# Supplementary material for: Identification and validation of an autophagy-related gene signature for predicting prognosis in patients with esophageal squamous cell carcinoma
Source: Sci Rep. 2022 Feb 4;12:1960. doi: 10.1038/s41598-022-05922-4 (PMC8817038; doi:10.1038/s41598-022-05922-4)
Supplement: Supplementary file 1 — Supplementary Information. [file 41598_2022_5922_MOESM1_ESM.zip]

Archive with 13 entries (12 files):
- Supplementary material/
- Supplementary material/Supplementary_Table1 .xlsx
- Supplementary material/Supplementary_Table10.xlsx
- Supplementary material/Supplementary_Table11.xlsx
- Supplementary material/Supplementary_Table2 .xlsx
- Supplementary material/Supplementary_Table3 .xlsx
- Supplementary material/Supplementary_Table4 .xlsx
- Supplementary material/Supplementary_Table5 .xlsx
- Supplementary material/Supplementary_Table6 .xlsx
- Supplementary material/Supplementary_Table7 .xlsx
- Supplementary material/Supplementary_Table8 .xlsx
- Supplementary material/Supplementary_Table9 .xlsx
- Supplementary material/Supplementary_figure .docx
