# Supplementary material for: Identification and validation of an autophagy-related gene signature for predicting prognosis in patients with esophageal squamous cell carcinoma
Source: Sci Rep. 2022 Feb 4;12:1960. doi: 10.1038/s41598-022-05922-4 (PMC8817038; doi:10.1038/s41598-022-05922-4)
Supplement: Supplementary file 1 — Supplementary Information. [file 41598_2022_5922_MOESM1_ESM.zip › Supplementary material/Supplementary_Table1 .xlsx]

## Sheet:  expression levels 
Supplementary Table 1.The list of the expression levels of 585 autophagy-related genes in tumor and normal tissues of 179 ESCC patients
ID	GSM1296956	GSM1296957	GSM1296958	GSM1296959	GSM1296960	GSM1296961	GSM1296962	GSM1296963	GSM1296964	GSM1296965	GSM1296966	GSM1296967	GSM1296968	GSM1296969	GSM1296970	GSM1296971	GSM1296972	GSM1296973	GSM1296974	GSM1296975	GSM1296976	GSM1296977	GSM1296978	GSM1296979	GSM1296980	GSM1296981	GSM1296982	GSM1296983	GSM1296984	GSM1296985	GSM1296986	GSM1296987	GSM1296988	GSM1296989	GSM1296990	GSM1296991	GSM1296992	GSM1296993	GSM1296994	GSM1296995	GSM1296996	GSM1296997	GSM1296998	GSM1296999	GSM1297000	GSM1297001	GSM1297002	GSM1297003	GSM1297004
ZKSCAN3	10.6466	10.4351	10.1413	10.2672	10.8179	10.1322	10.5869	9.85342	10.3813	10.12	10.0721	10.399	9.62834	10.268	10.5789	10.1885	10.35	10.5841	10.1438	10.5139	10.4726	10.1721	9.85594	10.0803	9.88687	10.0916	9.99852	9.85894	10.3123	10.066	10.4695	10.1372	9.76468	10.2375	9.90754	10.4382	9.76207	10.3509	9.97641	10.6275	10.8532	10.2781	10.6566	10.0053	10.3506	9.88643	10.1062	10.3268	9.97153
ZFYVE1	10.2244	10.6845	10.6932	11.0204	11.045	11.3744	10.049	10.9379	10.5801	10.7025	9.64308	11.3883	10.3648	11.4744	11.1819	11.1231	10.9265	11.5271	10.5588	11.281	11.4192	11.1266	11.6588	10.6871	10.3568	11.2016	10.3378	10.9552	10.7149	10.7652	10.5445	11.0962	11.2628	11.257	10.7854	11.2318	10.7526	11.3956	11.0094	10.5937	9.69345	10.8927	10.3479	11.051	9.3054	10.9569	11.234	10.7509	10.0217
XBP1	14.413	14.0823	14.0146	13.1952	13.8234	13.5437	13.9607	13.6711	14.9795	13.5561	14.8238	13.7016	14.4134	13.089	13.1477	14.4153	14.0131	13.7429	14.917	13.4106	13.659	13.695	13.3255	13.521	14.5304	13.4296	14.2684	13.7394	13.9022	15.1175	14.392	13.6037	13.634	14.1479	13.5495	14.044	14.4239	13.4099	14.0974	14.1825	13.7703	13.3622	13.6582	13.8615	13.5844	13.3569	13.7362	12.8437	14.6317
WIPI2	13.6184	14.1304	13.8593	14.3385	13.8601	14.5065	14.315	13.787	14.5919	14.1392	13.9612	14.1883	14.0152	14.4949	14.5286	14.1408	14.2957	14.5277	13.9488	14.4456	14.4995	14.3033	13.9502	14.2092	14.0314	14.2407	14.2173	14.029	14.0915	13.9019	14.1217	14.1325	14.2426	14.2319	14.2582	14.4049	14.255	14.2743	14.3011	14.0943	13.9969	14.1129	13.8242	14.2722	13.8734	14.3089	13.9566	14.3239	13.9512
WDR6	10.9672	11.2811	11.3801	11.529	11.2472	11.3447	11.4128	11.2917	11.1459	11.5755	11.4253	11.3991	10.9465	11.4165	11.4633	11.4458	11.0334	11.6251	11.2221	11.5441	11.4907	11.4512	11.4926	11.506	11.0501	11.313	11.3852	11.5362	11.5169	11.9262	11.6859	11.4978	11.4499	11.2311	11.7432	11.3387	11.3814	11.797	11.1652	11.5184	11.7109	11.5318	10.5486	11.0805	11.4757	11.541	11.8649	11.4874	10.7595
WDR45B	13.3657	13.25	13.525	13.4549	13.3674	13.4554	13.4491	13.6026	13.659	13.5967	14.0281	13.4387	12.7375	13.6428	13.1975	13.4662	13.2383	12.638	12.4698	13.0732	13.1405	13.1265	12.9305	13.049	13.6184	13.8419	13.7396	13.4751	12.7341	13.1591	12.8552	13.7552	13.0836	13.2628	12.3439	13.2418	13.2874	13.1809	13.5628	12.8033	13.1442	13.2247	13.5737	13.917	12.5072	13.7023	12.7709	13.3144	13.2425
WDR41	12.7493	12.2612	11.8574	12.2636	11.7786	12.4524	11.9637	12.5275	12.2441	12.3162	11.9024	12.3151	11.6246	12.1216	12.001	11.9183	12.44	12.1311	12.0445	12.7249	12.1851	12.3916	12.1991	12.4299	12.3393	12.7207	11.9168	12.1388	12.1477	11.7692	12.4073	12.1771	12.2248	12.7401	12.0477	12.5957	12.2604	12.4453	12.3764	11.9881	12.0966	12.3119	11.8556	12.4214	11.6653	12.6226	11.8062	12.7876	11.5511
WDR24	12.2367	11.977	12.4403	12.0239	12.2961	12.1232	12.1896	11.8391	12.0912	11.8174	12.2327	11.9571	12.5094	12.0949	12.2342	12.0133	12.2165	12.0297	12.2181	12.0567	11.8301	11.8338	12.247	12.0988	12.4328	12.2061	12.1488	12.0656	11.9675	11.9715	12.428	12.0307	12.4465	12.0081	12.0908	11.8853	12.0391	11.8632	12.4833	11.9556	12.4993	12.258	12.5731	12.2257	13.0715	12.1209	12.3695	12.4103	12.7341
WDFY3	10.8244	11.5225	10.6671	11.2418	10.7863	11.2553	11.1564	11.1988	10.5778	10.9163	10.6727	11.3055	10.85	11.4089	11.061	11.1748	11.0637	11.6412	10.7198	11.3392	10.7847	11.4553	11.0156	11.3872	10.822	11.0376	10.6924	11.0741	10.773	10.8519	10.8529	11.1213	11.236	11.3061	11.0636	11.5483	10.9191	11.2537	10.607	11.245	11.3732	11.6295	10.9932	11.1158	11.3158	11.2547	10.7131	11.64	10.886
WASHC1	9.83805	10.5971	10.6907	10.7896	10.8066	10.8534	10.9872	10.6015	10.8319	10.746	10.4071	10.6929	10.7239	10.9222	10.8357	10.9207	10.8155	10.9835	10.4371	10.8025	10.1124	10.8081	10.7093	10.8991	9.80214	10.2974	10.3735	10.4727	10.3375	10.8147	10.5947	10.483	10.4855	10.5119	10.0182	10.5529	10.3908	10.8704	10.2305	10.6963	10.0879	10.2555	10.2146	10.0057	9.42014	10.1954	10.3621	10.4194	10.7673
WAC	13.587	13.3973	13.1333	13.64	13.0811	13.7047	13.7273	13.4543	13.9595	13.539	13.8441	13.7128	13.5034	13.8422	13.4074	13.7569	13.6914	13.6119	13.2401	13.7643	13.3767	13.4991	13.3756	13.5022	13.4057	14.0612	13.771	13.7212	13.2308	13.6785	13.6154	13.5637	13.2032	13.8852	13.3102	13.7515	13.3089	13.7746	13.2355	13.9137	13.6386	13.6121	13.2653	13.9344	13.4691	13.7454	13.6133	13.5782	13.283
VPS37D	8.18035	8.39482	8.51513	8.45367	8.95987	8.09887	10.5115	7.80187	8.92019	8.76983	8.40862	8.51669	10.1391	8.53873	9.32462	8.52106	8.83316	8.90323	7.94592	8.44348	8.79957	7.56366	9.75064	8.97143	9.15423	8.40862	9.11952	8.36736	8.26944	8.68392	9.43096	8.35467	7.61436	7.98182	9.19318	8.81797	8.3474	8.95853	9.51397	9.09295	10.3321	8.43918	9.40404	7.98224	9.99758	7.8125	9.48383	8.46286	10.0545
VPS37C	12.1105	12.0955	11.9031	11.9639	11.7765	12.0993	11.7983	12.0354	12.0267	12.2566	11.5339	12.1883	11.7543	12.1386	11.287	12.1473	12.0226	12.2794	11.7555	12.2805	12.9016	12.1846	11.4085	11.9756	11.9233	12.0594	12.281	11.8515	11.9125	11.8136	11.8326	12.1893	11.728	12.5656	11.9537	12.399	11.6601	11.8672	11.8086	11.8236	12.914	11.5554	11.4277	11.8183	11.765	12.1759	12.0821	11.7149	11.4831
VPS37B	11.0371	12.7759	11.951	12.6104	11.4235	12.7672	10.7195	12.7782	12.4408	13.081	10.9098	13.5298	11.5075	13.1057	10.9393	12.8489	11.9542	13.5382	10.8668	12.9487	11.7184	13.1165	11.9765	13.0606	12.4386	13.1526	11.8974	12.0015	11.4755	11.9474	11.2837	12.7849	12.0389	13.0724	11.4941	13.679	11.0572	12.7826	11.9197	11.5698	11.4734	12.4349	11.3652	12.3512	9.738	13.1775	11.8639	12.8815	11.554
VPS35	13.9852	13.8879	13.9236	14.1284	13.8141	14.2638	14.3322	13.9436	14.189	14.2163	14.552	13.8135	13.8862	14.2367	14.6338	13.9485	14.0086	13.9638	13.9216	14.2944	14.1676	14.3029	13.9772	14.0535	13.9689	14.1851	14.0643	14.0609	13.805	14.212	14.3166	14.2867	14.2421	14.3211	14.3947	14.0356	14.3777	14.182	14.0965	14.0158	13.5002	13.9569	14.5835	13.6506	14.0374	14.1494	13.7244	14.2403	13.7429
VPS28	13.5005	14.2651	13.2564	14.29	13.1067	14.3107	13.6863	14.0529	14.0471	14.2854	13.9442	14.2297	13.9179	14.1224	13.5198	14.31	14.419	14.3181	14.1183	14.2043	14.4948	14.3154	14.3387	14.2062	13.4709	13.8604	13.5594	14.0694	13.65	13.8649	13.4981	14.412	14.0406	14.0825	14.1097	14.2934	14.1116	14.2386	13.4097	14.2154	13.8658	13.93	13.7285	13.8524	13.6704	14.1166	14.0473	13.8962	13.6628
VPS26B	11.5505	11.8477	11.4517	11.8171	11.0336	11.8224	11.3416	11.7044	11.7491	12.2126	11.955	11.8836	11.8562	11.6549	11.4893	11.8522	11.4503	12.0749	11.7339	12.0384	12.1692	12.1449	12.2218	12.2567	11.512	11.5044	11.5779	11.2463	11.76	11.5962	11.7508	11.9697	11.1064	11.7702	12.3423	11.7334	11.6917	11.7878	11.3947	11.7462	11.1264	11.8377	10.9976	11.3198	11.8043	11.7248	11.6622	11.9038	11.1882
VPS26A	12.4478	12.3023	11.9799	12.5849	12.2626	12.5387	12.2854	12.6438	12.4326	12.5452	12.2641	12.6157	12.1867	12.5949	12.5235	12.3616	11.6667	11.8848	11.2399	11.9173	11.6677	11.9203	11.6996	11.4829	12.0093	12.6823	12.3021	12.6656	12.3002	12.2931	12.0565	12.7066	12.0788	12.5201	11.918	12.3626	12.2288	12.3687	12.3296	12.1557	12.025	12.4072	12.0833	12.3785	11.8856	12.6832	12.2859	12.2898	11.8069
VPS13D	10.3821	11.5487	9.84906	11.1453	9.59377	11.236	10.3595	11.5398	10.8126	11.735	10.1494	11.8477	9.46643	11.5955	10.2515	11.8043	10.4235	11.911	10.5141	11.9387	10.5947	11.7611	10.4719	11.4301	10.3565	11.728	11.7317	11.0243	10.203	11.6183	10.082	11.554	9.2237	11.2283	10.283	11.8709	9.7703	11.4784	10.5705	11.6246	10.0091	11.5684	9.45291	11.4952	10.0057	11.5167	9.29162	11.1802	9.65703
VPS13C	12.4895	12.1397	11.7787	11.7701	11.6662	11.67	11.8221	11.7846	12.0398	11.4688	12.3782	11.6974	11.872	11.2246	12.0227	11.7424	11.2667	10.9061	10.9031	10.3946	10.5405	9.7767	11.006	9.95463	11.0737	11.3901	12.5613	11.6443	12.0562	12.2807	11.0737	12.1532	11.423	11.1874	12.4717	11.2199	11.881	12.0508	11.757	12.2785	11.7741	11.567	11.5274	11.7181	11.4189	11.5862	11.5109	10.6053	11.2818
VMP1	13.6814	12.3861	13.6617	13.0743	13.9551	12.1168	12.8409	13.4079	13.475	12.7313	13.4613	12.9521	13.962	12.1528	13.5803	12.4307	13.5445	11.8259	13.7596	12.2032	13.6893	13.1029	13.8128	12.5676	12.9368	13.2189	13.5314	12.8456	13.7375	12.951	13.1055	13.0725	13.8016	12.7405	14.4424	11.5964	14.0853	12.0507	14.057	12.8223	12.7167	12.8486	13.6962	13.1677	13.5282	12.6485	13.5239	12.6813	13.8553
VIM	16.1019	15.8904	14.7409	16.2041	15.6651	14.9951	15.9494	14.8929	15.2203	15.4427	15.1907	15.4356	15.3742	14.9614	15.7575	14.3429	15.3611	15.648	15.6274	14.5519	16.0548	14.9958	15.9666	14.4808	14.8305	16.0186	15.5495	15.263	16.0675	14.1745	15.5529	14.7962	15.4468	15.1932	16.1313	13.7158	15.4038	15.4398	15.177	16.2704	15.1229	15.9396	15.4731	15.8596	15.4602	15.5608	15.3526	15.6973	14.9334
VEGFA	14.156	13.4769	15.0235	13.1889	15.3319	12.3892	14.4305	14.685	14.6167	13.6708	14.181	13.7117	13.9899	14.1895	14.2899	14.2033	14.9751	13.5509	14.4123	14.2265	15	13.0395	15.148	14.0649	14.8353	14.5693	14.5477	14.9304	14.191	14.616	14.2078	13.3587	14.6514	13.5527	15.2003	12.3521	14.2194	14.121	15.3455	12.6795	15.0403	13.7373	15.1815	14.5545	14.342	13.6826	14.3122	13.4772	14.0714
VDAC1	14.4899	14.6637	14.5671	14.6818	14.5931	14.8929	14.2349	14.6548	14.4127	14.8826	14.771	14.5517	14.1515	15.0973	14.5455	14.8651	14.9632	14.4303	14.4011	14.7462	14.6963	14.7227	14.9406	14.3561	14.4122	14.7303	14.1228	14.5792	14.5094	14.1543	14.3386	14.4954	14.6247	14.8972	14.9632	14.5188	14.169	14.9362	14.898	14.0004	13.9959	14.6957	14.6916	14.4729	13.951	15.2129	14.1045	14.9808	14.1232
VCP	14.2698	14.5855	14.4519	14.326	14.6176	14.8542	15.064	14.0372	14.2915	14.8048	14.2377	14.5801	14.8255	14.4089	14.769	14.4457	14.3938	14.778	14.4714	14.6506	14.9194	14.2883	14.8898	14.0664	14.5405	14.2626	14.259	14.4427	14.4337	14.2057	14.2757	14.7353	14.5176	15.0212	14.5373	14.6224	14.6211	14.6667	15.0201	13.9399	14.2893	14.0211	14.2187	14.1496	14.2929	14.4552	14.2218	14.4479	14.3099
VAMP7	13.2589	12.8814	12.9086	13.0307	12.9005	13.2103	12.4106	13.0875	13.6241	13.0618	12.5377	12.995	12.5649	12.9428	12.6617	13.0849	12.4994	12.6397	12.2139	12.6304	12.8791	12.7864	12.7818	12.3467	12.6259	12.5689	13.1291	12.6364	13.5894	12.6189	13.2974	13.2834	12.8827	13.2403	13.1164	12.9686	13.0275	13.1063	12.5121	12.7715	12.7264	12.6815	12.5415	12.7896	12.1599	13.1172	11.679	12.5335	12.8823
VAMP3	13.8344	13.741	13.1219	14.1772	14.0281	13.8316	13.5285	13.9565	13.7561	14.0717	13.5162	13.6845	13.08	14.0862	13.7136	13.6762	13.6875	13.7283	13.4489	14.108	14.0593	14.0214	13.9462	13.9261	13.6246	13.8732	13.5483	13.8771	13.7321	13.6499	13.7089	14.0157	13.4436	14.005	13.5813	13.9341	13.6491	13.8584	13.5684	13.8925	13.0393	14.0198	13.7064	13.891	13.4896	14.2992	13.4456	13.8897	13.4637
UVRAG	9.32195	8.67925	8.79913	9.10379	8.8016	9.51778	8.9184	9.26928	8.8934	9.1261	8.84852	9.23984	9.39681	9.58735	9.08204	9.25493	9.10395	9.1959	9.31802	9.58623	9.49683	9.67333	8.73316	9.84875	9.09487	9.30792	9.02887	9.7134	8.75487	8.9756	9.11881	8.83133	9.20378	9.49452	8.98946	9.26113	9.58341	9.23433	8.91784	8.83675	8.85479	9.5899	9.46686	9.41677	9.47441	9.91831	9.86366	9.85053	9.5016
USP33	11.8266	12.0963	12.0572	11.9856	11.5885	12.1451	12.0141	12.045	12.025	12.1843	12.2627	12.4198	11.7542	12.4094	12.5189	12.4563	12.5824	12.4923	12.3046	12.5274	11.6488	12.2058	11.8556	11.8867	12.0469	12.2997	12.1629	11.9227	11.6646	12.2819	11.684	12.2394	11.8782	12.4464	11.9363	12.1833	11.8651	12.2129	12.078	12.3102	12.2572	12.2417	11.6475	12.0942	11.781	12.0601	11.2777	11.9984	11.9017
USP30	10.8195	11.6871	11.5875	11.8821	11.2002	11.6018	11.7471	11.3802	11.4979	11.5646	11.505	11.6642	11.3419	11.4577	11.8465	11.7525	11.8986	11.9824	11.884	12.1032	11.622	12.0486	11.6326	12.2708	11.4589	11.4264	11.5672	11.34	11.1845	11.6056	11.7726	11.3154	11.1246	11.3053	11.3211	11.7245	11.2128	11.6943	11.446	11.7059	12.0783	11.5976	11.4623	11.1212	12.0217	11.4284	11.8382	11.8985	11.2965
USP13	10.6977	11.1699	12.1776	10.8614	11.4051	11.0627	13.6337	10.5832	13.1357	10.7518	12.9265	10.505	11.9074	10.937	11.4331	11.4874	12.0418	11.3598	11.1637	11.6388	11.5325	10.7413	10.5395	10.97	11.884	10.4104	11.7898	10.094	11.4378	10.6729	11.2818	10.5874	11.359	10.7246	10.7999	11.3036	11.0029	11.1171	10.85	11.134	12.0458	11.3798	10.5579	10.5939	12.4514	10.7667	11.6925	10.2789	12.0277
ULK2	11.2503	11.0783	11.5506	11.5044	11.7864	11.2394	11.5837	11.147	11.3503	11.1384	11.6445	11.404	11.9908	11.6211	11.927	11.1018	11.1865	11.0746	11.3637	11.642	10.833	11.5835	11.0271	11.5195	10.955	11.3885	11.5338	11.3428	11.0325	11.2657	11.0809	11.037	11.3269	11.1892	11.8727	11.3612	11.3806	11.232	10.9989	11.501	11.9617	11.6184	11.6609	11.1704	12.1812	11.2361	11.4573	11.9114	11.7248
ULK1	10.4171	10.6957	12.1393	11.0672	11.5788	11.7191	10.9289	11.0074	11.3932	11.0164	12.1695	11.6025	11.2301	11.7215	11.8428	11.442	12.0664	11.4175	11.1079	11.4448	10.9816	11.2667	11.903	10.8534	11.9348	11.452	11.6639	10.7935	11.0044	11.1736	11.5499	10.8887	12.8096	10.8051	12.1262	11.1517	10.8704	11.8043	11.362	10.9213	11.7484	11.3078	11.5066	11.7587	10.4549	11.3395	10.5344	11.7261	11.7182
UFM1	11.7716	11.5977	11.6035	11.6039	11.7095	11.6763	11.9702	11.7657	11.8196	11.6918	11.6839	11.5925	11.1296	11.8349	11.851	11.5256	10.7534	10.9543	11.3827	11.2065	11.0334	11.3052	11.5736	11.0689	11.3058	12.2308	12.355	11.6721	12.1005	11.9764	11.5866	11.9347	11.9382	11.9181	11.6001	11.6121	12.0964	11.6972	11.5153	11.7178	11.3971	11.4204	11.5007	11.7325	11.2371	11.7225	10.8087	11.4747	11.6461
UFL1	13.1928	13.8858	12.8091	14.013	12.885	13.7813	13.5603	13.6006	12.9101	14.0835	13.8427	13.6421	13.0966	13.9418	13.3094	13.7152	13.2611	13.8406	13.2242	14.0195	13.1069	14.1348	13.3165	14.0029	13.3553	13.5013	13.297	13.2237	13.205	13.5221	13.516	13.8689	12.1106	14.0507	13.4622	13.8026	13.2474	13.7271	13.3178	13.8137	13.6546	13.4804	12.942	12.9597	13.4555	13.6656	13.294	13.8476	12.7516
UBQLN2	13.5051	13.0379	12.69	13.1348	14.0514	13.1583	12.1305	13.3288	13.6863	13.6984	13.4217	12.9992	13.0076	13.2483	13.0841	13.1797	13.2779	13.3313	12.8931	13.4567	12.5549	13.813	13.2435	12.7149	12.7169	13.0714	13.3436	13.2734	12.8994	13.1743	12.9191	14.0167	13.1506	13.7008	13.3276	13.3419	13.4624	13.495	12.7971	13.4279	13.011	13.2418	13.9256	12.7867	12.7245	13.5193	11.9265	13.2252	12.994
UBQLN1	12.1797	12.0937	12.0619	11.8698	12.3715	12.2245	12.0694	12.5183	12.4726	12.3729	12.1671	12.2169	12.7115	12.2203	11.9327	12.1232	12.7473	12.2052	12.2819	12.3125	12.1635	12.3294	12.3747	11.8992	12.9199	12.4837	11.8338	12.3172	12.349	11.8836	12.1043	12.3316	12.4409	12.9133	12.0635	12.3767	12.3188	11.9827	12.4589	12.1107	12.0024	12.0174	12.4252	12.2861	11.7344	12.1482	11.4994	11.9765	12.3759
UBE2V1	14.3504	14.8431	14.4778	14.945	14.8629	14.4114	14.5776	14.6353	14.7131	14.5456	14.5541	14.8516	14.5374	14.8113	14.7768	14.653	14.4185	15.2711	14.6236	14.8703	15.0691	14.8161	15.2485	14.3233	14.5184	14.8968	14.4914	14.7339	14.6956	14.295	14.7516	13.8639	14.9353	14.6087	14.8516	14.6972	14.8176	14.6044	14.759	14.5932	14.5868	14.6181	15.0799	14.1799	14.4441	14.9999	14.9643	14.3522	14.2371
UBE2N	11.1655	10.8057	10.5629	10.6875	10.8524	10.5662	10.3534	10.9843	10.8894	10.8745	10.8277	10.7321	11.5306	10.1785	10.8672	10.5475	9.98614	10.3717	10.1902	10.2277	10.2254	10.6399	10.4248	10.524	11.391	10.8703	10.5875	10.8167	10.908	10.5653	10.4594	10.6534	10.8403	10.8688	10.4977	10.6825	10.1678	10.2782	10.5729	10.6555	11.4553	10.8119	11.0435	10.6734	10.5194	11.0171	10.1186	10.4908	10.2093
UBC	16.6547	16.4557	17.0109	17.12	17.0011	16.5115	16.5115	16.0588	16.5413	15.5953	16.5048	15.9029	16.4099	16.2827	16.3654	16.5781	16.7251	16.3683	16.4287	16.4131	16.9414	16.2989	17.3067	16.1469	17.0109	16.4	16.4162	16.62	16.714	16.343	16.6494	15.3252	17.0011	16.0859	16.9767	15.9877	16.5693	16.4066	16.76	15.5389	16.6547	16.7711	16.9509	16.228	16.4557	16.8144	16.5495	16.714	16.5262
UBB	16.0788	15.8388	16.2981	15.7781	16.5373	15.8286	16.3936	15.566	16.541	16.8848	16.6235	16.2827	16.3032	17.0322	16.309	16.8777	16.4029	16.9085	16.2907	16.5941	16.6477	15.695	16.7924	15.4998	16.8169	16.6802	16.1169	16.6588	16.1694	16.0066	16.1562	14.9102	16.7794	16.5754	16.4358	16.1109	15.842	16.1414	16.1965	15.1832	16.1778	16.2237	16.5897	16.4464	16.1007	16.5994	15.9318	16.6037	16.4431
UBAP1	12.5674	13.0093	13.0901	13.8724	12.6764	13.8202	12.0823	13.6759	12.4775	13.4602	11.933	13.5319	12.9522	13.5515	12.8131	13.4647	12.351	13.2135	12.0494	12.9178	12.7191	13.5371	13.7179	12.8854	13.4215	13.6654	12.6489	13.6048	13.2247	12.8951	12.4607	13.4176	12.9333	13.5538	12.9805	13.4874	12.9022	13.4698	13.0472	12.7222	12.1219	13.1243	12.2918	13.7659	11.7238	13.7265	12.5631	13.3736	12.021
UBA52	15.6193	15.6995	15.9116	15.4406	15.8258	16.0273	15.6516	15.8811	15.8371	15.5838	15.289	15.8506	15.4415	16.0376	15.4369	15.9298	15.9745	15.718	15.6065	15.7775	16.1744	15.8025	16.0829	15.9521	15.8696	15.4116	15.394	16.0748	15.7193	15.6822	15.4161	16.1344	16.2303	15.1164	15.898	15.8851	15.3296	16.3072	15.7836	15.4581	15.6021	15.7132	15.7041	15.739	15.2852	16.3327	15.8629	15.6011	15.4302
UBA5	10.8358	10.5343	11.0858	10.3829	10.3738	10.6034	10.1701	10.4383	11.2057	10.9395	11.1822	10.5422	10.791	10.4064	10.8101	10.4652	11.1021	10.4601	10.237	10.5085	10.5434	10.2764	9.97357	9.97122	10.6624	10.4698	10.2566	10.2464	10.9213	10.8324	10.4276	10.4476	10.5183	11.1295	10.0539	10.7474	10.0601	10.7086	10.1927	10.5376	11.2076	10.3337	10.0175	10.1067	10.5697	10.2068	9.49509	9.82723	10.043
TUSC1	12.2425	12.4231	12.5552	12.5373	12.4337	12.5465	12.3551	12.5187	12.1339	12.3576	12.5316	12.23	12.6105	12.3618	12.6388	12.4253	12.0358	11.9987	12.2615	12.0674	12.1903	12.2664	12.6069	12.4154	12.7222	12.6826	12.4167	12.5973	12.7123	12.3281	12.4934	12.4996	12.6079	12.1894	12.5701	12.0539	12.4995	12.0227	12.1558	12.1605	12.9461	12.8742	13.115	13.0329	12.742	12.831	12.9675	13.0293	12.6953
TUBB8B	11.6519	11.9199	12.4443	12.124	12.937	12.369	11.9457	12.3994	11.9861	12.4359	11.346	11.9576	12.4543	12.7888	12.1917	12.4385	11.5746	11.8295	11.9272	12.0459	12.0636	12.2353	12.3241	11.7112	13.2147	12.3195	11.2985	12.7103	12.5855	12.164	12.1129	11.9811	12.8152	12.7129	11.9486	12.2014	11.9292	12.5357	12.7548	11.2297	11.8715	12.1546	12.6796	12.2648	11.9973	12.4976	11.4925	12.5834	12.3693
TUBB8	9.193	8.73946	10.1754	9.58202	10.2874	9.59522	10.2155	9.9683	10.0074	9.78542	7.34929	8.72626	10.686	10.3989	9.65898	9.90818	8.19993	7.30733	8.04595	9.16025	10.6718	10.6061	7.54739	8.0989	9.84605	9.40331	6.62679	9.1283	8.82251	8.63268	8.92253	8.9005	10.5851	9.72802	8.01985	9.63173	10.4244	9.51012	10.6966	8.94019	9.8589	9.01419	8.9086	8.04253	8.89925	8.2012	9.58366	10.0362	9.07452
TUBB6	9.09512	10.0689	10.7819	11.5355	10.3113	10.3156	9.25614	10.9337	9.6109	10.3719	8.90186	10.4207	9.63178	11.0834	9.42391	10.4954	9.74085	11.2634	10.0098	10.6977	9.5405	11.3703	10.8644	10.8304	10.022	11.274	9.59198	10.743	9.85025	9.86774	9.34872	9.34844	10.1536	10.792	10.7449	10.8459	9.1563	10.7092	10.6806	10.0238	8.49186	10.3279	10.8189	10.8546	9.04704	10.3944	9.34844	10.2093	9.57335
TUBB4B	15.1937	15.6539	15.4817	15.4423	15.6657	15.4189	15.2255	15.6935	14.9176	15.8136	14.8673	15.7073	15.4145	15.748	15.3157	15.5856	15.3747	16.0399	14.8917	15.7086	15.4554	15.5824	15.6752	15.2597	15.8465	15.0677	14.6529	15.8114	15.3189	14.9795	14.8426	15.7014	15.8355	15.4241	15.1129	15.8799	15.2757	16.1832	15.8568	14.4196	15.262	15.6176	15.3012	15.6176	15.4405	15.9765	14.9094	16.2955	15.4886
TUBB4A	6.09813	6.99205	6.19517	6.82744	8.1692	6.58192	8.66361	6.3997	7.23887	6.81752	6.26105	6.27995	7.07001	6.34012	6.70619	6.05047	7.30047	7.44313	6.61449	6.40828	6.29905	6.08058	5.94154	5.63729	8.07954	6.13423	6.10233	7.0623	8.37236	6.08561	6.18039	6.24236	6.81133	5.98586	4.87748	6.54962	6.50949	6.78709	8.87394	7.76939	6.03476	6.06431	7.26972	6.46538	7.68075	6.89164	6.25111	6.00534	8.26242
TUBB2B	7.73572	8.64725	6.15251	7.33872	12.3083	9.06859	11.6024	8.31183	8.93726	8.24941	5.76842	8.04894	10.0631	7.85212	8.6743	8.6825	5.23763	7.39641	4.69962	5.58557	6.43195	4.98517	5.80328	5.28032	6.75282	8.41315	9.31376	9.28667	8.27905	9.38989	6.43663	7.85187	6.50757	7.97459	6.65953	7.96507	5.68282	7.90386	6.53998	8.69733	6.0219	7.50199	7.44596	9.06541	5.6469	7.25133	7.75741	6.56981	6.74154
TUBB2A	15.6889	15.2594	15.7039	15.1936	16.1428	14.6184	15.9936	14.5158	15.6405	15.5008	15.3911	14.9681	15.453	15.585	15.7872	15.2329	15.6077	15.6556	15.4057	15.4391	15.898	15.2586	15.8622	14.8198	15.9483	14.7095	15.2969	15.6599	15.6533	14.7252	15.5161	15.1209	15.7851	15.6641	15.9783	15.0777	15.301	15.7658	15.7531	14.5523	15.5707	15.1973	15.8506	15.2361	15.7612	15.3388	15.674	15.5654	15.1494
TUBB1	6.16008	7.28173	7.41283	6.49572	7.15416	7.0863	7.52321	6.74932	7.20955	7.01049	7.38371	7.31597	6.49572	7.32228	7.18063	6.99597	6.3253	7.36296	6.31235	7.11716	7.25627	6.27013	7.29296	6.26472	7.75073	7.2617	6.69271	6.94902	8.33985	7.06851	7.42454	7.25627	8.28284	7.43798	5.50065	7.50895	6.36115	7.2046	7.08187	7.15652	6.79059	6.49442	6.75286	6.89933	6.41121	6.96874	6.54769	7.04725	6.87538
TUBAL3	8.89083	8.69824	9.05331	8.90551	9.10585	9.30189	8.54678	9.14078	8.9089	9.11643	8.60517	8.9977	9.14334	9.02543	8.7597	9.38161	8.95469	8.92972	9.27716	8.94915	9.45829	8.94929	8.71136	8.89441	8.98199	9.12384	9.20186	9.51489	8.68643	9.1876	8.69202	8.36213	8.98569	8.93759	9.5946	8.52394	8.9928	8.56084	8.6793	8.76827	10.0107	9.2503	9.61387	9.317	9.12427	9.47368	9.01521	9.35251	9.2013
TUBA4B	13.4721	14.0796	14.1186	14.157	14.1737	14.2999	12.8789	14.5228	13.8777	14.1447	13.7601	14.287	14.0285	14.4927	13.7332	14.4955	14.2761	13.999	14.5425	14.1514	13.9984	14.0305	14.9401	14.07	14.2937	14.2052	13.6147	14.5118	14.18	13.7595	13.6218	13.8827	14.7264	14.2153	14.5558	14.417	14.3145	14.2171	14.7156	13.2213	13.2007	14.0876	14.6798	13.97	13.8636	14.7313	14.0036	14.6653	14.162
TUBA4A	13.6282	14.9852	14.3795	14.6739	14.5083	14.968	12.2974	15.3772	14.3422	14.6619	14.0014	14.8127	14.0541	15.2246	13.9389	15.0648	14.8551	14.8014	14.9571	14.5073	14.5154	14.7058	15.3126	14.3931	14.4956	14.6234	13.7208	14.8358	14.5301	13.9273	13.8427	14.3943	15.2461	14.8235	14.862	14.5829	14.7285	14.8714	15.1919	13.6839	13.1165	14.7581	15.0464	14.1056	13.8372	15.4278	14.2033	15.1333	14.2307
TUBA3D	9.34457	8.24051	8.43956	8.29465	8.40235	8.56276	8.26946	8.43516	8.19858	8.45205	8.25087	8.39276	8.75781	8.76603	8.21769	8.67793	8.01835	8.00074	9.36917	8.21132	8.26935	8.04466	8.24432	8.05809	8.63703	8.45121	8.26283	8.75713	8.14173	8.12605	8.36031	8.32392	8.10926	8.29479	8.08716	8.19388	8.08245	8.12252	8.50748	8.09112	8.37014	8.85644	9.22073	9.01024	8.57428	8.98126	8.79244	9.02333	8.49653
TUBA3C	12.5433	13.1936	13.2413	13.192	13.3105	13.4623	11.8867	13.539	13.0202	13.008	12.5609	12.8232	12.8328	13.3848	12.8283	13.3156	13.5471	13.2551	14.1302	13.2425	13.331	13.2651	14.5196	13.2934	13.489	13.1087	12.5766	13.2614	13.6087	12.6382	12.7181	12.8276	14.2565	13.5555	13.6306	13.0978	13.647	13.2814	14.0236	12.4083	12.1929	13.1684	14.2538	13.0388	12.8376	13.9041	13.2296	13.622	13.0324
TUBA1C	14.3618	15.0891	14.6388	14.9864	14.9479	14.7988	14.156	15.7998	14.4658	15.3994	14.4756	15.1547	14.8668	14.9199	14.5262	15.7141	14.5861	15.2271	14.6871	14.7854	14.4682	14.6614	14.8553	14.5861	14.6254	15.0418	14.2824	14.9959	14.365	14.6534	14.3943	14.9111	15.125	14.8446	14.7999	14.9164	14.4687	15.3628	15.0868	13.6383	14.4328	14.9932	14.5973	14.6007	14.2301	15.5288	14.3722	14.9241	14.6388
TUBA1A	13.9302	13.8569	13.4667	13.5458	13.8944	13.1398	14.0748	13.5351	13.73	13.4515	13.4747	13.0813	14.0099	12.9466	13.8835	13.2576	13.5866	13.7572	13.936	13.0059	14.3066	13.4064	14.0694	13.0622	13.7389	13.4015	13.5149	13.4511	14.3947	12.998	13.9962	13.3338	14.2965	13.2095	14.7156	13.2241	13.8812	13.4252	13.9828	13.9293	13.8591	13.677	14.171	13.1781	13.6242	13.6132	13.6933	13.3444	13.8159
TSPO	13.344	14.4401	13.9857	14.7408	13.9574	14.6362	13.2357	14.4978	13.4279	14.7845	13.1739	14.9903	14.1842	14.9293	13.313	14.9213	13.7098	14.514	13.691	14.8856	13.4803	14.8006	13.21	14.535	14.3084	14.6174	13.543	14.8025	13.4907	14.1228	13.4115	14.7212	13.235	14.6035	14.0364	14.6805	13.8057	14.7652	13.5452	14.1023	13.4188	14.5618	13.6402	14.2725	13.8795	14.4387	14.4168	14.7597	13.1566
TSG101	12.8847	13.8095	12.9737	14.0067	12.8576	13.8383	13.088	13.7071	13.6364	13.5494	12.8761	13.8759	13.0031	14.0219	13.334	13.631	13.0345	14.0853	13.0936	13.9109	13.4586	14.2376	13.5872	13.9117	13.3185	14.079	13.3438	13.7417	13.1139	13.4008	13.2521	13.477	13.32	14.1847	13.488	13.9357	13.3176	13.7213	12.7645	13.2713	13.1614	13.9097	13.4425	13.5011	12.3701	14.0716	13.4459	13.8342	13.2812
TSC2	12.5156	12.2465	12.4175	12.5298	11.8885	12.3898	12.6583	12.0117	12.3698	12.3558	12.5165	12.3449	11.7127	12.3572	12.4752	12.3066	12.5863	12.6466	12.2994	12.5915	12.3958	12.9442	12.5805	12.5902	12.4489	12.3766	12.5944	12.121	12.2233	12.6374	12.9767	12.1466	12.1077	12.0568	12.7012	12.4338	12.7791	12.4074	12.29	12.1859	14.0426	11.937	12.4851	12.2781	12.709	12.3958	12.2873	12.7332	12.3336
TRIML2	4.66103	3.61894	5.99183	3.83629	7.63924	4.55573	4.07342	4.93663	4.3897	4.83484	4.23632	4.35934	4.59601	3.97666	3.99103	4.64528	4.39231	4.23454	6.15127	4.02234	5.81956	4.71834	8.43425	4.80451	4.35968	4.09315	6.19463	4.37018	5.74754	4.44296	7.53936	4.09466	7.64328	3.83478	5.24091	4.7724	4.75285	4.65743	4.052	4.3315	4.34636	4.19927	6.39557	4.13937	4.2305	4.88817	4.06672	4.09564	4.55304
TRIML1	3.42004	4.01039	4.0331	3.88846	3.86833	4.13527	3.72457	3.41697	5.25145	4.47641	4.13495	4.14091	3.35327	3.92527	3.87961	4.40204	5.75509	4.08075	3.54965	3.68421	4.22253	4.37191	4.78521	3.43207	4.37313	3.83424	6.82109	7.16	4.48163	4.00693	6.01387	3.93792	7.03861	3.91591	4.67774	4.18447	3.39478	3.93077	4.86749	3.6358	3.91591	3.78663	3.32497	3.89761	3.50499	3.78941	5.0164	4.16966	4.16369
TRIM8	13.3402	13.1328	12.4137	13.2234	12.8239	12.6814	13.2091	12.856	13.1977	12.9402	13.4575	13.205	12.7802	13.0603	13.402	12.8031	13.1794	13.4015	13.053	13.1209	13.1654	13.3433	13.2617	13.1167	12.4717	13.0238	13.9758	12.5069	13.2826	13.0673	13.4691	13.0576	12.906	12.773	13.8596	13.0442	13.0784	13.1585	12.8807	13.1507	13.4699	12.8821	12.7165	13.0391	12.4261	12.9184	13.2244	12.8127	12.4531
TRIM68	11.0846	11.8771	11.3718	11.5555	11.0468	11.2622	11.1258	11.2001	11.4034	11.7038	11.9158	11.7245	11.997	11.6824	11.9458	11.6536	11.8479	12.079	11.4323	11.7195	11.4614	11.2705	11.4077	11.486	11.1031	11.4153	12.0392	11.1901	10.8915	11.802	11.468	11.9229	10.8814	11.2923	11.0577	11.9024	11.2453	11.8051	10.8502	11.9885	11.3511	11.0835	10.2799	10.9458	13.6711	14.8015	11.0318	10.825	11.1856
TRIM65	11.9921	11.7757	12.4532	11.8665	12.1257	11.6322	11.6883	11.7562	12.2452	11.8786	13.0958	11.9997	11.8033	11.6439	12.5909	11.9268	12.1537	11.7834	12.168	11.7764	12.9059	12.0465	11.7487	11.7082	12.1067	12.195	11.647	11.5804	12.2083	11.8434	12.5176	12.2113	12.5428	11.9985	12.6026	11.787	11.725	11.6573	12.9506	11.8982	12.1197	11.6631	11.7425	11.4372	12.5187	11.4839	12.5705	11.66	12.4729
TRIM6	10.2401	10.8285	9.52007	10.9975	10.5902	11.0273	8.67366	10.1536	10.3064	11.6804	9.01884	11.0554	9.02004	11.3069	9.95038	11.285	10.4834	11.1883	9.20314	11.4331	9.71675	11.3026	8.40331	10.5663	8.98586	10.2849	9.90723	10.8054	10.2792	11.0317	9.30047	11.431	11.3449	11.0118	10.5133	11.6518	10.6593	11.4504	8.75825	10.8877	9.65585	10.6907	8.15329	9.77068	8.78184	10.2882	7.34109	10.73	8.79128
TRIM5	11.5186	11.4101	10.6795	11.2614	11.5767	11.1384	11.5019	11.1758	11.6579	11.319	10.4099	11.1099	10.825	11.0208	11.7184	11.2706	11.0276	11.2086	12.3801	11.7845	11.9726	11.6364	12.1524	11.3348	10.9795	10.6137	11.2253	11.2437	12.0111	11.557	10.969	11.5248	11.9536	10.9852	10.8448	11.1393	12.5323	11.3238	11.8087	11.3508	11.2045	11.0654	10.9589	10.7605	10.9927	11.6465	10.2682	11.0561	10.9008
TRIM38	12.6779	12.1872	12.4628	12.699	12.1045	12.1352	12.1702	12.288	12.5451	12.7645	12.3696	12.5286	11.9759	12.4017	12.3155	12.6963	12.3821	12.3742	12.4444	13.0047	10.8847	12.3799	11.5739	12.7459	12.2676	12.4916	12.4359	12.1731	12.356	12.7217	12.2497	12.6991	12.4433	12.3908	12.0598	12.1096	12.1828	12.555	12.293	12.4333	13.1661	12.2231	11.7436	11.9273	12.3152	12.1731	10.7449	11.8971	12.1281
TRIM27	12.8969	11.9871	13.2994	11.8427	13.0838	12.0333	12.527	11.9005	13.0028	11.9844	12.9411	11.8768	12.179	11.9202	12.7517	11.8634	12.8621	12.1783	12.3795	11.9324	13.0362	12.1403	12.644	11.9858	12.3267	12.3267	12.1599	11.4449	12.2349	11.9713	12.8373	12.0907	12.7086	12.1739	12.896	11.7896	12.3812	12.0777	12.9758	12.1131	12.1704	11.8387	12.448	12.0099	12.1739	12.011	12.6149	11.625	12.0688
TRIM22	14.0953	13.4601	12.2729	13.2375	13.6661	12.2576	11.4878	12.7729	12.9343	12.4971	12.9182	13.0983	12.4342	12.4037	13.4508	12.4337	12.6412	12.3592	13.6445	13.2999	11.4628	12.6707	13.8598	12.159	12.3147	12.1127	12.8872	13.1176	13.386	13.1567	12.5093	13.8161	13.568	11.4678	12.5546	12.4934	13.8103	13.5226	12.3729	13.4093	12.7331	12.8162	12.0545	12.3751	12.2561	12.9628	11.9095	12.2807	12.4047
TRIM21	12.0427	11.5526	10.877	10.7646	11.343	10.4499	10.1959	10.7726	11.1172	10.8515	11.3578	11.1414	11.3096	10.6236	11.7609	10.6037	11.3168	11.1225	12.4659	11.4054	11.03	11.2591	12.6172	11.1172	11.3007	11.0091	10.7852	10.8946	11.7066	10.9798	11.2003	11.4398	12.1996	10.4572	10.854	10.8632	12.5999	11.2631	11.2439	11.1385	10.803	10.6274	10.9299	10.4962	10.5908	10.9791	10.9066	9.85465	11.1414
TRIM14	13.1058	13.1762	12.3885	12.6636	12.9432	12.8327	11.6166	12.8681	12.972	13.15	12.7534	13.3642	12.6817	12.7943	12.838	12.7186	13.5708	13.0286	13.0876	13.7907	12.6826	13.4598	13.0753	12.7583	13.1304	12.9851	12.7973	12.4049	12.8312	12.6901	12.4224	13.6058	13.1919	13.0076	12.0289	12.9696	12.7725	13.3647	13.4495	12.6647	13.2476	12.996	11.9857	12.6921	12.5692	12.8039	11.7346	12.8532	12.5782
TRIM13	11.1096	11.983	11.2379	12.0176	10.8352	12.1914	11.1485	12.1701	11.2513	11.6935	10.8712	12.1404	10.1668	12.4483	10.8017	11.7877	10.5922	11.4931	10.267	11.6471	10.402	11.679	10.6518	11.4739	10.4885	12.4576	11.5058	12.1383	11.3088	12.0359	11.2252	12.289	11.418	12.0456	10.9578	12.3668	11.4056	11.8323	10.8718	11.8391	11.092	11.9576	11.1615	11.9419	10.9933	12.4196	10.5643	12.482	11.5276
TRIB3	11.058	11.4151	11.4751	11.1375	12.4483	12.3109	13.3501	11.3861	12.3495	12.5863	11.9818	11.2196	12.1349	11.5985	10.9869	12.3645	12.2729	11.8768	11.165	11.6951	11.133	11.4525	12.5378	11.6223	11.3227	11.8437	11.4912	10.7819	11.1001	10.7149	13.5795	10.9782	10.4442	12.7605	11.0774	12.1712	10.2791	11.8199	14.0459	10.6209	11.0949	10.9992	10.6718	10.7228	11.3152	11.7458	13.1315	10.7323	11.8478
TREM2	11.4591	8.14497	11.8839	8.60143	13.4953	9.16314	12.0183	9.12065	11.0886	8.19023	11.9508	9.24514	10.8011	7.50638	9.99778	8.54766	12.1941	7.93565	12.8327	7.64221	12.8142	9.42614	11.8263	7.99572	10.1463	7.64156	8.3658	7.92004	12.7669	8.4458	12.5343	9.35878	11.8409	9.19418	12.4012	7.04628	12.6596	9.36284	10.8797	9.07595	10.6135	8.20942	11.6452	7.84767	9.61935	7.73903	10.6854	7.34762	9.7433
TRAPPC8	8.80168	9.19493	8.81852	8.39302	8.06982	9.44273	9.72757	9.54094	9.54802	9.38247	8.82152	9.2703	8.75857	9.01845	9.05751	9.25392	8.79007	9.36961	8.8012	9.23907	9.08344	8.94955	8.99772	9.39321	8.63785	9.07122	8.65643	8.93621	8.51306	8.69332	8.57127	9.13094	8.82189	9.79237	8.77986	9.52641	9.25132	9.30532	9.47392	8.76321	9.32026	8.70785	9.24932	8.60163	8.38806	8.48696	7.96382	8.74101	8.94929
TPCN2	8.15484	8.32742	8.5832	8.30112	9.77523	8.00482	12.0258	8.34704	10.0477	8.78796	8.6871	8.19438	7.80518	8.23727	9.45481	8.15976	9.70842	8.60875	9.84438	8.16628	9.20588	9.03321	12.6138	8.5892	7.50441	8.04166	7.22647	7.75455	9.032	7.93649	8.86435	8.25124	10.1643	8.41515	9.78862	8.47087	11.043	8.61503	8.35315	8.60315	9.35149	8.39142	8.88848	8.30124	11.9639	8.06833	8.2097	8.48437	10.6564
TPCN1	11.5628	13.0623	11.5056	12.8169	11.226	13.0253	11.2418	12.8774	12.3854	13.3793	11.2964	13.6625	11.5487	13.2689	11.3104	12.9823	11.9408	13.4099	11.7392	13.245	11.8668	12.9491	11.5421	12.9773	11.5549	12.4133	12.0955	11.9592	11.6905	12.1704	11.1853	13.2307	11.7233	13.1277	11.8003	13.3299	10.895	12.9979	11.5945	12.6453	10.7701	12.6056	11.0274	12.0289	11.011	12.9656	11.5689	12.9257	11.2275
TP73	12.1798	11.1575	11.5972	11.5612	11.6799	11.4584	12.611	11.4217	11.4346	11.1057	11.9369	11.1302	11.4621	11.3126	12.2899	11.3454	11.0723	10.9757	11.9232	11.16	11.7021	11.739	12.0245	11.5361	11.8584	11.5444	11.6868	11.5715	12.4572	11.6709	12.1826	11.7888	11.7658	11.1589	11.7076	10.649	12.3174	11.241	11.5914	11.1238	12.2526	12.3112	12.6436	11.999	12.7159	12.259	12.6848	12.915	12.1283
TP63	15.7416	15.2031	16.0986	13.8418	15.8176	15.1574	15.8449	15.2958	16.0212	14.6532	15.5856	15.0993	16.2356	13.2508	15.9709	15.1684	15.9966	13.6648	15.9919	14.67	16.4192	14.687	16.3545	14.6741	16.1563	14.52	15.5328	15.6472	15.9898	14.4278	15.6628	15.1557	16.1503	14.7732	15.8058	15.2205	15.9404	14.3355	16.2387	13.9274	15.7563	15.2369	16.0389	13.2296	15.311	15.6797	16.0613	13.9241	16.0663
TP53INP2	11.5886	13.5443	11.4623	14.3373	11.113	14.2056	11.1359	13.8817	12.2971	13.3997	10.362	14.2969	11.9461	14.0435	11.0148	14.5436	11.958	14.8401	11.132	14.1133	11.268	14.115	12.177	14.1866	12.5036	13.6432	12.0615	13.8673	11.7403	12.788	11.3455	13.6467	13.1354	13.3423	11.9802	14.3601	11.3554	13.9404	14.1031	12.8154	11.2394	13.906	11.7663	13.6088	11.0026	14.0698	10.7644	14.4749	12.2576
TP53INP1	12.6229	12.0699	12.7625	12.466	11.5809	12.1352	11.5703	12.1011	13.1055	12.2483	12.8455	12.4631	12.7578	12.5377	12.0469	12.3004	12.1639	12.6521	13.1286	12.5658	11.6864	12.2678	12.3717	12.2678	12.3556	11.9206	13.1688	12.3405	12.2398	12.668	12.1731	12.3857	11.9909	11.7469	12.2613	12.243	12.384	12.5873	12.3898	12.2356	13.1198	12.5831	12.5539	12.618	12.3431	12.3853	12.3103	12.3241	12.8111
TP53	13.368	12.7373	13.6139	12.4314	14.1172	11.8755	13.0291	12.5113	13.5612	12.0885	12.0958	12.5601	11.2976	12.5249	13.4329	11.7938	12.626	12.296	12.4119	12.1668	11.2438	13.0232	11.8513	12.7283	11.1636	12.4612	11.6303	12.7617	12.2613	12.7709	13.2019	12.8539	10.7254	12.5265	11.7595	12.6542	12.8035	12.5675	13.031	12.1777	11.1115	12.9287	11.3035	12.5412	13.661	12.1823	13.2255	12.4781	12.7716
TOMM70	11.732	11.2709	12.0814	11.3556	11.6341	11.5229	10.9525	11.3305	11.8221	11.7374	12.2476	11.2144	11.3673	11.7281	11.6785	11.7191	11.5678	10.9138	10.9167	11.1561	11.516	11.1235	10.1003	10.7594	11.533	11.4863	11.1795	11.2483	11.1017	11.4978	11.7598	11.5554	10.9347	11.5648	10.6341	11.4109	10.6089	11.4359	11.3679	11.0463	10.5836	11.5612	11.1625	11.0719	10.6145	11.5333	11.2421	11.3343	11.4307
TOMM22	13.5778	13.8806	13.8644	13.7095	13.7935	13.6713	14.1181	13.4598	13.858	13.856	13.509	13.6039	13.9311	13.4191	13.4924	13.4767	13.8966	13.531	13.8448	13.4463	13.8314	13.8546	13.511	13.9222	14.3401	13.127	13.387	13.7496	14.057	13.2101	13.7217	13.856	13.3974	14.1676	13.7599	13.6969	13.5239	13.735	13.387	13.4985	13.695	13.5344	13.508	13.31	13.3432	13.8121	13.5854	13.5947	13.9157
TOMM20	13.8869	14.4193	14.3385	14.0454	14.4655	14.0498	14.9949	13.8035	14.2811	14.6741	14.5819	14.2506	14.2986	14.4704	14.5584	14.4172	14.3627	14.5654	14.0689	14.6249	14.2187	14.4176	14.3688	14.2681	13.819	14.2545	14.0585	14.1534	13.6301	14.4257	13.9663	14.5747	14.0137	14.4999	13.9637	14.616	13.7845	14.6089	14.1594	14.5246	14.3971	14.0675	13.8342	14.3033	14.4641	14.0768	14.3394	13.965	13.9412
TNFSF15	10.6906	10.3362	9.41424	9.47784	9.84422	9.74411	10.2781	9.21326	8.66597	10.0344	8.65097	9.9269	9.03729	9.30952	8.82749	9.53277	9.52894	10.0561	9.59129	9.55106	11.213	9.58438	9.02335	9.41016	10.673	8.96274	11.145	9.39633	10.2407	10.9883	10.1502	10.8124	9.05978	9.8968	9.76743	10.6061	10.148	9.79897	9.78465	10.4569	11.7476	9.57379	8.67073	8.46857	10.565	8.56	8.95991	9.61624	9.81662
TNFSF10	15.4629	14.5822	15.1467	14.1864	15.907	12.8221	13.4786	15.1147	14.9198	14.6625	14.8706	14.8936	15.1483	13.8033	15.5703	13.6722	15.061	13.7652	15.1376	14.3384	14.8306	15.1061	15.6525	13.7567	14.556	14.2963	15.3422	13.7742	15.6717	13.8975	14.7153	15.722	15.464	13.7387	15.2851	14.587	15.7762	13.1688	14.4911	15.1006	15.2305	13.9365	15.1156	13.599	14.8803	13.8988	14.1528	14.9062	14.9017
TMEM74	3.85951	7.67765	4.75921	7.16967	3.9253	7.53361	3.77687	5.34529	3.98505	7.53756	6.96052	7.38831	4.37075	7.53011	3.79886	6.80782	3.7906	7.91564	4.06241	7.61664	6.42035	6.93314	3.84437	6.75999	6.875	7.67406	3.84104	6.95944	5.62599	6.58727	4.79832	7.2063	5.88243	7.84504	3.87633	8.37372	4.35009	7.30254	4.04878	8.06661	4.49256	6.84172	3.75009	4.03922	3.66076	6.52718	5.76865	7.06448	3.64942
TMEM59	14.1923	14.5839	14.1791	14.7194	13.868	14.9452	14.9406	14.1261	14.4035	14.7732	13.967	14.9229	13.8604	15.1514	14.3135	14.8894	14.5532	14.9196	14.2758	15.0921	14.4199	14.9776	14.2049	14.5855	14.0661	14.8509	14.6867	14.4613	14.2418	15.0262	14.157	14.8761	14.384	14.7395	14.251	14.9177	14.4787	14.7502	14.0897	14.768	14.6495	14.4774	14.0533	14.7441	14.0477	15.0105	14.0603	14.6139	14.1674
TMEM39A	10.7668	10.6293	11.2263	9.95872	11.1064	10.5391	10.9773	10.3799	11.3	10.5644	11.3829	10.2708	10.9091	10.3281	10.895	10.5121	11.1842	10.444	10.9695	10.4753	11.0594	10.2516	10.4434	10.0104	11.2064	10.3349	10.8747	10.2434	10.9426	10.5784	10.8139	10.5183	10.8844	10.7712	10.6314	10.4458	10.4657	10.415	11.0171	10.5141	10.2258	10.3284	10.0227	10.2714	10.1006	9.90115	10.2282	10.0198	10.7602
TMEM150C	8.28736	9.49091	8.23818	9.35034	7.82533	9.42341	10.4239	9.44473	8.55354	9.31921	8.59499	10.1281	8.97271	9.01792	8.62149	9.63646	9.93937	9.73713	8.88008	9.45236	10.7076	9.37894	8.93833	10.1917	8.72894	8.19914	10.4624	9.10756	8.73502	9.79364	9.31105	9.39557	8.57222	8.91767	9.29006	9.98253	9.32854	9.88457	8.418	10.2904	12.2203	9.64874	7.95279	9.29576	10.5287	8.74643	8.84468	9.08748	8.70141
TMEM150A	13.1505	13.108	13.0792	13.6803	13.0003	13.4362	12.7618	12.5521	12.8923	13.1975	13.0537	13.103	13.1309	13.257	13.3322	13.0124	12.8524	12.7476	12.7675	13.4184	12.409	13.6341	12.4796	12.8987	12.6602	13.7923	13.3332	13.3996	13.0335	13.3158	13.0625	12.916	12.7996	13.3368	13.0318	12.5899	13.1759	12.6482	12.4817	13.2756	13.1767	13.2641	13.5643	13.4265	14.1113	13.4915	13.5648	14.1405	13.4784
TM9SF1	12.0419	11.5475	12.1726	11.6194	12.7494	11.3913	12.0686	11.4148	11.8897	11.8588	11.5787	11.533	11.8464	11.3416	11.7125	11.4866	11.4412	11.9271	12.3657	11.7103	13.1898	11.9084	12.9043	11.7617	12.0751	11.4731	11.4671	11.6022	12.2303	11.7575	11.9981	11.7432	13.3163	11.596	12.3481	11.536	12.3921	11.5544	12.8794	11.3648	12.6936	11.4102	12.2759	11.3112	11.5666	11.7238	12.5605	11.3907	12.0003
TLK2	10.8773	10.3765	10.9132	10.5573	11.5992	10.6974	11.8568	10.5272	11.1435	10.759	11.3074	10.6254	11.1901	10.7697	11.4815	10.6673	11.3811	10.8944	11.3191	11.2131	11.3775	10.9273	11.2523	10.7404	11.1812	10.8831	10.6879	10.4048	10.7171	10.5437	11.101	10.6549	11.5343	10.9883	11.0152	10.7489	11.4975	10.9125	11.2324	10.4663	11.2259	10.4799	10.9826	10.6967	11.102	10.5739	10.6006	10.6634	10.9146
TIGAR	9.35778	9.88915	9.0796	9.02483	10.4869	10.5613	9.81713	10.291	9.61309	10.2235	9.86467	9.61322	9.49133	9.35209	10.3751	10.2488	10.0292	10.1838	9.8709	9.58508	9.59185	9.49344	10.9841	9.33086	10.4959	10.2059	9.85239	9.93417	10.148	8.90149	9.65278	9.88573	10.9137	10.5497	9.62368	10.2405	9.18418	10.3647	9.13417	9.40472	9.24078	9.65115	9.27152	9.76516	8.15719	9.76305	8.82091	9.04375	9.89715
TICAM1	12.039	13.3178	13.1566	13.5799	12.3528	14.2282	11.3146	13.9524	13.1666	13.6145	11.5426	14.4037	12.1963	14.3129	12.1863	13.9686	12.5275	14.1172	12.7124	13.4994	12.5473	13.67	12.6752	13.7483	12.97	13.8849	12.4185	13.9856	12.6876	13.148	12.152	13.6514	12.7143	13.9597	13.1391	14.1379	12.4317	13.461	12.1766	13.2272	12.4727	13.0154	12.836	13.7166	11.5296	13.8316	12.0839	13.6158	12.831
THBS1	13.8772	12.05	12.6444	12.6035	13.4542	12.5437	14.4039	13.0719	12.3516	12.4889	12.613	12.6483	13.3351	11.8686	13.4472	12.5896	12.9226	12.6888	13.8488	11.5772	13.4828	12.7335	12.9956	12.2066	11.9079	15.3065	13.4046	13.6845	13.5733	12.7807	13.3683	12.1509	12.8408	14.3299	14.5432	11.1414	13.0861	12.4668	13.2499	12.689	13.363	14.1325	13.2038	14.8133	13.2396	13.1482	13.6462	12.3857	13.1844
TGFB1	13.1874	12.76	12.8812	13.0908	13.3171	13.3369	12.5575	12.8074	12.6407	12.4328	12.4818	13.2484	13.0576	13.034	13.3815	12.7895	12.872	12.5551	13.6289	12.6434	13.4113	12.6289	14.2395	12.3693	13.0583	13.2543	12.9542	12.8371	13.7801	12.6668	13.5115	12.7573	13.6775	12.737	13.8813	11.9819	13.5058	13.9651	13.3677	12.2751	12.6941	13.3113	13.6189	13.6479	12.1108	13.1078	12.8092	13.2691	12.6574
TFEB	16.0516	16.4422	16.3065	16.2548	16.5892	16.0451	16.7508	15.9178	16.2717	16.188	16.0644	16.3297	16.1567	16.4182	16.3297	16.4422	16.3783	16.2876	16.0751	16.4422	16.669	16.2777	16.7895	15.9039	16.3748	15.6958	16.2548	15.7958	16.6121	15.9551	16.218	16.1907	16.4774	16.2121	16.5304	16.3437	16.2909	16.6458	16.3507	16.6834	16.3961	16.0472	16.1743	16.6346	16.3711	16.2614	16.4383	16.2351	16.0387
TEX264	12.6856	13.1743	12.9122	13.2075	12.193	13.3879	12.5768	12.8624	12.3136	13.5474	13.0052	13.1204	12.7596	13.1715	12.2436	13.1922	12.9577	13.4685	12.9051	13.2727	12.9639	13.311	12.1983	13.2383	12.9167	12.5659	12.2597	12.9535	12.3971	12.8744	12.4809	13.3282	13.1373	13.2108	12.9328	13.2804	12.7718	13.4257	12.5863	12.8377	12.0804	13.1423	12.0518	12.5338	12.0326	12.9676	12.5136	12.7823	12.4362
TBC1D14	13.221	13.2304	12.7965	12.7405	12.2724	13.3691	13.4649	12.8925	13.4252	13.1521	12.9716	13.3804	12.6218	13.3956	13.3099	13.0534	13.2206	13.6381	12.6163	13.4352	12.9917	13.0497	13.3116	12.8255	13.2323	13.0775	13.3476	12.141	12.7015	12.6364	12.9676	13.2236	12.9735	13.3668	12.9203	13.4448	12.1316	13.5262	13.0792	12.4959	12.4206	13.0906	12.3698	12.4988	12.7142	13.0639	12.5965	12.8789	12.4985
TBC1D12	8.95189	9.80577	9.5633	9.85789	9.51828	10.1195	10.1692	9.90265	10.2419	10.2113	9.07358	10.0024	9.49068	10.0374	9.83821	10.0166	9.10801	9.68524	9.10208	9.41626	9.35987	8.81969	7.7232	8.06173	9.6832	10.3481	9.78966	10.1048	10.4274	10.1833	9.56708	10.407	9.42713	9.66202	9.72161	9.88198	9.53488	10.164	9.5973	9.73036	9.60931	9.59251	8.83137	10.0443	8.97615	10.0486	9.43815	8.99246	9.06936
TAB3	11.6503	12.3671	11.3721	12.6733	12.2067	13.0613	11.0298	12.9747	11.4182	12.503	12.0946	12.7646	11.7319	13.1581	11.7312	13.0229	11.4882	11.9746	10.5248	12.2136	10.8395	12.1463	11.1455	12.1621	11.5526	13.1856	12.7522	12.6337	11.4083	12.4278	11.7071	12.695	11.1901	13.203	11.0698	12.8151	11.459	12.4398	12.1125	11.9827	12.3979	12.2397	12.28	12.7703	12.0041	12.9171	11.2478	12.9181	12.0829
TAB2	12.958	13.5489	12.5124	13.7975	13.0034	13.3074	13.1682	13.0607	12.847	13.2646	13.5611	13.2916	12.567	13.5363	13.4535	13.1344	13.4541	13.6119	13.3089	13.6785	13.0671	13.681	14.1666	13.2901	13.0388	13.4144	13.2858	13.1604	13.2565	12.9801	13.4517	12.9613	13.6989	13.243	13.1811	13.5781	13.0748	13.2307	12.6244	13.5991	13.4531	13.4234	13.4418	13.1047	13.0007	13.4054	13.105	13.5064	12.6086
SYNPO2	12.7483	14.3537	9.76004	14.0689	8.61373	13.5519	13.8488	13.3685	11.3212	14.1949	9.28078	13.933	11.7999	14.0223	11.6389	13.8107	10.981	15.0846	10.1935	13.9322	8.90927	13.6744	8.9492	14.0486	9.69749	13.8445	14.0499	12.9527	12.7005	13.2272	11.2572	13.2201	10.3234	13.6287	11.9264	14.5924	12.2027	13.7342	9.73146	15.5066	14.1689	13.7342	9.97814	13.4819	13.7242	13.1999	8.68342	13.6875	10.7515
SVIP	7.9433	10.305	8.01695	9.85247	6.84988	10.5278	8.36394	10.2889	8.53613	10.046	9.67463	9.9006	8.18401	9.98362	8.41604	9.97858	9.32964	9.83272	8.22034	9.56864	7.69354	9.88956	6.26159	9.1388	7.29734	10.1499	10.313	10.5892	8.76617	10.9851	9.75478	10.1144	6.8782	9.80897	7.58801	10.4187	7.79129	10.0637	6.9459	10.0466	7.27173	10.1914	5.21736	10.0703	8.33272	10.2156	9.0215	9.84584	7.95818
SUPT5H	13.1533	12.9434	12.7472	12.9565	13.2602	13.0634	13.101	12.8712	13.7409	13.0355	12.8659	12.9347	12.8352	13.0569	13.099	13.0905	13.2126	13.1279	13.2998	13.0707	12.8506	13.0776	13.1747	12.9306	13.1688	12.9358	13.2431	12.8418	12.7999	12.8873	13.131	12.9588	13.0905	13.0565	13.0778	12.9567	12.8609	13.1326	13.3147	12.8558	13.2841	12.8144	13.0101	12.9567	12.6582	13.1205	12.8441	12.815	13.3751
STX12	12.3603	12.2536	11.7966	12.2663	11.981	12.4416	12.2472	12.5391	12.1972	12.666	11.8216	12.6775	12.077	12.6478	12.1051	12.5966	12.2808	12.8143	11.8795	12.6155	11.6942	12.5765	12.0382	12.154	12.0346	12.5928	12.6125	12.4905	11.9277	12.1426	12.2684	12.685	11.9103	12.8799	12.0935	12.7068	11.9909	12.4485	11.9888	12.5702	11.7355	12.1857	11.7005	12.3488	11.5813	12.2566	11.1563	11.7604	11.7279
STUB1	13.4859	14.1555	13.6954	14.0958	13.3828	14.0854	13.8793	13.8161	13.688	14.0867	13.7823	14.106	13.6676	14.3047	13.8237	14.0697	13.999	14.5703	13.7263	14.1117	13.4341	14.216	13.6427	14.1522	13.9428	14.0047	13.4497	13.8626	13.1392	13.6215	13.9252	13.741	14.05	14.1068	13.8552	14.1874	13.5546	14.0803	13.8593	13.774	13.8516	14.0826	13.6886	13.7142	13.7095	14.164	13.2996	14.1774	13.3942
STK11	10.1505	10.0794	11.005	10.2265	10.8865	10.5767	10.008	9.91025	10.7767	10.5977	10.7072	10.2831	9.33769	10.2666	10.5937	10.4593	10.2457	10.4726	10.1054	10.5005	10.6815	10.2199	10.0264	9.68407	10.3189	10.3195	9.90526	10.2944	10.1842	10.0874	10.0312	10.3874	11.1943	10.3736	10.2085	10.2896	10.0181	10.6202	10.1139	9.93016	10.346	10.1096	9.80726	10.037	9.67465	10.1393	9.66931	9.87564	9.64336
STING1	12.9138	12.1028	12.4351	11.8165	12.2438	11.7173	11.6362	11.7714	11.357	12.2478	11.4464	11.5555	10.9933	10.897	11.9664	11.4246	11.9902	11.993	12.6735	11.5199	11.3637	11.2718	12.5066	11.3505	11.9398	12.0212	13.0139	12.0247	12.2804	11.6431	11.5209	12.6438	13.282	11.5943	13.0801	11.4334	11.799	12.0155	12.1463	12.16	11.8747	11.4594	11.4285	11.8046	11.7137	11.3493	10.8761	10.9655	11.6443
STAT3	14.4579	14.6308	14.2433	14.3351	14.465	14.263	15.0552	13.5541	14.5661	14.582	14.5716	14.0236	14.1328	14.3562	14.4829	14.2088	14.5739	14.4161	14.4885	14.5113	15.0437	14.0874	14.6961	14.2082	14.9915	14.8583	14.7498	14.1961	14.5669	13.9997	14.2254	14.7518	14.4494	14.594	14.6849	14.3813	14.2787	14.5016	14.6095	13.9828	14.7064	14.0559	13.9476	14.8368	14.4033	14.216	14.2472	14.1185	14.2059
SREBF2	13.6714	14.2107	13.8174	13.8407	12.8399	14.3555	14.1539	13.9399	13.3486	14.5958	13.1242	14.5881	13.9649	14.1857	13.4365	14.3506	13.7136	14.4363	13.4559	14.3841	13.1236	14.3017	13.765	14.0694	14.3138	13.6998	13.5606	13.8534	13.838	13.8561	13.0303	14.5669	13.2767	14.4022	13.4151	14.4923	12.4178	14.5795	13.5817	13.946	13.7806	13.8888	12.405	13.9166	13.2154	14.0939	13.1493	13.9502	13.7523
SREBF1	13.0442	12.3298	13.5239	12.2849	13.2158	12.6919	12.2888	12.5225	12.4123	13.1244	14.31	12.7603	13.061	12.5132	13.4213	12.9297	12.7735	12.8781	12.7657	12.5299	11.4504	12.2726	12.9776	12.7411	13.9358	12.3372	11.6075	13.2321	12.5262	12.5961	12.1257	13.2428	12.8677	12.9842	12.3651	12.6003	12.4605	12.898	14.8076	11.8689	12.1987	12.6146	12.1255	12.599	11.7972	12.198	11.0067	12.2742	13.1729
SRC	11.8626	11.7098	11.8936	11.9145	12.6022	11.4728	12.3642	12.0296	11.7816	11.9294	12.0224	11.8847	12.4613	11.6855	12.4814	11.7867	11.7789	11.8966	12.3695	11.8401	12.4996	12.0069	12.8654	11.7913	12.3142	12.1109	12.4424	11.8108	12.0515	11.4388	12.6276	12.263	12.3755	12.1811	12.2059	11.9989	12.7379	11.7769	11.8813	11.7929	13.621	11.5725	12.4788	12.6095	11.7979	12.2307	12.5231	11.651	12.2897
SQSTM1	13.9674	13.8093	13.9274	14.2526	13.7972	14.2282	14.5665	13.3837	13.9462	13.8935	14.473	14.2074	13.7613	14.6065	13.6258	14.3498	15.057	14.1694	13.7347	14.286	14.0414	14.0233	13.9164	14.3374	14.1207	13.8899	14.7136	14.2115	13.872	13.8394	14.4809	14.0048	13.5642	13.9115	13.8552	14.3661	13.8902	14.4032	13.5681	14.1948	13.7123	13.9034	13.3508	14.1867	13.6299	13.82	13.5928	14.3908	14.1088
SPTLC2	12.0871	11.9481	12.5044	12.3914	12.2589	12.451	11.7324	12.5731	12.1691	12.2467	11.2609	12.3396	11.7483	12.209	11.8377	11.9908	11.2842	11.9727	11.5876	12.072	12.5056	12.5529	11.569	12.0113	12.4428	12.5806	11.1942	11.9456	11.85	12.2327	11.7496	12.387	12.7048	12.7948	12.1437	12.1969	12.0333	12.027	13.0332	11.9493	11.0589	11.8789	11.6828	12.4058	11.0401	12.3808	13.6489	12.5	11.653
SPNS1	11.228	10.4225	11.3528	10.5571	11.3029	10.5987	11.7708	10.3161	11.23	10.6462	11.3469	10.3944	11.0436	10.28	11.4796	10.5864	11.3845	10.8143	11.4446	10.5781	11.5272	10.9523	11.9377	10.8975	11.5114	10.44	10.882	10.5197	11.3714	10.489	11.5084	10.7161	12.321	10.656	11.3792	10.5065	11.5695	10.7482	11.6404	10.3587	11.2839	10.459	11.5434	10.3888	11.4912	10.7552	11.5949	10.5127	11.2587
SPHK1	13.4374	13.0991	13.808	13.2359	14.3238	13.784	15.1868	13.1392	14.2033	13.0823	12.5336	13.5991	13.8374	13.6631	14.0985	13.3988	13.6212	13.9491	14.2836	13.3422	14.3143	13.5248	14.4434	13.1837	13.796	14.4103	13.1438	13.2373	13.9032	13.1486	13.6908	13.1807	14.5049	13.6434	14.7122	12.7877	13.3291	13.5468	13.9663	13.3333	12.7645	13.7384	13.6702	13.6251	14.6031	13.2143	14.6515	13.026	13.9657
SPARC	15.8303	13.4694	14.5285	14.6141	15.4432	13.5943	15.5568	13.3121	14.8428	13.6386	15.2023	13.1467	15.3693	13.143	15.7369	13.4052	15.2253	14.1952	15.8084	12.2192	15.9635	12.881	15.7612	12.9642	14.8999	13.7439	15.2798	13.7645	15.894	12.4866	15.714	12.4089	15.6868	12.8928	16.1524	11.3343	15.448	13.6743	15.2541	14.3876	15.3169	13.5114	15.5307	13.2592	15.1943	13.1882	15.4158	13.3002	14.6443
SOGA1	11.4859	11.2942	11.4354	11.347	12.385	11.0436	12.1812	11.1597	11.2364	11.362	11.4755	11.3515	12.0904	10.9458	11.734	11.2679	10.8571	11.733	11.5784	11.4975	11.7833	11.523	11.971	11.609	12.061	11.0712	11.5317	11.1289	11.2886	11.0938	11.7534	10.8698	11.2791	10.986	11.3383	11.1534	11.6108	11.0147	11.7226	11.23	12.3878	10.9948	11.4148	10.8417	11.8196	11.4529	12.0447	11.576	11.8437
SNX6	13.2693	12.9857	13.1867	12.8715	14.0873	12.4891	12.7772	12.7456	14.7446	12.1035	12.8105	12.9371	12.6916	12.8546	13.2607	12.4378	12.4989	12.3181	12.6285	12.3318	13.371	12.2733	12.9402	11.9474	13.0054	12.7186	12.5579	12.8499	13.3305	12.7636	13.0912	13.303	13.9722	12.6716	13.8041	12.5921	13.5686	13.0623	13.5739	12.5121	14.0718	12.4355	13.6371	12.6829	12.3879	13.1194	14.275	12.2926	12.9378
SNX5	10.2415	9.57755	11.2063	9.77565	10.838	9.42305	11.3003	9.75384	10.2362	10.046	11.4484	9.41655	11.2713	9.3496	10.9643	9.30192	10.4429	9.34866	11.9751	9.19522	10.756	9.81763	12.2671	9.7762	9.86389	9.6347	10.382	10.8665	9.50802	9.2318	11.3931	9.70375	11.2502	9.6796	11.0356	9.50112	10.9289	9.70203	11.2432	9.30752	9.78051	9.53577	12.7856	9.57129	10.906	9.53078	11.7527	9.72162	10.9534
SNX32	7.75439	7.60518	7.80614	8.1508	7.87023	8.23536	7.89967	7.68377	8.0208	7.6707	7.0414	7.79674	8.56883	7.84594	7.34042	7.72095	7.91122	8.07424	7.77252	7.98463	8.17269	8.10598	7.64619	8.63574	7.81388	7.81939	7.2909	7.8055	8.17965	7.46853	7.60911	7.82348	8.03299	7.48493	7.74643	7.91326	7.17119	7.7876	7.70501	7.77905	7.50906	7.77721	8.31879	8.11631	7.45157	7.88876	7.79521	7.93695	7.9528
SMURF1	11.1886	11.0818	11.9696	11.5337	12.3985	11.6863	10.6391	11.5109	11.8869	11.3015	11.0019	11.5412	11.527	11.7684	11.3564	11.4427	10.2085	10.3317	9.56276	10.1976	12.2117	10.1452	9.98747	9.64848	11.8844	11.9347	11.8351	11.589	11.1446	11.6669	11.2714	11.8888	11.5404	11.3316	11.5372	11.2439	10.6428	11.5187	10.9776	10.7041	11.2009	11.2172	10.7619	11.874	11.8042	11.3216	11.2716	11.5545	11.3699
SMG1	13.2276	13.1681	13.1153	13.0096	13.2904	12.2162	13.6676	12.843	13.0724	12.9329	13.6826	12.7191	12.6696	12.5086	13.4985	12.1893	13.139	12.7225	13.4645	12.9847	12.7623	13.4661	13.5046	13.2987	12.8361	13.2501	12.8851	12.6532	12.886	12.8194	13.4992	12.8961	13.3558	12.745	13.63	12.8544	13.9094	12.5307	13.659	13.0155	13.3938	13.1188	13.4231	12.945	13.6256	12.7486	13.5066	13.5888	13.3468
SMCR8	11.98	11.945	12.0163	11.8932	12.7739	11.5741	11.7529	11.5905	12.3178	11.7515	12.3743	11.9112	11.7695	11.4919	12.4058	11.5995	11.6024	12.4001	12.3159	11.9726	12.0559	12.1305	12.3397	11.9443	11.8175	11.6431	11.9327	11.4376	11.8877	11.6512	11.9093	11.9775	12.6647	11.6566	12.0495	11.9551	12.0098	12.2674	12.4834	11.6371	12.1583	11.628	11.4868	11.601	11.4317	11.725	11.4691	11.6194	11.8384
SMAD4	12.286	12.4216	11.676	12.4062	11.7201	12.1317	13.1065	12.1464	11.9952	12.5634	11.9855	12.4425	12.6407	12.2753	12.2096	12.1389	12.3354	12.4804	12.0943	12.3706	12.484	12.1531	11.9515	12.0478	12.4015	12.3671	12.0576	12.2847	11.8599	12.0688	11.8641	12.4298	11.4829	12.1795	11.8093	12.6345	11.8545	12.3123	12.1427	12.8365	12.3796	12.2221	11.8281	12.0968	12.5942	12.2172	11.7728	12.0266	12.11
SMAD3	13.2599	12.309	12.8585	12.2963	12.3298	12.294	12.3463	12.8814	13.0603	12.3723	11.8015	12.8816	12.9052	12.5879	12.1704	12.4849	12.792	12.52	11.6568	12.9335	12.6084	12.2367	12.9649	12.3752	12.732	13.7106	13.1037	12.8416	12.7834	12.5107	12.387	12.973	11.8828	12.44	13.1224	12.4934	13.2572	12.3984	12.9873	12.5654	13.118	12.3726	12.0489	13.9579	13.0265	12.4534	12.079	12.8085	13.5653
SLC39A2	8.54708	12.0787	11.5188	12.2921	9.04351	12.1778	6.5795	11.9375	10.6221	12.3225	8.80899	12.2405	10.3523	12.7022	7.50074	12.227	10.6533	12.7981	11.7224	12.5175	10.6063	12.5928	10.7123	11.8497	9.58372	11.8722	9.07702	11.446	9.26371	11.2523	9.47885	12.254	12.1457	12.0902	11.5648	12.5305	12.2601	12.7169	11.5279	11.4341	7.01096	11.8789	12.293	11.299	8.91107	12.4055	11.3774	11.8146	11.3856
SIRT2	12.1576	12.8835	12.0518	12.8694	11.9172	13.3523	11.7537	12.6267	12.9432	13.0567	12.4078	13.1477	12.1491	13.1938	12.0625	13.3271	12.7209	13.333	12.5703	13.0106	12.1179	13.0876	12.6872	12.7244	13.0587	12.8803	12.8669	13.0084	12.0351	12.9064	12.8027	13.0818	12.1844	13.1276	12.5532	13.0228	12.0466	13.3643	12.1202	12.9258	12.808	12.6781	12.5931	12.8202	11.6224	12.9643	11.9137	12.6943	12.8884
SIRT1	11.5895	11.4498	10.8589	11.6076	11.2156	11.5094	11.9905	11.5772	11.78	11.9499	11.5441	11.6396	11.2378	11.6196	11.7916	11.404	10.9929	11.6358	11.1959	11.7225	11.5324	11.5857	11.3182	11.6753	10.85	11.5723	11.295	11.5228	11.3426	11.6045	11.4775	11.6409	10.9479	11.4419	11.2087	11.7141	11.4948	11.6362	11.2839	11.9161	11.5236	11.4741	11.2442	11.3752	11.2275	11.6809	11.725	11.0944	10.8659
SH3GLB1	13.3138	13.9906	13.0423	14.2814	13.2761	14.2407	13.3686	14.2712	13.3557	14.3259	13.2215	14.2361	12.6178	14.2768	12.9687	14.1818	13.5602	13.9655	13.1568	14.1591	13.2787	14.2073	13.1874	13.936	13.1374	14.208	13.4748	14.0065	13.3849	13.7	12.9016	14.4318	12.913	14.3195	13.3663	14.1432	13.2936	13.9052	12.9318	13.9189	13.1369	13.7416	13.2913	13.9926	12.4684	14.0856	12.3588	13.8664	12.3158
SH3BP4	11.8347	10.524	11.6353	10.0255	12.0843	10.328	11.9484	10.242	11.9818	11.1161	11.1413	10.8739	11.5619	9.82252	11.8133	10.8549	11.6594	10.9124	11.7225	10.7549	12.3342	10.517	12.1762	10.4433	11.7753	10.6814	11.5194	10.5504	12.4271	11.8006	11.3591	10.2653	11.5923	10.4997	12.2031	10.1801	12.3412	10.1869	11.1277	10.9395	12.3891	10.4204	11.1593	10.9384	11.432	10.3203	11.2738	10.0733	11.0859
SESN3	13.4059	13.4089	13.3807	13.7424	13.1134	13.561	13.243	13.1431	12.923	13.6983	13.24	13.612	14.2282	13.331	14.3002	13.3402	13.6028	13.603	13.4567	13.6377	14.5914	12.7826	13.599	13.0829	13.9509	12.6294	13.555	13.3117	13.1278	13.6571	12.8809	13.763	13.9068	12.7452	13.8334	13.2224	14.2015	14.0649	12.4158	13.5285	12.6975	13.62	14.6191	12.6041	12.5773	13.3017	14.6864	12.8376	14.2062
SESN2	10.0205	10.5192	10.1223	12.5358	10.9246	13.1957	9.63253	12.008	10.9532	10.6601	10.4892	11.7177	9.95604	12.579	9.571	12.0784	10.8715	12.2237	10.8067	11.3697	10.3277	11.4559	11.5706	12.1615	10.8856	12.4102	10.6481	11.5715	10.4153	10.8873	10.7202	11.3307	12.0114	12.2443	11.2448	12.4223	10.312	11.8746	10.9959	10.8682	10.4294	11.9684	10.4235	12.3511	9.2491	12.3418	10.5532	12.8805	10.0171
SESN1	9.57555	10.2642	9.12739	10.3739	9.1701	10.3791	9.5332	10.797	9.37605	10.2476	10.0599	10.5602	8.72586	10.5933	9.98372	10.2988	10.093	10.5903	9.57883	10.8117	10.0308	10.3099	9.56211	10.0719	9.32935	9.83749	9.87072	10.476	9.36087	10.5943	9.42511	10.4473	10.4673	9.86352	9.78921	10.7916	9.48198	10.8537	9.48001	10.3218	10.2539	10.4699	9.33628	10.2029	9.00235	10.3127	8.83686	9.93427	8.40834
SERPINE1	12.4591	8.25629	11.4279	9.00731	14.1326	9.57356	12.5618	11.2737	11.0639	9.4169	10.7158	9.69562	11.4483	8.01491	12.28	8.93091	9.81423	8.93783	12.2704	7.2592	11.9823	8.74426	12.9401	8.13074	10.8047	11.4688	12.4804	10.4561	12.8414	10.0133	11.955	9.47652	12.2416	9.13637	11.7025	7.33012	11.522	8.93497	11.1077	8.29344	11.3143	10.4333	13.2578	11.1402	11.3795	9.83861	11.0282	8.15554	11.9164
SERPINB2	8.86565	15.1145	13.4377	15.594	10.7486	15.582	9.83418	16.1308	12.1236	16.1678	9.13435	15.7406	12.257	15.6935	10.4482	15.4118	14.2372	15.0701	12.502	15.0316	11.1702	15.7764	13.6561	15.1846	14.175	15.6756	12.0032	15.4656	13.1614	14.9333	10.9249	15.9786	12.8326	16.1059	12.7678	15.7632	12.3498	15.1822	14.502	14.6022	10.1045	15.1691	12.0191	15.8227	12.2662	15.838	11.9448	15.8004	13.3826
SERPINA1	12.707	12.6235	11.3168	10.8914	12.0815	11.2996	12.1648	12.0175	11.0148	11.9984	13.4018	12.1075	11.75	10.8817	12.2576	12.2439	12.3807	10.882	13.3991	11.0284	13.3361	11.5474	12.9163	11.5197	11.7006	12.2613	12.0984	11.8171	13.0658	13.0925	13.9629	11.7498	12.6787	12.6301	13.1778	11.8099	12.4546	11.479	12.6142	12.5104	11.4708	10.8672	11.8023	12.6043	12.291	11.4515	12.1403	11.3307	12.7578
SEC22B	12.9411	13.0813	12.4082	12.9601	12.5938	12.7882	13.099	12.6876	12.9741	13.0319	12.6281	12.9635	12.546	12.8508	12.487	12.935	12.693	13.0299	12.7811	12.7767	12.6184	12.9644	12.168	12.9961	12.4632	12.7566	13.1234	12.7333	12.7105	13.0149	12.6806	12.7804	13.1929	12.8741	13.0109	12.9049	12.8967	12.8914	12.5397	13.01	13.1562	12.9444	12.8096	12.8146	12.4727	13.0413	12.691	12.9662	14.3777
SCOC	11.0569	11.5097	11.1126	11.6758	11.4445	12.0774	11.3557	11.5718	11.4512	11.4163	11.0071	11.4757	11.2017	11.8083	11.2279	11.8037	11.2015	11.6023	10.1664	11.4532	10.8552	11.3856	10.5056	11.0084	11.8358	11.8261	11.6656	11.6322	11.2219	11.6321	11.4646	11.5935	10.9174	11.5825	10.3762	11.5316	11.0136	11.6047	10.5059	11.1451	11.2086	11.725	11.4119	11.793	10.8512	12.0961	10.8767	11.8567	10.8376
SCFD1	11.7688	12.2176	11.9813	12.1295	12.7325	12.3117	11.3484	12.1673	12.7244	12.1949	11.5505	12.3623	11.8077	12.6215	11.7812	12.4934	11.52	11.9104	11.7157	11.9696	12.3302	11.9964	12.072	11.4922	11.8584	12.408	11.4654	12.388	12.1573	12.3141	12.2771	12.5432	12.784	12.5503	12.2254	12.1545	12.2914	12.3167	12.7139	11.7945	12.2272	11.7453	12.6304	12.2092	12.0194	12.3454	12.9401	11.9181	11.6556
SAR1A	13.7153	14.7593	13.124	13.8521	13.5074	13.5801	13.9257	14.3128	13.9524	13.8036	13.2959	13.8548	13.6015	13.7086	14.0893	13.8087	13.4845	14.074	13.8427	13.8019	14.0186	14.0769	14.0257	13.7203	13.0194	14.047	13.7828	14.0802	13.8857	13.4649	13.8647	13.7489	14.0647	14.1303	14.0881	14.4224	13.6557	13.7973	13.9348	14.4766	13.5136	14.7878	13.4187	13.8461	13.3701	13.7639	13.688	13.5859	13
RUBCN	9.65236	9.74416	10.0111	10.122	10.3691	9.80434	9.96905	9.96779	10.3548	10.097	10.1162	10.405	9.83384	9.8737	9.79782	10.029	10.1259	10.4805	10.7157	10.2229	9.71528	10.4408	11.1217	10.1971	9.9705	10.2366	9.55097	9.5314	9.76412	9.45128	9.94832	9.70137	10.2234	10.7094	9.84775	10.3485	10.3225	9.70795	10.3461	9.65765	9.49837	9.55533	10.4077	10.0489	9.33068	9.84894	9.90962	10.1785	10.4838
RSL1D1	14.54	14.4203	14.7001	14.1414	14.605	14.0907	14.8711	13.9718	14.59	14.6094	14.9165	14.0414	14.4356	14.125	14.5692	13.9043	14.6439	14.5053	14.8018	14.4308	14.9101	14.4715	14.6414	14.672	14.7058	14.2049	13.962	14.449	14.3752	14.0575	14.7866	13.8757	15.211	13.9801	15.0154	14.3027	14.8348	14.091	15.0214	14.071	14.6708	14.0329	14.7328	14.1725	14.8118	13.946	14.7903	14.0293	14.3587
RRAGD	11.1091	12.7846	10.4508	13.1383	9.89918	13.3055	11.9581	13.2537	10.8202	13.4747	11.3716	13.5188	11.7025	13.5917	11.1303	13.1153	11.8603	12.8114	10.562	13.5098	9.48588	13.0883	10.0383	12.7732	11.5608	13.6026	12.2603	13.4313	11.2906	13.345	11.3324	13.2454	9.9284	13.1059	10.047	13.1114	10.7016	13.0889	10.6199	13.0966	10.3345	13.3326	10.5684	13.511	11.1561	13.6093	12.2467	13.7548	11.2893
RRAGC	12.4013	12.2794	12.3688	12.612	12.4219	12.8303	12.1947	12.5501	12.6274	12.8644	12.4084	12.5884	12.0498	12.8364	12.9337	12.8119	12.8472	12.5924	12.7291	12.7489	12.1241	12.7489	13.1891	12.3183	12.5586	13.0285	12.8718	12.5791	12.7671	12.3283	12.5956	12.4481	12.9462	12.6632	12.976	12.5736	12.7	12.8259	13.0545	12.242	12.351	12.5309	12.7006	12.8288	11.8838	12.7055	12.6136	12.5659	12.3269
RRAGB	9.1524	9.28671	9.33509	9.37919	10.0231	9.23305	8.6869	9.30447	11.0582	9.42157	10.6904	9.40287	8.87026	9.17079	9.24659	9.36984	9.16719	9.35884	8.61356	9.19347	8.60716	9.39835	8.71131	8.45951	9.20434	8.9269	8.72099	9.17745	8.76919	9.35379	9.42817	9.29828	9.05871	9.10252	9.43176	9.58854	9.16954	9.58925	9.36516	9.43385	9.8235	9.44181	9.68718	8.76168	8.55592	9.23185	8.63365	8.83829	9.32555
RRAGA	13.3044	13.9978	13.4641	13.9385	13.5554	13.8853	13.4575	13.9487	13.2689	14.187	12.9196	14.083	14.0028	13.8307	13.6885	13.6379	13.1718	14.006	13.3815	13.759	13.2744	13.8104	13.5281	13.6755	13.6101	13.8893	13.4096	13.9738	13.5135	13.552	13.5503	13.8933	13.3728	13.978	13.4105	13.7535	13.0124	14.1209	13.1175	14.1501	13.3177	13.8415	13.6055	13.6005	13.4128	14.1395	13.3483	13.7232	12.8714
RPTOR	11.4149	11.7691	11.691	11.3142	11.8244	11.5755	11.0954	10.8956	11.7457	11.5569	11.2218	11.1921	10.4048	11.1328	11.5103	11.3387	11.944	12.0756	11.4235	11.5079	12.2623	11.2239	12.6958	11.1128	11.2219	10.7658	10.9119	10.7275	11.915	11.009	11.7535	11.3533	11.9193	11.4007	11.5013	11.6483	11.5539	11.4502	11.6672	11.4868	12.0168	11.2281	10.9748	10.8458	11.0704	11.0028	11.1928	10.4758	10.9087
RPS6KB1	11.179	11.4289	11.381	11.5382	11.4729	11.8243	11.1932	12.0761	11.5384	11.876	11.7915	11.6273	11.3156	11.5523	11.3666	11.9936	10.78	10.9332	10.6365	11.1855	11.225	10.9204	10.6267	10.8745	10.8822	11.9909	11.4509	11.7133	11.5384	11.5864	11.1424	11.9711	11.5441	11.7928	11.2535	11.4629	11.3502	11.5428	11.6242	11.3189	11.5166	11.4452	10.7221	11.5286	11.3533	11.6833	11.2001	11.1568	10.8892
RPS27A	13.6286	14.7359	14.2932	14.1464	13.9404	15.0792	14.2948	14.435	14.1379	14.7342	14.0345	15.4845	14.4993	15.1347	14.52	15.0484	13.942	14.9266	14.3192	15.0384	14.551	14.2855	14.4304	14.8334	13.9201	15.1062	14.1725	14.9833	14.1339	14.9555	14.1174	14.9342	14.5547	14.8939	14.2796	15.2584	13.9807	15.4853	14.3881	15.0778	14.3066	14.8891	14.0803	15.1382	14.5807	14.4605	14.4518	15.0427	14.4015
RNF5	13.6367	13.075	13.1921	13.094	13.2324	12.7771	13.7739	12.7044	13.2532	13.2939	12.6837	13.2112	12.6609	12.9158	12.8352	12.9434	13.2386	13.2485	12.6844	13.1657	13.0811	13.2326	13.0221	13.0017	12.7143	12.7659	13.4053	13.0314	12.5909	12.681	12.8907	13.1221	12.4744	12.7064	13.0419	13.0654	12.5308	13.0931	12.5625	13.2813	13.2056	12.8814	12.8238	12.6936	12.806	13.0021	12.9124	12.4869	12.2987
RNF41	10.0113	9.9486	9.99624	9.77514	10.2401	10.0997	10.2216	10.0967	10.4485	10.3081	10.0792	9.76127	10.0557	9.63996	9.83346	10.0374	10.2192	10.1634	10.0433	10.0552	10.368	9.93072	10.4909	9.97095	9.92463	9.9582	10.4283	9.75904	10.1193	9.86695	9.92286	9.74715	10.6035	10.1682	9.75332	10.0238	9.33559	10.1412	10.1098	10.2676	10.4266	9.99003	9.86668	10.0728	9.89419	10.2175	9.81168	9.67694	9.57895
RNF152	11.2791	11.5723	10.7863	11.6137	11.3013	11.0296	9.66768	12.233	10.8643	11.2426	12.4563	12.0422	10.9391	11.5885	13.4069	10.9618	11.2201	11.8987	12.0245	12.0016	12.659	11.7681	13.7521	10.7391	11.1159	10.963	11.4953	11.6464	12.1954	11.9257	12.929	10.8536	10.9078	10.8815	11.4548	11.9608	11.0952	11.0446	11.9981	11.4291	12.2323	12.1666	12.5127	11.202	11.4834	11.7886	11.6558	11.4515	10.6835
RNASEL	11.167	11.1096	11.0197	10.6998	10.4856	11.4025	11.0509	10.9062	11.6289	10.9293	10.4758	11.3612	10.5065	11.2376	11.0699	11.0177	10.5089	10.0836	9.57831	10.1158	9.2583	9.64852	9.44573	9.19671	11.0242	10.456	11.1614	11.1169	11.2595	11.3971	10.8765	12.0634	10.2111	10.6586	10.3584	11.1723	10.9134	11.2948	10.1998	11.2204	10.0904	10.2724	9.7368	10.2037	10.3081	10.8113	8.87575	10.3642	11.0574
RNASE1	13.617	15.6657	12.7859	15.2606	12.9789	14.9283	14.1866	15.1177	13.7664	14.6358	14.3441	15.0285	13.9183	14.7841	13.4988	14.8595	13.813	15.5034	14.4313	14.1947	13.7968	13.2702	13.4788	13.5767	12.2948	14.4129	13.4063	15.0376	14.3626	14.2794	14.2337	15.5701	13.5992	14.2864	13.8618	14.5634	14.5467	15.5807	13.44	15.7862	14.5555	14.632	13.4018	15.3962	13.3084	15.1988	14.1222	12.8584	12.9062
RMC1	12.7621	12.4856	12.9461	12.3827	12.1908	12.9882	12.6028	12.7732	12.6393	12.7753	13.0088	12.9392	12.783	12.957	12.5388	12.9376	13.1517	12.6675	12.5648	12.8302	12.6374	12.6819	12.5759	12.5061	12.8705	13.0628	12.5453	12.6886	12.6098	12.2144	12.1193	12.9174	12.1603	13.2269	12.5324	12.7903	11.913	12.6941	13.4858	12.6113	12.7567	12.0944	12.3801	13.1093	12.2378	12.4325	12.1849	12.3701	12.9203
RHEB	13.5947	13.2412	13.2431	13.1872	13.7729	13.0442	13.9589	13.0378	13.4505	13.5802	13.8869	13.2653	14.3432	13.0427	13.4977	13.3301	14.1148	13.2588	13.4008	13.1072	14.1715	12.9715	12.6398	12.7813	13.3837	13.5903	14.1566	13.3273	13.381	13.0328	13.4845	13.221	14.1702	13.3157	13.6439	13.3735	13.5665	13.1983	13.5013	13.4505	13.1655	13.1837	13.1072	13.6341	13.3574	13.3443	13.7541	12.7183	13.9085
RGS19	10.6429	11.0572	10.1249	10.2002	11.1447	10.8927	10.4362	10.5836	10.8424	10.8791	11.5433	10.971	10.6017	10.354	10.9419	10.7168	10.5688	10.4481	11.0498	10.0747	10.8159	9.8195	10.828	9.68024	10.4759	10.2852	10.887	10.7547	10.9844	10.6676	11.8695	11.4288	10.5386	10.6427	10.8725	10.6372	10.5473	11.3812	10.8542	10.7118	9.46785	9.86236	10.4441	10.7679	9.94693	10.0716	10.7946	9.52137	10.0649
RELA	13.3805	13.9467	13.5674	14.1222	13.7235	13.381	12.9064	13.8294	13.1073	14.1559	13.0825	14.0943	13.2067	13.7337	14.0397	13.4906	13.5049	14.1488	13.286	13.8436	14.027	14.0144	14.1053	13.7436	13.459	14.2647	13.6218	13.8792	13.6498	13.4471	13.5635	13.5692	13.6871	13.9956	13.9439	13.6913	14.189	13.0599	13.5882	13.391	14.1239	13.1398	13.53	14.1399	13.5446	13.9588	13.5173	13.6796	13.3568
RB1CC1	11.7927	11.9496	12.6189	12.2662	12.0386	12.2391	12.6107	11.9197	12.6819	12.2558	12.496	12.4034	12.5472	12.5039	12.4316	12.5791	12.4392	12.4404	12.1834	12.6191	12.8529	12.2555	12.3029	11.9252	11.9089	12.5007	12.3113	12.0856	12.0873	12.1443	12.3276	12.316	11.9603	12.0421	12.2898	12.3079	12.535	12.3661	12.1092	12.2398	12.2707	11.9215	11.714	12.3393	12.0823	12.031	12.9948	12.1492	12.4546
RB1	13.2973	12.3579	12.5687	12.655	12.8989	12.3566	12.3907	12.7031	13.1168	12.8029	12.5069	12.5935	11.8059	12.6601	13.0193	12.2864	12.2439	12.1821	13.0391	12.3598	13.1081	12.6596	13.2584	12.1364	12.511	12.6691	13.4866	12.3098	12.7805	12.5949	12.5572	12.8231	13.5375	12.4733	12.4925	12.4542	13.1881	12.3937	12.8034	12.2208	12.7199	12.6125	13.106	12.4191	12.3653	12.8269	11.1327	12.8984	12.5183
RASIP1	12.2076	11.4689	10.2785	10.9578	10.3983	11.326	10.4024	11.1326	11.0882	11.619	10.1683	12.0267	10.0106	11.7593	12.4758	11.5967	10.6157	11.958	12.5998	11.7021	10.8538	11.0008	10.4728	10.775	10.5745	11.5545	10.3366	11.4567	11.1069	11.0129	10.1815	11.2218	11.2141	11.6715	11.0292	11.7343	11.7889	11.2613	12.6585	11.8958	10.3027	11.2209	11.5172	11.3686	10.0038	11.7302	11.0911	10.9173	10.6903
RALB	13.9112	14.2066	14.2537	14.2809	14.1745	14.2722	13.3607	14.4158	13.993	14.3814	13.2856	14.4987	14.3492	14.2677	13.7877	14.3834	14.1577	14.1933	13.7096	14.6038	14.6716	14.1547	14.1016	14.238	14.1914	14.0959	13.3992	14.2774	13.9519	13.5829	13.1107	14.3951	14.3149	14.4335	13.7397	14.341	14.4749	14.0804	14.1953	13.8461	12.357	14.1462	13.912	14.39	12.8848	14.5959	13.3365	14.1798	14.4567
RAF1	12.4258	12.9965	12.5613	13.3258	12.562	13.2236	12.5623	12.9914	12.772	13.2299	12.6092	13.1328	12.307	13.281	12.629	13.1188	12.8615	13.3383	12.7971	13.4721	12.5459	13.343	12.3737	13.2215	12.6162	13.2356	12.4591	13.0645	12.3349	12.6685	12.7219	13.0273	12.9665	13.2948	12.8584	13.2342	12.5293	13.3805	12.6092	12.9088	12.2219	13.0314	12.2581	12.9224	12.5504	13.139	12.7744	13.3404	12.5182
RAC1	14.3611	14.8259	14.135	15.1542	13.8333	15.3191	14.1967	14.8623	14.8097	14.9715	14.2171	14.979	14.2207	14.904	14.1701	14.9276	14.4584	14.8449	14.0589	15.0122	14.479	14.7076	13.9578	14.466	14.9897	14.4701	14.704	14.6737	14.5116	14.4388	13.8647	15.3489	14.2763	15.0992	14.3371	15.0192	14.1828	14.9538	14.4904	14.1718	14.5968	14.4584	14.3382	14.6652	13.8475	15.2157	13.8656	14.7611	14.2714
RAB8A	13.7175	13.6115	13.7794	13.1325	13.4526	13.3026	12.2433	13.2657	13.6292	13.41	13.1466	13.5231	13.429	13.2567	13.0756	13.2647	13.549	13.4915	13.6045	13.1629	13.3283	13.1864	13.263	13.1054	13.6515	13.2087	12.8027	13.3866	13.3022	13.0791	12.8653	13.5686	14.0938	13.4402	13.392	13.2842	13.3318	13.4642	13.5305	13.0545	13.1495	13.0055	13.268	13.1243	12.6347	13.4108	13.0853	13.0392	13.3747
RAB7A	13.5997	13.6365	13.8908	13.7619	13.5519	14.0005	13.3555	13.7286	13.9228	13.779	14.2245	13.9191	13.7089	14.2729	13.9137	14.2772	14.416	13.9716	14.0551	14.0168	13.7994	13.7121	13.852	13.7227	14.0461	13.8093	13.8859	13.9521	13.9212	13.6637	13.809	13.8651	13.698	14.0461	13.2309	13.932	13.3524	14.3836	13.6637	13.9107	14.1528	13.9463	13.9449	13.7923	13.5857	13.9376	13.1336	13.7499	13.3965
RAB5A	13.2148	14.749	13.422	14.9111	13.4073	15.1539	13.498	14.8147	13.6154	15.1454	13.3055	14.9035	13.5441	15.2045	13.4475	15.037	13.8014	15.2031	13.6302	14.9505	13.3959	14.8704	13.3651	14.8468	13.3317	15.0687	13.7339	14.7229	13.3665	14.4058	13.4754	14.9314	13.9061	15.1008	13.7481	14.8504	13.5626	15.0332	13.7068	14.4942	13.154	14.7936	13.1984	14.6013	12.9493	14.8226	13.2492	14.3056	13.3599
RAB3GAP2	12.698	12.8223	12.847	12.893	12.5318	12.9672	13.2694	12.9584	12.6476	12.922	12.8068	13.15	12.5181	13.0571	12.845	12.9479	12.7655	13.05	12.414	13.0876	12.5362	12.9785	12.7396	12.751	12.0807	12.9142	12.432	12.6125	12.3877	12.7237	12.2766	13.0567	12.9003	12.9687	12.7408	13.0229	12.4138	13.0158	12.7388	12.979	12.8928	12.578	12.3521	12.6771	12.6435	12.7823	12.2444	12.7223	12.394
RAB3GAP1	12.9537	13.2778	12.8438	13.1439	13.0871	13.1102	12.9255	13.0458	13.0757	13.2086	12.8457	13.2795	12.636	13.2767	12.6157	13.1414	13.2334	13.5645	12.9983	13.4091	13.3783	13.2765	12.6028	13.0807	12.7769	13.1184	12.8303	12.9927	12.9077	12.7253	13.1598	13.0649	13.6467	13.2446	13.1838	13.3668	13.2544	13.1853	12.7995	13.275	12.8646	13.0794	13.0466	12.7997	12.3152	13.1339	12.323	12.9893	12.7586
RAB39B	7.42143	7.5341	5.90859	6.59875	5.96249	7.37134	7.65649	6.21148	7.96927	7.61109	8.28219	7.74923	5.64994	6.90217	5.36173	7.61396	8.1407	7.86808	7.91556	7.12258	5.81757	6.44368	6.05914	5.57748	6.84696	6.72066	7.08639	7.14797	6.84082	8.55607	7.33685	7.81553	5.04227	6.00056	3.94888	7.96305	6.95381	8.02287	5.72722	7.99963	5.48375	6.9632	5.45335	7.38905	6.90743	6.35898	6.57275	5.2555	7.80642
RAB33B	8.95755	9.01912	8.45908	8.81281	9.15806	9.19602	8.45363	8.36774	9.28931	9.12704	8.38263	8.96393	7.99349	9.44514	8.67981	9.04692	7.92751	8.88322	7.18811	8.53987	9.0699	8.17223	8.02179	6.72024	9.3014	9.32298	9.58215	9.85545	9.45878	9.5026	9.21474	9.8512	8.37756	8.70868	8.22801	9.10095	8.31088	9.15281	7.91924	8.67931	8.23781	8.92189	8.31391	8.87439	7.54262	9.0445	7.82348	8.06306	7.59969
RAB24	11.4611	11.4997	11.7299	11.745	10.861	11.9453	11.4459	11.6585	10.9542	11.6723	11.4527	11.6588	11.9188	11.8894	11.1159	11.7644	11.6973	11.5061	11.2971	11.9116	11.1546	11.7597	11.4551	11.8944	10.8643	11.6699	11.1681	11.8093	10.8424	11.3929	11.3502	11.8753	11.966	12.0993	11.4442	11.7624	11.5039	11.9012	11.4474	11.6887	11.283	11.4735	11.6555	11.4629	11.3755	11.6203	11.2647	11.9511	11.5511
RAB1B	12.7336	12.9036	13.0497	13.2181	12.9272	13.5262	12.118	13.0937	13.5728	13.3725	12.6011	13.4301	12.4631	13.3835	13.6129	13.0688	13.2709	13.6406	13.0686	13.6483	13.3373	13.4666	13.3934	13.0733	12.6629	13.1143	12.6285	12.9004	12.9585	13.1908	12.9907	13.1496	13.4386	13.6141	13.7215	13.5533	13.9881	13.3182	13.0598	13.3327	13.5065	12.92	12.9191	12.9185	12.5865	13.0841	12.8032	13.0502	12.2722
RAB1A	13.3803	13.6301	13.73	13.6904	13.6008	14.0786	13.451	13.8526	13.6162	13.8086	13.4165	13.8456	13.6921	13.9739	13.5616	13.8398	13.3218	13.0973	13.5616	13.2036	13.3398	13.3107	12.9615	13.1167	13.506	13.817	13.7034	13.9835	13.5355	13.6077	13.6004	13.9611	13.6426	14.1783	13.5162	13.6229	13.8944	13.5154	14.0679	13.2171	13.4637	13.5819	13.2163	13.9263	13.7431	13.7926	12.8014	13.9356	13.8279
RAB12	12.6817	13.6992	13.6474	12.4827	13.0041	12.4592	12.9428	13.1796	13.917	12.9049	12.7282	13.0371	12.5877	12.5572	12.9428	12.4567	13.4246	13.0709	12.7471	13.2243	12.8391	13.2063	13.3851	12.7788	12.4345	12.7449	12.7031	12.8544	13.1429	12.6365	12.6472	13.0435	12.0681	12.9059	12.9018	13.042	12.8142	12.8812	12.8342	13.3025	12.9147	13.4285	12.7769	13.1489	12.6845	12.783	12.5723	12.9764	12.6687
RAB11A	11.679	12.4842	11.7885	12.8374	11.3373	12.9288	11.5847	13.1842	11.9449	12.4922	11.5838	12.5877	11.1704	12.9418	11.0195	12.5252	11.2497	11.836	10.5475	11.9901	10.6412	12.2451	11.1231	11.9086	12.1141	12.8605	11.6065	12.8881	11.7361	12.6223	11.6032	12.8954	11.2868	12.6707	11.3775	12.7589	11.3116	12.0577	11.6833	11.8777	11.6542	12.5663	11.0699	12.5756	10.8815	12.9867	11.054	12.6895	11.6283
QSOX1	12.5724	14.3487	13.5599	15.3389	12.4901	15.4613	13.947	14.6627	13.544	13.9008	13.1139	15.0906	13.1908	15.1426	13.148	14.9898	13.5992	15.3088	14.2067	14.4867	13.317	15.0634	14.4563	14.6967	13.7559	14.9185	13.5633	14.0223	13.6964	14.4044	13.4071	14.5538	14.5644	14.5526	14.387	14.586	13.1195	15.2412	14.4291	13.63	13.674	15.0044	13.1888	14.8186	13.674	14.9898	13.2692	15.6452	13.7251
PTPN22	12.4583	12.5655	11.3375	12.5608	12.0578	12.8577	11.5546	12.6536	11.4137	12.7651	11.9906	12.7698	11.6211	12.9989	11.6583	12.6433	11.7675	12.1226	12.2357	12.7667	11.3822	12.6401	11.5389	12.563	12.3134	11.8009	12.062	13.246	11.943	12.7974	11.6681	12.847	11.785	12.6737	11.3737	12.3632	11.8737	12.6441	11.8938	12.0998	11.6155	13.1665	11.993	12.962	12.0658	13.441	11.7522	12.7663	11.8564
PTK6	11.4765	12.9175	11.8869	13.7511	11.7009	13.5002	11.4307	13.3242	11.7259	13.0053	11.1815	13.8139	12.0627	14.0283	11.289	13.6034	11.8048	13.757	12.0197	13.7624	11.9019	13.8645	11.6454	13.5538	11.9566	13.5845	11.6488	13.108	11.3709	12.9292	11.7866	13.0984	11.8676	13.3925	12.0563	13.6832	11.5221	13.4851	12.7517	12.4995	11.4737	13.3144	12.3773	13.1036	12.3338	13.4619	12.3932	13.8687	12.1059
PTK2	11.1924	11.5227	11.506	11.7726	12.369	11.1437	12.1034	11.3237	12.3454	11.4948	12.8967	11.5201	12.3314	11.5381	12.1744	11.2859	12.4392	11.6551	12.3392	11.7362	13.1488	11.6005	12.7914	11.707	11.9043	11.4486	11.8872	11.2969	12.6603	11.6306	12.2888	11.7671	12.8679	11.5975	12.9971	11.5487	13.4272	11.5589	12.1014	11.9018	12.6207	11.1824	12.2913	11.2065	12.0132	11.2871	12.668	11.2951	11.9904
PTEN	12.771	13.351	12.1116	13.1493	12.4119	13.0004	12.7261	12.8811	12.5444	12.8654	12.644	13.2971	12.3339	13.0452	12.9302	12.7271	12.8353	13.0182	12.5811	12.951	12.2467	12.745	13.1135	12.6833	12.3045	12.8774	12.7282	12.7332	13.167	12.7573	12.6661	13.0576	12.1773	12.6143	12.6517	13.3123	12.2259	13.0694	12.1224	13.2419	12.7816	13.4017	12.354	12.5488	12.7149	12.9874	12.3997	13.0015	11.9549
PSAP	14.7961	13.97	13.6077	14.2894	13.8694	14.2195	14.5816	13.738	14.1196	14.1614	14.3236	13.9892	14.2866	13.871	14.1951	14.1882	14.702	14.2251	14.5178	14.0926	14.2956	14.2791	14.1313	13.6923	14.3158	13.8405	14.3175	13.8098	14.5321	13.8029	14.3119	14.0537	14.2962	14.1623	14.3506	13.9263	14.4141	14.4703	14.0931	13.9289	14.4511	13.9654	13.9098	14.4579	13.9887	14.3637	13.9451	13.8021	13.7504
PRKN	8.60167	9.37006	8.15486	9.6236	7.18956	8.86882	9.26318	9.441	8.23173	9.30648	8.51618	9.56941	9.26932	9.14474	9.47078	9.47856	9.05837	9.74007	8.78301	9.89256	7.49658	9.60967	9.17806	9.81435	8.23884	9.25154	9.02695	8.5913	8.58113	9.43149	9.08868	8.74981	7.96703	8.78401	8.35681	9.69177	9.18219	9.40622	7.26177	9.97114	9.18497	9.75195	8.55426	9.41054	9.15146	8.82704	8.28289	9.74937	8.54943
PRKD1	10.8037	10.3152	8.66042	9.96597	9.11239	9.68597	11.5467	9.82687	9.49576	9.98852	9.47729	9.97004	10.7999	9.92575	10.0934	9.47067	9.96208	10.1213	10.6304	10.13	9.33305	9.42094	9.25726	10.008	9.56224	10.3985	10.5657	9.51282	11.3128	9.59305	10.4671	9.49384	9.51948	9.68693	11.0517	10.3169	10.4304	9.88502	8.6469	10.3976	12.8331	10.1202	9.66716	9.73865	10.4581	10.0403	9.2421	9.44634	9.58659
PRKCQ	9.22009	8.58147	6.78982	7.8165	7.98411	8.22691	5.80639	7.21341	7.37986	8.46556	9.22318	8.12541	7.44892	7.22507	9.3779	7.99826	10.7839	8.37883	8.26962	8.04475	6.6558	7.91628	10.0395	8.22691	8.02909	8.0864	7.70978	8.13256	8.60805	7.92271	8.44704	8.60119	5.73572	8.21972	7.23774	7.56527	7.53342	9.00631	9.29436	8.76267	6.56364	7.46451	7.5577	8.10598	8.25841	7.57275	7.27282	7.5502	7.49918
PRKCD	12.7334	12.9635	12.8318	13.3847	12.6606	13.2278	11.548	13.4721	12.1453	13.3466	13.312	13.109	12.5177	13.4661	12.3444	13.3405	13.0181	13.6074	13.2529	13.4239	12.9681	13.5129	12.7449	13.619	12.7286	13.7238	12.8812	13.3554	12.7454	13.1171	12.998	13.3485	13.054	13.5424	13.0665	13.3492	13.1248	13.3479	12.6934	12.7498	12.8178	13.0076	12.3087	13.3917	12.0314	13.447	12.3825	13.0666	12.9525
PRKAR1A	14.0849	14.4958	13.9382	14.6591	14.1754	14.5631	14.7083	14.3061	14.1233	14.7363	14.1585	14.6832	13.945	14.7868	14.4958	14.5054	14.182	14.5497	13.9884	14.6971	14.347	14.1804	14.0015	14.0803	13.66	14.6889	14.4236	14.2911	14.1816	14.1197	13.9052	14.8904	13.9602	14.6936	14.2787	14.4973	14.074	14.7716	14.0429	14.8059	14.3725	14.254	14.2507	14.1692	13.932	14.2791	13.5424	14.0121	13.7463
PRKAG3	9.36689	9.1227	10.2738	9.26473	10.0402	9.55679	9.92631	9.48893	9.46433	9.04168	8.881	9.10952	10.0441	9.18336	9.7968	9.2242	9.40601	8.90577	9.24934	8.94246	9.50736	9.11355	9.49475	9.12549	9.79864	9.29791	9.24875	9.33189	9.58179	9.37229	9.45743	9.20517	9.33306	8.95614	9.34835	8.93765	10.0959	8.99046	9.52535	9.29409	9.64102	9.41094	10.1651	9.76189	10.3638	9.77322	10.4759	9.82262	10.8276
PRKAG2	11.0891	11.6369	10.7974	11.3804	11.2172	10.9651	11.0002	11.32	11.2008	11.4987	11.3563	11.4158	11.2535	11.3644	10.4268	11.2442	11.9512	11.8605	10.5809	11.6334	11.8636	11.5377	10.5563	11.6166	10.8222	11.4057	11.634	11.2033	10.9706	11.3993	10.8902	11.2005	11.2718	11.4883	11.388	11.7296	10.4053	11.0477	10.4703	12.032	11.2073	11.3094	10.3465	11.328	10.4927	11.1286	10.8492	11.2877	11.2531
PRKAG1	12.0185	12.1251	12.3346	12.5088	11.7888	12.4935	11.7629	12.1116	12.5202	12.2537	11.9752	12.2452	12.5565	12.414	11.6534	12.2773	12.2793	12.3453	12.6687	12.5521	12.5694	12.6001	12.8471	12.4421	12.2553	12.2221	12.1188	12.0879	12.0212	12.1693	12.7591	12.126	12.6746	12.5996	12.0704	12.3349	12.0969	12.4546	12.6549	12.1036	12.1282	12.1752	11.9704	11.7159	11.559	12.2502	12.0934	12.6601	11.7797
PRKACA	10.7018	11.1773	11.0375	10.9493	10.7931	10.9849	10.2013	10.8038	11.3715	10.9226	10.7831	10.9265	10.512	10.6887	10.9117	10.8831	11.175	11.2167	10.9532	10.7752	11.0903	10.9682	11.4112	11.0991	10.686	10.7448	10.4964	10.8491	10.9515	10.6099	10.612	10.8336	11.1612	10.9784	11.2718	11.1963	10.2421	10.9841	10.5354	11.0193	10.6972	10.7848	11.024	10.7807	10.3864	11.0125	10.5627	10.8315	10.4476
PRKAB2	9.99435	9.74564	10.8009	10.1141	11.1451	10.2779	10.94	9.54409	11.1978	10.4585	9.94599	9.9765	10.2496	10.3698	10.7772	10.0147	9.95603	9.81687	9.9299	9.92694	9.38049	8.51673	9.78513	8.17729	9.91681	10.1677	10.516	10.226	11.1258	9.8517	10.0143	9.86056	10.6229	9.37398	10.8754	10.8383	9.44538	9.66325	10.1283	9.86964	10.3475	10.4494	10.2666	9.84801	9.88739	9.12383	10.767	9.53691	10.7543
PRKAB1	11.279	10.9112	11.3449	11.5549	10.5909	11.4122	11.0091	11.3622	11.5136	11.1341	10.9914	11.4769	11.491	11.341	10.1494	11.3275	10.8884	11.1716	10.3774	11.0523	11.2346	11.2665	10.9838	11.4367	11.4384	11.1504	11.6468	11.1227	10.6884	11.1426	11.2382	11.4892	10.898	11.2486	10.9843	11.6233	11.0373	11.3171	11.3466	11.0978	11.8208	10.9466	10.6827	11.2892	10.2154	11.3746	10.954	11.28	10.2536
PRKAA2	5.91348	9.16043	9.14408	9.383	6.37957	8.83146	9.3228	9.58131	8.73429	9.23525	8.11308	9.74645	6.4364	9.97555	6.58123	9.36801	7.34059	9.22493	3.59057	9.17631	4.29086	8.92811	3.70929	7.51243	6.609	10.187	7.94139	9.09743	7.93505	9.65413	7.57342	9.11618	6.37221	9.35624	3.8829	10.1102	4.688	8.59999	5.34	10.2839	8.80601	9.55279	7.72634	9.04646	7.45533	9.20215	9.86499	8.97926	8.54352
PRKAA1	12.1663	12.8257	12.5694	12.3262	12.4713	12.025	12.5133	12.594	11.9473	12.6919	12.7674	12.3888	12.2591	11.9707	13.0544	11.8186	12.2774	12.6842	12.7256	12.5994	12.9956	12.5044	12.3092	12.5705	12.5278	12.1888	13.5705	11.8521	12.6434	12.2284	11.8986	12.1821	12.5265	12.5396	12.596	12.6165	13.0298	12.0004	12.1433	12.8061	12.9243	12.4884	12.2391	12.4659	12.3184	12.2355	12.5494	12.0036	12.0638
PPP1R15A	13.0186	11.9131	12.0915	13.0681	12.3338	12.6571	11.8507	12.5612	12.3278	12.8628	11.1333	13.106	11.8149	12.5696	11.7918	12.4587	12.6083	12.8774	12.6148	12.4993	12.6029	12.8467	14.0606	13.3087	12.9891	12.7445	12.9894	14.5868	11.9437	12.6972	12.279	12.7429	12.5594	12.3024	13.2625	12.6385	11.9114	12.6122	12.4643	12.585	13.4171	12.6542	14.2598	12.706	11.4425	12.5601	12.6079	12.56	12.7212
POLDIP2	12.9979	12.8848	12.9871	12.9028	13.0601	13.0102	12.288	12.9005	13.2023	13.1234	13.3895	12.8145	13.0355	13.0066	12.8413	12.9336	12.8379	12.7986	12.9755	12.7429	13.2956	12.8371	12.3857	12.7938	12.8888	12.7041	12.7776	12.6283	12.2958	12.6736	12.6293	13.0106	13.1333	13.0572	12.591	12.9709	12.3981	12.9511	13.372	12.3221	12.753	12.5928	12.7031	12.6402	12.6392	13.1254	12.7533	12.9688	12.7644
PLK3	9.75534	10.1133	9.65273	10.9026	9.8836	11.413	9.00215	10.8221	10.1261	11.9029	9.66717	12.1764	9.37151	12.0348	10.3265	11.7805	10.2241	11.4174	10.5614	10.5581	10.8023	11.5013	10.6327	11.3513	9.85824	11.253	10.2773	12.0866	9.75073	10.7691	9.98549	10.5813	10.9437	10.9756	10.9155	11.1065	10.1061	10.8705	10.9108	10.056	9.62598	10.7233	10.2662	11.7171	8.45936	11.4433	9.25945	10.9747	9.27709
PLK2	12.8785	13.4098	12.5137	12.9511	13.2695	13.0199	13.7816	12.4783	12.0002	12.9513	11.3788	13.1831	11.8171	13.1077	12.8159	12.9102	12.6017	12.8433	12.8506	13.3904	13.3895	13.0239	14.2231	12.7914	12.5384	12.9609	12.628	13.1375	14.3174	12.3581	12.2221	12.834	13.2047	13.4201	13.7932	13.1319	12.0791	13.2898	13.5253	12.5721	11.3014	12.9519	12.3844	12.4859	11.9898	12.9452	11.0867	12.9236	11.7526
PLIN3	13.3758	13.9538	13.6848	14.2856	13.4437	14.7604	12.4351	14.4867	14.103	14.3545	12.3616	14.7305	12.785	14.4699	13.2684	14.4523	13.5144	14.8595	13.7065	14.5713	13.3391	14.8516	13.8885	14.2786	14.0137	14.6173	12.7373	14.3738	13.7263	13.425	12.8863	14.5615	14.1604	14.4469	13.5888	14.4112	13.2009	14.4244	14.0021	13.5621	12.6426	14.1208	13.6443	14.4054	12.8678	14.2084	12.869	14.2041	13.2728
PLIN2	7.28167	7.04682	7.61493	7.22342	8.53366	7.33799	10.1625	8.3052	6.37462	6.15277	8.48784	7.18266	7.32925	5.37716	7.05334	7.26575	7.75673	6.61027	8.37625	5.70407	8.28934	5.45895	8.0783	7.92399	7.31002	7.53324	9.23036	8.29112	7.58837	6.72216	7.9953	6.67373	9.31125	7.10306	7.98925	5.29865	8.08176	6.67916	8.185	6.73593	6.80544	6.64557	9.8092	8.89031	6.97556	6.18191	6.66006	5.54487	6.54645
PLEKHF1	11.9669	11.9762	11.1899	12.3152	12.2315	11.841	11.0947	11.4265	10.9017	11.0336	11.4339	12.0664	10.5687	12.173	11.2172	12.0902	11.6333	12.3031	12.3265	12.4534	11.3144	12.1989	11.6866	11.7725	11.0266	11.9278	13.0798	12.057	12.5973	11.5175	12.1012	12.2385	11.6813	11.8739	12.118	12.2392	11.7302	12.1995	11.1491	11.8321	11.8731	11.862	11.992	11.9051	11.4958	11.976	11.2315	11.987	11.1903
PLAU	13.2908	11.6839	13.4466	11.6801	14.601	10.9549	14.0121	12.0503	13.7974	11.2801	13.1114	10.9162	14.199	11.1287	14.3813	11.1012	14.4118	10.6816	14.284	10.5672	14.1865	10.9714	14.8157	10.9365	13.3316	12.365	14.817	11.8774	15.231	11.4752	13.9806	12.3865	14.7364	11.1813	14.9256	10.5156	14.5558	11.3675	14.1873	11.0556	13.4823	11.9179	14.1621	12.0984	13.6	11.5651	13.4695	12.1835	14.115
PLAT	12.653	12.3044	14.0849	12.3361	13.3537	11.6769	12.8107	12.4204	13.9751	13.3605	10.599	12.4724	13.4784	11.173	11.497	12.6552	14.2295	11.6933	11.7343	11.8098	15.1882	11.1963	13.4009	11.7409	13.8314	12.1361	14.6681	12.1527	14.0152	12.2863	12.2286	13.9074	13.3285	11.8197	13.3625	11.4561	12.6568	12.9705	12.0664	12.7876	12.4127	12.9989	11.6721	13.3006	13.1536	11.7511	12.3788	10.2027	12.3376
PIP4K2C	11.8444	11.6924	12.2867	11.7314	12.5036	11.5531	11.0656	11.8048	12.8	11.6895	11.6638	11.5464	12.4848	11.4237	12.0469	11.6178	11.9041	11.6933	12.2757	11.5395	12.2819	12.1532	12.7656	12.0223	12.5164	11.6683	12.5079	11.6277	12.5034	11.7349	12.2188	11.9017	12.8374	11.5429	12.4253	11.5611	12.2428	11.4833	12.4685	11.1374	12.001	11.5255	12.5738	11.2627	11.4259	12.0597	12.4214	11.7934	11.6447
PIP4K2B	12.9859	13.1984	12.4861	12.7217	13.1387	12.5944	13.5899	12.3863	13.9253	12.7535	12.8366	13.0427	12.8828	12.8161	13.0604	12.6924	12.6683	13.3336	12.5743	13.0049	13.1784	12.6693	12.8532	12.7362	12.3809	12.1636	12.3898	12.2244	12.7301	12.6103	12.7671	12.9229	12.7892	12.4315	12.9964	13.0554	12.5314	13.0989	12.8529	13.3588	12.9908	12.6516	11.9031	12.0396	13.2823	12.5549	12.3777	12.3936	12.1049
PIKFYVE	10.8491	10.8682	10.4782	10.9077	10.7335	10.4841	11.5946	10.5726	10.7116	10.4084	10.752	10.5489	9.97518	10.5344	10.8202	10.4292	10.9666	10.6937	10.7559	10.7621	10.9154	11.0811	11.0009	11.0778	9.90191	10.5949	11.614	10.2493	10.8923	10.5609	10.4569	10.7723	10.7184	10.5737	10.6832	10.7823	11.4294	10.5236	10.3303	10.7654	11.5228	10.7444	10.9257	10.6489	11.4192	10.437	10.8175	10.9855	10.5305
PIK3R4	12.6895	12.0106	13.195	12.0476	12.7049	12.0173	12.1492	11.8275	12.9476	12.2336	13.1804	11.8983	12.7992	11.8727	12.877	12.2542	13.0503	12.0501	12.9375	12.241	12.9866	12.333	12.6002	12.3492	13.2458	11.7883	12.5884	11.9718	12.8576	12.1975	13.1628	12.0913	12.4058	12.0421	12.3294	12.2102	12.4557	12.1347	12.6757	12.1338	13.3691	12.0473	12.6462	11.6292	13.1661	12.0016	12.5994	12.1879	12.371
PIK3R2	12.6823	12.4783	13.3114	12.5702	12.6355	12.628	12.2522	12.4388	12.9244	12.9534	12.2739	12.6922	13.1252	12.9789	13.1941	12.861	12.7476	13.0327	12.536	12.9745	12.7797	12.7846	12.964	12.8263	12.8453	12.6513	12.0372	12.6539	11.9324	12.6235	12.2143	12.9797	12.9021	12.5192	12.765	12.5937	12.5125	13.0712	12.803	12.5196	13.0236	12.7278	12.1115	12.1494	12.2507	12.6059	12.5461	12.662	12.4704
PIK3CB	12.0447	11.9518	12.0252	11.9501	11.9976	11.7816	11.9155	11.7672	12.0704	12.2999	13.0127	11.5772	11.6776	11.835	12.1142	11.8157	12.6152	11.9058	12.2818	12.4123	12.0574	12.6219	11.8745	12.7069	12.328	11.5816	12.5584	11.6348	12.0724	12.0625	11.9195	12.1206	11.6999	12.1126	11.5391	12.2577	11.9731	11.7298	11.5326	11.8361	12.7563	12.2633	11.5192	11.4753	13.1991	11.6695	12.1312	11.9352	11.6247
PIK3CA	12.9956	12.3448	13.2667	12.2929	12.8978	12.3794	13.5133	12.1622	13.9023	12.0776	13.2965	12.2929	13.352	12.2876	13.0516	12.5526	13.1438	12.2941	12.8071	12.7913	13.1049	12.3575	12.9388	12.2066	12.9768	12.5782	13.041	12.1731	12.897	12.4033	12.8331	12.4108	12.4977	12.4307	12.2006	12.46	12.954	12.4166	12.7305	12.655	13.3845	12.5228	12.7475	12.9022	13.0622	12.5096	13.0436	12.4236	13.6781
PIK3C3	12.0172	11.9397	11.6689	11.9936	11.2288	11.8393	11.8145	12.1146	11.7028	11.964	11.4958	12.0151	11.6471	12.0873	11.7555	11.9887	11.6851	11.9243	11.5606	12.1134	11.8956	11.9377	11.7302	11.7302	11.6411	12.1858	11.276	11.9816	11.397	11.966	11.5494	12.1887	11.2133	11.9893	10.9316	11.9096	11.9477	11.9244	11.3128	12.182	12.0834	11.6878	11.2512	11.7341	11.3404	11.7756	11.0748	11.539	11.379
PIK3C2A	11.7355	12.557	11.8297	12.5233	11.8297	12.7508	12.7175	12.4828	12.3989	12.5959	11.8563	12.6134	12.1396	12.565	12.1015	12.5413	11.4743	12.3967	11.5457	12.2645	11.8451	12.1761	11.6308	12.002	11.7294	12.3826	12.2319	12.2419	11.7736	12.3263	11.4662	12.5364	12.1692	12.8978	12.3737	12.6548	11.7506	12.4372	11.769	12.5427	11.754	12.1899	11.349	12.1839	11.531	12.3958	11.9123	11.9163	11.2548
PHF23	12.3211	12.4217	12.6974	12.7115	13.246	12.926	12.5638	12.7968	12.7041	12.7579	12.1782	13.0192	12.4719	13.1356	12.892	12.9427	12.3527	13.1309	12.7493	12.742	12.6924	12.8892	12.6631	12.8396	12.2719	12.9776	12.6068	13.1016	12.1673	12.1875	12.3458	12.5495	12.8472	13.1293	12.8104	12.7063	12.3578	12.8978	12.866	12.3614	11.8801	12.3519	12.5451	13.1526	11.8036	12.8813	12.6487	12.3537	11.8866
PHB2	13.8463	13.3091	13.7649	13.0751	14.4002	13.4072	14.1395	12.9232	13.76	13.5443	14.6407	12.7308	13.6903	13.1697	14.0179	13.0401	13.6867	13.1329	13.8807	13.1583	14.6368	13.1414	13.5248	13.2794	14.4002	12.8258	13.1264	13.2753	13.6164	13.131	14.5069	13.5465	14.3286	13.3585	13.4423	13.3782	13.8102	13.5174	13.9066	13.0577	13.3787	13.0583	13.2882	13.127	13.6905	13.073	13.6786	12.9348	13.6248
PGAM5	13.1426	12.6412	12.903	12.4011	13.2359	12.7701	12.843	12.9611	13.5032	12.9185	14.0512	12.249	13.0529	12.575	13.0113	12.608	13.5666	12.5109	13.4434	12.8584	13.526	12.7793	13.3704	12.8714	13.1018	12.8988	12.921	12.7466	12.8262	12.6476	13.3153	12.6922	13.4176	13.0355	13.3435	12.4754	13.1958	12.6298	13.5511	12.6203	13.1585	12.8743	13.8697	12.803	13.2752	12.9078	13.6317	12.9554	13.4616
PEX5	10.6415	10.8589	10.863	10.8109	11.2835	10.6798	11.4835	10.7703	10.8717	10.6278	12.7575	11.0302	11.3519	11.2365	11.2135	10.8125	11.1222	10.7161	11.7142	11.0727	11.3924	10.8928	11.5275	11.2043	11.507	11.4471	10.4672	10.55	10.5934	10.5719	11.7483	10.6261	11.5495	10.8301	11.0417	10.9948	11.2121	10.7114	11.1868	10.7614	11.2059	11.1887	11.2646	10.9494	11.956	10.892	11.4364	11.8869	11.554
PEX3	11.1049	11.7233	11.0728	12.055	11.7606	11.7945	10.9444	11.7744	11.564	11.8236	11.5057	11.8115	10.5328	11.7147	11.585	11.6496	11.2667	11.3937	11.1828	11.9022	11.5557	12.1441	12.3812	11.8642	11.237	11.5836	10.9476	11.3005	11.1483	11.4885	11.7239	11.6579	12.0363	11.7911	11.3395	11.7419	11.0604	11.638	10.22	11.4437	11.3594	11.9057	12.2023	11.6289	11.3812	11.9295	11.5793	11.9687	10.9048
PEX14	13.628	13.7263	12.419	13.6047	12.7977	13.32	12.8353	13.0834	12.4671	11.9671	13.0987	14.3215	14.373	13.5994	13.2508	12.4024	12.8534	12.3592	12.9018	14.0133	11.7143	13.381	12.5452	14.1294	15.9196	11.7525	13.1635	14.2013	12.9821	11.8851	13.5686	11.9369	13.0283	14.3174	14.1941	14.9859	13.6563	11.9811	13.4911	14.6189	13.0501	12.3329	14.1083	12.5737	13.1616	12.6189	13.3608	13.8523	13.7876
PELP1	12.8014	12.7761	13.2388	12.5079	13.9412	12.2663	13.0897	12.6393	13.2364	12.8799	13.148	12.4982	12.9398	12.4283	13.2988	12.2591	12.6093	12.8898	13.0226	12.6278	13.1663	12.549	12.7195	12.5608	12.9434	12.7794	12.7215	12.5284	12.6052	12.5767	12.8268	12.8798	13.2112	12.8292	13.0186	12.7007	12.6566	12.7348	13.3028	12.6462	12.8373	12.5424	12.6519	12.6114	13.001	12.5087	12.2893	12.2821	12.7792
PEA15	14.3601	15.2959	13.8832	15.4868	14.071	15.0758	14.3774	15.0678	14.2167	15.3902	14.2606	15.3688	14.2245	15.323	14.3717	15.2348	14.7695	15.6288	14.4232	15.3186	14.4715	15.4004	14.8118	14.9941	14.4031	15.3799	14.5381	15.2039	14.6458	14.2506	14.4651	14.9307	14.2266	15.3704	14.7323	15.1769	14.0615	15.3141	14.0921	15.5626	14.2709	14.9317	14.4443	15.1374	14.5472	14.9307	14.1605	15.1914	14.1013
PCNT	10.7492	11.9275	10.9821	11.1155	10.6417	10.9365	11.0369	11.3757	11.2132	11.2561	11.1651	11.5548	10.2169	11.1497	11.4087	11.0335	11.5099	11.6182	11.1233	11.3697	11.2198	11.4378	11.6207	11.1682	10.6799	11.0614	10.1846	10.7767	10.8352	11.2527	11.0344	11.4287	11.3389	11.234	11.2965	11.818	10.8863	11.286	11.2311	11.5678	10.2189	11.7529	10.8128	10.9852	10.575	10.8436	10.2395	10.9676	10.7458
PCNA	14.8563	13.3278	14.2787	13.4072	14.6404	13.5239	15.1412	12.5567	14.1296	14.166	14.347	13.2234	14.8416	12.9763	14.6092	13.1453	14.4515	13.1038	14.0305	13.4195	14.9841	12.8862	14.0915	13.2952	14.1715	12.9783	13.8517	13.5262	13.9071	13.6939	14.3766	14.0808	14.8271	13.3709	14.0317	13.7288	14.1222	13.7648	14.9246	12.8877	14.3325	12.846	14.1312	12.7543	14.6129	13.1137	14.8045	12.9284	14.2809
PARP1	14.1821	13.336	14.061	13.1527	14.2323	13.4196	14.5272	12.8471	13.9272	13.3261	14.2845	12.9538	13.9401	13.3316	14.0768	13.0759	14.2312	13.0796	14.1781	13.4058	13.8747	13.2502	13.7887	13.4885	13.9854	13.2611	14.0643	13.2118	13.5305	13.4587	13.7011	13.5005	13.731	13.2843	13.5302	13.2188	14.0043	13.4035	13.681	13.3985	14.1533	13.1378	13.5859	12.965	14.3682	12.9172	13.5872	13.1504	13.9254
PARL	12.7211	12.6237	13.2371	12.4847	13.0337	12.7262	13.4169	12.5368	13.3519	12.8661	13.8014	12.6891	13.8976	12.576	12.9509	12.91	13.3123	12.0409	12.5379	12.0818	12.6943	12.1339	12.985	11.9845	13.5731	12.5959	13.2215	12.7237	12.9767	12.8675	13.3763	12.9087	13.0064	12.7289	12.5804	12.6574	12.988	12.765	13.3228	12.5478	12.7767	12.6469	12.3669	12.1691	12.7442	12.2135	12.7564	11.8656	13.3757
PARK7	13.7825	13.6437	13.3402	13.311	13.9046	13.5758	13.9448	13.0765	13.7166	13.6471	14.1855	13.3308	13.7679	13.4975	13.7552	13.5407	14.2741	13.3938	13.7293	13.2859	14.2127	13.1478	13.6981	13.3671	13.8022	13.3592	14.0139	13.4757	13.6582	13.5304	14.0141	13.7256	13.7689	13.9087	13.9973	13.6444	13.6413	13.7978	13.5661	13.7864	13.2175	13.3351	13.3671	13.4306	14.0379	13.1786	13.5574	13.1659	13.3428
PAFAH1B2	12.3517	12.4322	12.799	12.3706	13.1545	12.3261	12.6187	12.5043	12.4195	12.6681	13.0426	12.2572	12.6802	12.4044	12.7759	12.4513	12.3934	12.9037	12.7437	12.5502	13.9432	12.4687	12.4425	12.4612	12.5285	12.3725	12.8546	12.3519	12.8866	12.1512	12.8548	12.4798	12.7485	12.6167	12.9893	12.4226	12.9618	12.4608	13.2702	12.2797	12.5685	12.3669	12.2645	12.3506	12.1637	12.5039	12.9249	11.9744	12.4668
OPTN	12.4298	12.1428	10.4571	11.7764	10.9625	11.6919	10.6257	11.7667	10.6202	12.1368	11.3663	11.9872	11.1809	12.0681	11.414	11.6397	11.3688	12.432	11.6832	12.1871	11.4488	11.8003	11.9817	11.4772	10.8807	11.7918	12.051	12.1095	11.6984	12.0405	11.497	11.8322	11.1562	11.8338	11.759	12.3111	11.3554	12.0398	11.2612	12.7235	11.8754	11.8697	11.0051	11.6407	10.9485	11.7682	10.4175	11.2315	10.4461
NUPR1	14.2652	13.7795	13.7127	13.8057	13.1686	13.6277	13.5511	13.2325	15.0035	13.6518	14.5622	13.409	13.098	14.0853	13.1649	14.1058	14.9617	13.9738	13.8533	13.9725	12.3145	13.6713	13.1412	13.6096	15.365	13.2233	14.7332	13.9876	13.955	14.1339	14.7619	13.3781	12.3724	13.7481	14.0128	14.249	13.9006	14.1628	13.2982	14.5123	14.5816	13.4998	13.445	13.833	13.4153	13.5329	14.1274	13.1804	12.9404
NRG3	6.76408	7.09853	7.13968	6.9142	6.72126	7.13398	6.75814	7.13873	6.38583	6.82642	7.37122	7.74853	6.01618	6.59413	6.78617	7.06641	6.70042	7.08469	6.90853	6.81869	6.99499	6.69021	6.28041	6.26383	7.44346	6.91762	6.70056	7.10155	6.69472	6.35094	6.05541	6.34937	5.78965	6.45471	6.21039	7.26722	6.17766	7.04565	6.97906	7.10582	6.24623	6.90661	6.52986	6.97685	7.11453	6.87008	7.01805	7.76226	6.39516
NRG2	5.58397	10.0336	6.67848	10.0026	5.73858	9.36488	5.47003	8.65705	6.68552	10.1287	7.88787	10.0053	5.56609	10.2975	6.66155	10.1481	7.64406	10.4977	6.19105	9.90498	5.9329	8.9521	5.67898	8.76607	6.55022	8.82014	8.27934	9.65723	6.86904	9.78861	6.95507	9.14662	6.55664	9.01812	6.62453	10.2589	6.81644	10.6136	5.87569	9.48026	6.2894	9.6276	4.34166	8.11184	5.95182	10.1083	5.75274	10.073	5.70255
NRG1	12.711	10.7176	13.5433	10.8772	14.1714	10.7187	10.0848	13.0826	11.8578	11.3807	10.5688	10.7322	13.109	10.3735	14.3725	10.9764	13.7709	10.5682	14.1743	10.2671	13.8832	11.1382	14.4495	10.6589	13.1706	11.7272	12.4764	10.9796	14.1628	10.3634	12.5747	11.26	13.4922	12.2483	12.9891	10.1107	12.5704	11.4345	14.0542	9.86594	11.2809	12.4807	13.3791	11.2506	12.0609	11.1878	14.0684	9.88976	11.7799
NRBP2	8.67859	9.35791	9.60612	10.0289	9.30069	9.24209	9.11801	9.18775	9.69193	9.62931	9.91675	9.44497	8.87553	9.31764	9.30986	9.60995	10.2026	9.65513	9.83629	9.41146	10.7093	9.50185	9.92378	9.73674	8.10232	9.32573	9.4109	9.49158	9.71271	9.69932	8.96192	9.45698	9.30111	9.31968	10.0444	9.56509	10.4679	9.47833	10.6252	10.0101	10.0997	9.73148	9.88604	9.3059	8.89329	9.44589	10.4494	9.13347	8.98453
NPRL2	11.8678	12.139	12.0302	12.1648	12.0432	12.1544	11.8712	12.0076	11.5846	12.1143	11.8547	11.9977	11.7937	12.0856	11.9341	12.1257	11.8224	11.9627	11.8614	12.1058	11.8394	12.2013	12.1723	12.1128	12.3507	12.014	11.8611	12.135	12.1006	12.1779	12.1044	12.237	11.6015	11.9556	11.9532	12.0232	11.7575	12.0722	11.7463	11.9961	12.0089	12.1011	12.0866	12.1421	12.0324	12.2472	12.4984	12.4676	11.997
NPC1	12.2166	12.0032	12.961	11.785	12.1084	12.4699	12.6637	12.0193	12.1653	11.814	12.7045	12.3882	12.4057	12.3582	12.2125	12.0738	12.8016	12.3155	12.7304	12.2869	12.8115	12.4485	12.7049	11.8601	13.1132	12.9746	12.0945	12.0099	13.1404	11.4096	12.333	12.4401	12.2897	12.6075	12.7156	12.3587	12.006	11.9667	13.683	11.8008	12.7521	11.7872	12.3543	12.8388	12.3976	12.137	12.2592	12.4764	13.3336
NOD1	9.43399	9.14706	8.627	8.98916	8.95007	8.82925	8.93669	9.25301	9.63735	9.0919	8.99969	9.20904	8.7088	9.0459	9.32371	8.67684	9.38008	9.44792	9.89846	9.50807	9.54571	9.90344	9.76466	9.46545	8.27103	9.08416	9.315	9.26541	9.16523	8.8998	9.26659	8.99942	9.24101	9.37536	9.82639	9.30722	10.0216	9.10332	9.69744	9.18107	9.17544	9.0459	9.2643	9.55788	8.31108	9.05363	8.982	9.02843	8.84523
NLRP6	6.27819	6.66687	7.04801	7.40025	6.7027	7.22803	5.75806	6.16061	6.74902	7.29567	7.57611	7.75703	6.58239	7.22534	6.29618	7.47457	6.43183	6.28077	6.36711	6.25983	7.57521	7.0886	7.20382	6.26253	7.02611	7.36914	6.77695	7.70296	5.66204	6.77914	6.52025	7.21895	5.04529	6.72032	6.65474	7.21071	5.48078	7.14435	6.53543	6.81961	6.86101	7.32367	6.35896	7.85768	6.59874	6.98041	6.89207	7.36926	6.74146
NKX2-3	9.9544	10.6125	10.5794	10.5768	10.5471	11.3939	10.3055	11.0951	10.1736	10.3587	10.2391	10.7612	10.2011	11.1576	10.1829	11.2322	10.1991	10.3281	10.4167	10.6712	10.3329	10.8265	10.4949	10.434	11.1199	10.8659	10.6472	10.8915	10.7682	10.9303	10.7427	10.9752	11.008	10.9016	10.6593	10.6508	10.0848	10.8021	10.5211	10.301	10.4539	10.9951	11.0798	11.2153	10.4611	11.4209	10.9459	11.6169	10.6125
NFKB1	13.2586	12.8014	12.3853	12.4729	13.0784	12.6744	11.9475	12.8367	12.7418	13.021	12.5654	12.6269	12.6091	12.3582	13.1423	12.3912	13.2226	12.7202	12.6939	12.4813	13.1578	12.4653	12.6536	12.1232	13.1755	12.6816	13.7183	12.3938	12.9572	12.4382	12.7741	13.095	12.6389	12.7767	12.6141	12.6369	12.8126	12.7458	12.4543	12.5519	13.4679	12.2325	12.8664	12.5486	12.2916	12.6161	11.2256	11.9592	12.4543
NFE2L2	14.0683	14.3625	14.2642	14.5543	13.9908	15.015	13.4596	14.6907	14.2388	14.5376	14.0922	15.0631	14.8487	14.3181	14.4123	14.7647	13.8256	14.1535	12.8835	15.0081	14.1509	14.6936	13.8614	14.8135	14.9708	13.8189	14.0558	14.8223	14.0904	14.682	13.8779	15.0755	13.9359	14.6601	13.9372	15.0382	14.4028	14.5222	13.9405	14.5209	13.8882	14.269	13.9265	14.063	13.2842	15.07	14.0526	14.847	14.7625
NEDD4	12.1588	11.0772	10.7996	11.0815	11.5617	11.1058	11.8182	10.9858	11.9416	11.3466	11.1438	11.0866	10.7034	11.0493	11.4745	10.925	11.6203	11.4682	11.819	11.5176	11.4013	11.4364	12.3665	11.5061	11.3266	11.1932	11.3631	10.9018	11.9781	10.7587	11.7423	11.159	12.2021	11.2057	12.4704	11.3539	11.4334	11.2651	12.013	11.6713	11.3983	10.9284	12.0334	10.9899	10.9364	11.056	10.6215	10.7293	10.4373
NCOA4	14.8246	14.9508	14.3374	15.4125	14.2863	15.575	14.3456	15.2899	14.5954	15.4217	14.7825	15.1041	14.2081	15.4716	14.6148	15.2424	14.8043	15.297	14.4829	15.4033	15.1781	14.948	14.5408	14.948	14.1171	15.0904	14.3025	14.9867	14.508	15.034	14.193	15.8415	14.6067	15.3602	14.3923	15.4739	14.4938	15.4556	14.2813	15.3876	14.3171	14.9133	14.3393	14.8851	14.1411	15.4513	14.3485	14.9867	14.3434
NBR1	13.6236	13.6071	13.6124	13.6946	13.3622	13.7698	14.2805	13.0995	13.7065	13.8838	13.5986	13.93	13.513	13.805	13.7571	13.7941	13.8915	14.1401	13.29	14.1878	14.0362	13.6802	13.3726	13.5259	13.1525	13.4145	13.8746	13.341	13.3895	13.7014	13.0916	13.9569	13.6034	13.5264	13.5626	13.8804	13.6208	13.9335	13.1636	13.8909	13.7978	13.2999	13.1587	13.5375	13.6973	13.4371	13.1806	13.4497	13.4098
NAMPT	14.2105	13.5553	14.5444	13.6698	13.9716	14.3802	13.0501	14.8902	13.8534	13.9805	13.2603	14.7207	13.0351	14.8268	13.6679	14.4912	14.8268	13.4538	13.3778	14.8681	15.39	13.5963	14.4002	14.4687	13.3999	15.0092	14.0197	14.7173	14.0337	13.8761	13.3857	14.3408	14.6412	14.4554	13.4665	14.4829	13.0875	14.114	13.8542	14.2796	12.7187	13.9154	13.9512	14.8164	12.7517	14.6539	13.303	14.5304	14.621
NAF1	10.36	10.3838	9.69279	9.99391	10.7219	10.1561	10.4006	10.5176	10.8147	10.3409	10.334	9.97944	9.43179	10.1809	10.2683	10.0873	9.9101	9.80149	9.87863	9.83351	9.91203	10.0353	10.4621	9.61042	10.5813	10.7362	10.4746	10.4081	10.5044	10.2095	10.6806	10.295	10.3476	10.206	9.74555	10.2467	9.80305	9.99378	10.0045	10.277	10.1225	10.6123	10.516	10.3977	10.3426	10.5312	10.1767	10.1591	9.85293
MYC	14.4268	13.8948	15.0147	13.4099	14.9487	13.5735	12.4816	14.837	14.4758	14.6782	14.3482	14.2065	14.263	13.9526	14.883	13.8191	14.0727	13.7255	14.2782	14.2678	15.8858	13.6062	15.1661	14.8239	14.2497	14.4195	12.7995	14.9751	14.3089	14.4281	13.2318	14.3434	15.3372	13.5868	14.6282	13.7664	14.3271	13.593	14.5815	14.1003	13.7669	14.375	14.2222	14.3399	13.0845	14.5336	15.2292	13.7008	14.0878
MVB12B	9.8341	10.0721	9.91514	10.1081	9.45822	9.49761	10.0109	9.38365	9.46016	9.63997	9.7366	9.88223	10.6872	9.74596	9.55299	9.61725	9.78678	10.287	9.66691	10.0241	8.91814	9.92156	9.90876	10.2507	9.39116	9.4075	9.4987	9.46792	9.45022	9.70029	9.45754	9.90955	9.24995	9.50771	9.3342	9.94877	9.59143	9.90136	9.74805	9.84256	10.2535	9.69532	9.43262	9.38408	10.5503	9.72143	9.27358	9.87525	9.69476
MVB12A	11.5832	12.0328	12.5669	12.2372	12.452	12.4824	11.2222	11.9366	12.0729	12.1323	11.2687	12.2052	11.2155	12.2276	11.7144	12.4129	12.0517	12.4387	12.0119	12.371	12.6861	12.6192	12.2998	12.3847	11.7505	12.0773	11.0911	12.1944	11.7486	12.0607	11.591	12.3099	12.3261	12.4855	11.9109	12.4287	11.6425	12.4184	11.7842	11.6768	11.234	12.0352	11.7263	12.044	11.0614	12.3097	12.0353	11.927	11.1561
MTOR	11.6718	11.4498	11.7947	11.3622	12.2857	11.5227	12.1116	11.5147	12.1797	11.7324	12.4436	11.4388	10.927	11.4665	11.5483	11.526	12.1337	11.6804	12.1431	11.8118	12.6204	11.6662	12.1854	11.719	11.5287	11.3307	11.7238	11.1078	11.8329	11.3298	12.4461	11.5261	11.9306	11.7272	12.2263	11.7825	11.82	11.6366	12.1352	11.5201	11.1322	11.4942	11.7771	11.3512	12.0791	11.4901	12.1279	11.7919	11.7303
MTMR9	10.4916	11.389	10.8676	10.9079	10.6995	11.2027	10.757	11.1851	10.9988	11.2888	10.6374	11.2833	10.9717	11.1489	11.0713	11.2005	10.1536	11.2715	10.8685	11.3337	10.7593	11.4891	10.6326	10.941	10.6115	11.3994	10.3249	10.7685	10.7709	10.886	10.2429	10.9967	10.3818	11.3467	11.2363	11.5548	10.7236	10.9582	10.4978	11.6292	11.5324	11.6016	10.546	11.196	10.0546	11.2523	11.6679	10.9703	10.7308
MTMR8	7.61294	8.3994	6.69162	8.57435	6.75138	8.47029	7.84051	8.10975	7.95464	8.479	7.82317	8.27966	8.20374	8.66276	6.89607	8.3436	8.39375	8.73308	7.78659	8.70677	8.85294	8.90717	6.64403	8.44436	6.44882	7.98151	8.42887	8.09224	8.03783	8.36524	7.64699	8.52509	5.59381	8.603	6.97648	8.89026	7.11237	8.69085	5.888	8.21636	6.77149	8.20481	7.27593	7.7503	8.35589	8.38368	6.86778	8.69423	7.93434
MTMR4	11.8188	12.2208	12.3138	11.901	12.0762	12.1607	12.0684	11.7769	12.358	12.0628	12.7657	12.2441	12.5355	12.378	12.5078	12.2634	12.1269	12.4343	11.9148	12.2625	12.5433	11.9502	11.287	12.0262	12.0761	11.5855	12.1767	11.8969	11.7596	11.9403	12.3529	12.1648	12.1076	12.3288	12.0578	12.1636	11.83	12.5799	12.3784	12.0981	12.2054	11.6677	11.362	11.3751	12.4291	11.7811	12.3483	12.0421	11.8291
MTMR3	11.596	12.0738	11.394	12.5578	11.5725	12.5082	11.6329	12.1587	11.941	12.0644	11.2383	12.5917	11.6074	12.5947	11.6951	12.3727	12.0379	12.7807	12.0572	12.6263	11.5103	12.7957	12.3847	12.7931	12.1961	12.4408	11.8891	11.9821	12.1289	11.9106	11.7583	12.2699	11.8353	12.5755	12.1926	12.5125	11.8767	12.3091	11.6356	12.1553	12.0468	12.2645	12.0456	12.4489	11.6807	12.5656	11.9225	12.9557	12.2506
MTMR14	13.2451	13.3416	13.0867	13.3693	13.0599	13.5578	12.7872	13.3856	13.2887	13.5997	13.2367	13.5742	13.0641	13.3996	13.1425	13.6056	13.3452	13.4585	13.306	13.5872	13.2453	13.4718	12.6606	13.226	12.9332	13.4643	12.9589	13.3092	13.0209	13.3416	13.3137	13.5762	13.1212	13.491	13.2662	13.2758	12.9821	13.6081	13.2792	13.062	12.7229	13.3247	12.8563	13.248	12.8769	13.2559	13.0705	13.2301	13.0883
MTM1	11.0773	10.5041	10.712	10.3551	11.0305	10.8351	9.33307	10.5847	11.308	11.0388	10.4681	10.512	10.1239	10.6055	10.2889	10.7622	10.3628	10.419	9.75446	10.4987	11.5457	10.039	10.8598	9.36186	10.8892	10.7046	10.5058	10.4337	10.4679	10.4795	9.92164	10.9695	10.6781	10.8602	10.7207	10.4892	10.3897	10.9293	10.1125	10.2022	10.5763	10.117	10.4309	10.42	9.24613	10.5507	9.10236	9.9657	10.0965
MTDH	13.1058	13.575	14.236	12.9662	13.8285	13.5604	13.5678	13.3713	13.6666	13.5986	14.2345	13.1684	13.7745	13.5602	14.0467	13.4483	13.9284	12.9552	13.7876	13.2969	14.0157	12.9849	14.0312	12.676	13.2344	13.4579	13.1743	13.3126	13.6172	13.4689	13.6884	13.6455	13.7502	13.6719	13.7383	13.3198	13.7735	13.4782	13.833	13.1853	13.9084	13.3852	13.8	13.215	13.5291	13.4364	13.7518	13.0299	13.7262
MTCL1	10.1497	10.4732	12.6806	10.444	12.1039	10.7071	10.3385	10.5411	12.3595	11.2864	9.42005	10.7059	12.4895	10.9248	12.1647	10.7317	11.9759	11.0508	11.1363	10.9992	12.1964	10.0508	12.4836	10.5786	10.9059	11.492	10.5906	10.1495	11.2282	10.0215	10.1339	10.1157	10.9601	10.7859	12.3652	11.0896	10.8101	11.3996	11.0115	10.8894	11.4709	10.9038	10.933	10.9467	10.1665	10.168	11.2831	10.0775	11.6214
MMP14	12.174	10.9153	10.8255	10.858	13.0968	11.134	12.3003	10.9491	11.5845	11.1301	11.8912	11.4743	12.7362	11.2969	12.6754	10.7584	11.6969	11.1432	12.9281	11.3024	12.3431	11.0049	12.8799	11.02	13.9692	10.7695	11.8222	11.2847	13.0642	10.5119	13.0648	11.1475	13.1032	11.3221	13.8605	11.4843	12.7788	11.4463	11.8688	11.8737	12.3696	10.9814	13.0103	10.9494	12.0768	10.5546	11.9095	11.3565	11.8629
MLST8	12.6893	12.2201	12.9743	12.4077	12.1023	12.4577	13.0381	12.084	12.7768	12.4848	13.1044	11.9815	12.6982	12.1974	12.6514	11.888	12.8831	12.5023	12.9263	12.5264	12.9497	12.6505	13.0768	12.7	13.4788	12.0181	12.2048	12.1767	12.4545	12.3215	12.9327	12.5083	13.012	12.5794	12.8807	12.4439	12.7943	12.397	13.1573	12.322	12.8413	12.1948	12.6752	12.048	12.6111	11.9809	13.2004	12.2286	12.2624
MID2	10.2648	11.7035	11.5364	11.7999	10.551	11.8911	10.5503	12.1566	12.3335	11.6555	10.5914	11.8091	11.2241	11.8124	11.1711	11.8339	11.2102	11.8442	10.13	11.5438	10.4472	11.5811	11.5403	11.8285	11.7834	11.9101	11.973	11.6083	10.9337	11.4787	11.1698	11.6583	11.1731	11.852	10.9414	12.0053	10.3814	11.6865	10.8644	11.8194	11.7918	11.6945	12.0854	11.9642	10.48	11.9531	11.2495	11.933	11.7272
MFSD8	10.0435	10.3449	9.82171	10.1926	10.0806	9.79253	10.2639	10.1746	10.3113	10.1659	9.7563	10.1867	9.5241	9.71778	10.4269	9.64598	10.2442	10.4077	10.518	10.5147	10.3293	10.5104	10.5389	10.329	9.94233	10.0723	9.97124	10.0201	9.89819	9.61573	9.77018	9.9871	10.5278	10.3118	10.1478	10.2805	10.7171	9.75174	9.88872	10.1998	9.37376	10.1576	9.03944	9.7258	9.65681	9.97278	9.8569	9.96285	9.97674
MFN2	13.9888	13.6896	13.5458	13.4776	13.7975	13.4974	13.3615	13.613	13.5089	13.8923	14.0646	13.4366	13.1182	13.7886	13.609	13.6211	13.8399	13.8832	13.6076	13.7226	14.1849	13.4626	13.8068	13.5777	13.9525	13.805	13.7236	13.4319	13.2626	13.2417	13.9428	13.9327	13.5928	13.8806	13.6531	13.8621	13.6651	13.7216	13.6296	14.0619	12.6159	13.662	13.2948	13.5964	13.2513	13.7277	13.61	13.5618	13.3738
MFN1	12.5788	12.4354	13.0084	12.39	12.7806	12.5852	13.9073	12.4859	14.0694	12.4072	12.9086	12.3958	13.0878	12.4639	12.6318	12.794	12.9619	12.3053	12.676	12.4828	12.9669	12.6804	12.9413	12.3586	12.5248	12.4436	12.6111	11.842	12.4224	12.1188	12.6083	12.2561	12.6168	12.8116	12.2625	12.4364	12.5433	12.3981	12.6224	12.0407	12.5773	12.4435	12.2598	12.0364	12.2936	12.5482	12.4947	12.4554	13.0006
MET	14.4451	11.4488	14.2861	11.2786	13.9572	11.3578	12.8888	12.3817	13.9679	11.8167	13.1206	12.1308	14.1707	11.2815	13.8654	11.9494	14.1259	12.1442	13.3316	11.7748	13.8394	11.0772	14.0522	11.1145	13.673	12.7433	14.2571	11.9276	14.0803	11.9331	13.2701	12.2944	13.779	12.3631	13.5246	11.9388	13.2338	11.4753	14.1676	11.6641	12.6213	11.8962	13.5482	12.8076	11.8443	11.8314	13.6277	10.861	13.8319
MEFV	9.12722	8.50776	8.08553	7.35396	8.32614	8.68281	8.2204	8.47771	8.1181	7.71814	9.02905	8.35298	7.96689	7.67053	9.12789	8.21056	8.33094	7.46941	9.55815	8.08159	9.1425	7.89702	9.16618	7.51731	8.28813	8.1507	8.83214	8.60852	9.33842	7.80736	9.4757	8.47153	11.2451	9.24277	8.59462	7.84939	8.86922	8.33937	11.0679	8.40189	8.09567	7.68691	9.11947	9.01377	7.91322	7.50018	8.81769	7.27686	9.39209
MDM2	13.8475	14.2978	13.9557	13.7823	13.8284	14.0247	14.1088	13.9885	14.2978	13.9504	14.0109	13.9618	14.0587	13.6755	14.9301	12.8596	14.1388	13.7958	14.0077	13.9903	13.7539	14.321	13.7595	14.0742	14.0816	13.6734	14.3634	13.5008	14.002	13.7255	13.8267	14.116	14.4286	13.8084	13.8088	14.1141	14.0205	13.7851	14.1478	13.8324	14.7255	13.4332	13.6939	14.0372	13.8263	14.0537	14.002	13.8288	14.325
MCL1	14.2667	13.625	13.4193	13.9696	14.1214	13.8504	13.67	14.37	13.844	14.344	13.711	14.4565	13.5764	14.1402	13.8601	13.8792	13.1676	13.8507	13.4955	13.653	13.6804	14.0437	13.9198	14.1388	13.5961	14.1585	14.0486	14.3017	13.7146	13.9153	13.4276	14.2636	13.605	13.9344	13.8624	13.7934	13.4627	13.7688	14.0786	13.8946	13.2426	14.515	14.0338	14.2164	13.1754	14.313	13.3976	14.0506	14.0689
MBTPS2	10.6862	10.4699	9.94008	10.3238	10.3131	10.2491	10.232	10.3363	10.5539	10.4911	11.7776	10.2339	10.774	10.187	10.773	10.105	10.9101	10.5635	11.0657	10.8266	10.5587	10.9292	11.0127	10.5902	10.2195	10.2663	10.3517	9.96377	10.8907	10.4118	10.9168	10.1222	10.6555	10.5572	10.4309	10.6009	10.3582	10.2434	11.006	10.339	11.3921	10.5532	10.76	10.0439	10.928	10.2962	10.1417	10.5139	10.9234
MAPT	8.20477	10.3798	8.15733	11.026	8.93965	10.6375	9.74157	10.6288	8.51553	10.9538	7.38489	11.3428	8.71302	11.8747	8.18527	10.5572	8.76744	11.5721	8.49929	11.7135	9.95233	11.632	8.21566	11.1451	8.51502	10.6674	7.62747	10.096	7.67484	10.1311	8.78815	10.1666	8.71145	10.8182	8.77369	11.6351	7.95852	10.4153	9.1531	10.8362	8.72111	11.0688	8.68366	10.9647	9.35838	10.8123	11.7369	11.0119	8.95677
MAPK9	12.1186	11.8969	11.3946	11.8286	12.1191	11.7547	12.3699	11.5321	11.8979	11.904	12.747	11.7431	11.4412	11.6537	12.3781	11.7408	12.4595	11.9444	12.0733	12.1014	11.6307	11.9534	12.7014	12.2106	11.6497	11.7231	11.5375	11.8007	11.666	11.9244	12.1945	11.8121	11.694	12.1044	11.8358	12.0381	11.8135	11.6434	11.8435	12.1753	11.7928	11.8778	11.9147	11.6951	11.8475	11.7654	11.5124	11.8834	11.583
MAPK8IP1	9.16279	9.32281	9.32377	9.15954	10.2739	9.17497	9.92458	9.15751	8.9513	9.25375	9.10358	9.09193	9.90047	9.32449	9.85055	9.31614	8.88907	9.28755	9.06302	9.16225	9.92612	8.70314	9.34406	8.99357	10.0221	9.30264	9.31839	9.3962	9.68306	9.66108	9.21406	9.04884	9.74422	9.43013	9.66006	9.38346	9.46298	9.07215	9.7676	9.55132	9.67019	9.58035	9.86686	9.56425	9.94001	9.22563	10.7477	9.65297	9.69647
MAPK8	11.5657	12.0183	11.0551	12.1949	11.3555	12.2828	11.9483	12.3184	11.7739	11.7505	12.522	11.7415	11.122	11.4351	11.9413	11.6191	12.1709	11.7654	11.6855	11.7643	12.1691	12.0722	12.0249	12.2147	11.4547	12.2704	12.3038	11.8467	11.6487	11.5534	11.6599	11.8366	11.0584	11.9016	11.5713	12.6695	11.4561	11.576	10.9009	11.5813	12.0964	12.2582	11.4375	12.3281	11.6944	12.0092	11.7105	12.0009	10.8009
MAPK3	10.9442	12.7656	11.8	13.3409	11.0861	13.6861	11.7884	12.902	11.7104	12.6906	11.5848	13.0162	10.973	13.3494	11.449	13.1864	12.4462	13.3291	11.844	13.2728	11.6661	13.3798	12.0582	13.3127	11.9559	13.1057	11.226	12.7419	11.1922	12.2655	12.0438	12.3067	12.0827	13.2901	11.81	13.2439	11.6766	13.0698	11.8075	12.3029	11.339	13.0292	11.9271	12.9361	11.7028	13.4172	11.6367	13.478	11.3741
MAPK14	12.9654	13.0848	13.1625	13.3617	12.7768	13.2878	12.2789	13.155	12.865	12.9714	12.5204	13.0508	12.1172	13.3062	12.6175	13.1642	12.9293	13.1637	12.5599	13.5245	12.4983	13.5347	12.8014	13.45	12.9435	13.1688	12.6026	13.0804	12.4145	12.824	12.8801	12.9371	12.9421	13.2934	12.9376	13.2169	12.4996	13.1724	13.0397	13.0056	12.9125	13.1532	12.9517	12.8662	12.5994	13.389	12.3491	13.7051	12.5396
MAPK1	13.7177	14.2651	13.94	13.993	14.0936	13.898	14.0571	13.8928	13.8918	14.0324	13.2837	14.0802	13.556	14.0482	13.7904	13.9749	14.1061	14.2144	13.5124	14.3663	14.017	14.2154	14.6582	13.3067	14.3293	13.5303	13.6305	13.7639	13.9765	13.4266	13.6606	13.8743	13.7207	14.4297	13.9057	13.9031	13.5456	14.2437	13.7301	13.9743	13.9111	13.9537	13.6318	13.8653	13.4196	14.2678	13.802	14.0182	13.7041
MAP3K7	12.5283	11.9875	12.2102	11.9086	12.8876	12.1667	12.6185	11.7769	12.2603	12.1077	12.9772	11.829	12.286	12.0436	12.8061	12.1239	12.6373	11.7319	12.024	11.9366	12.4622	11.7177	11.5696	11.5426	12.2634	12.1126	12.6194	12.0038	12.3251	11.9553	12.8137	12.1898	11.6762	12.1837	12.103	11.5935	12.3575	12.2237	12.518	12.0145	12.4604	11.5677	11.8804	11.7056	12.225	11.6964	12.1287	11.4495	11.2297
MAP2K7	12.3006	12.2084	12.9636	12.0675	12.4009	12.2394	11.8091	12.0755	12.5563	12.3587	11.9906	12.2154	11.9353	12.1607	12.1893	12.2529	12.2553	12.5648	12.5954	12.3072	12.8138	12.3341	12.4582	12.1726	12.5457	12.2887	11.9774	12.1843	12.3445	12.1939	11.9999	12.3957	12.7551	12.0278	12.3901	12.3627	11.975	12.2846	12.3428	12.2337	12.506	12.1671	11.9374	11.9913	11.8207	12.3522	12.798	11.8452	12.2421
MAP2K3	9.74124	9.43622	9.77426	9.57773	10.049	9.76149	9.58645	9.52767	9.36125	9.21747	9.59179	9.2682	10.2096	9.71204	10.0054	9.72677	9.4325	9.20063	9.32221	9.31282	9.47677	9.54965	9.75703	9.63988	9.80125	9.71486	9.56726	9.60962	9.56184	9.37596	9.63573	9.39695	9.45502	9.45302	9.32595	9.29176	9.54908	9.31228	9.79215	9.34215	9.93754	9.90892	10.5824	10.1038	10.3197	9.98169	10.151	10.3036	10.0566
MAP2K1	12.3405	12.3574	12.273	12.9265	11.8385	12.8	12.019	12.6893	12.7523	12.4456	12.5925	12.8962	12.4426	13.004	11.904	12.8722	12.73	12.9355	12.0456	12.7073	11.8629	12.7568	12.4946	12.6242	12.3941	12.9721	12.4843	12.7314	11.9256	12.4373	11.8491	12.6348	12.9448	12.5904	12.8939	12.6092	12.2081	12.9427	12.5338	12.0954	11.933	12.7476	12.3792	12.9089	11.7115	12.8522	11.584	12.7256	12.6094
MAP1LC3C	7.4223	7.40818	8.02336	7.75796	8.10011	7.8995	7.44072	6.89715	7.8259	7.94482	7.78702	8.18517	7.32059	7.81959	7.87505	7.86255	8.33753	8.25314	7.94083	7.63298	7.99153	7.29961	7.00245	7.47423	7.69233	7.28849	7.49872	7.73824	6.98045	8.11352	7.37412	7.42523	7.89179	7.93852	7.95588	8.13084	7.545	8.17446	7.62036	8.01278	7.5458	7.61678	7.37948	7.35417	7.31328	7.56944	7.26896	6.81701	7.3711
MAP1LC3B	12.3358	12.2776	12.1218	12.6467	12.1646	12.5895	12.4558	12.4175	12.5081	12.3849	12.3136	13.0886	12.7667	13.0633	12.9092	12.8662	12.532	12.8431	12.3972	12.5567	12.1566	12.0632	12.6439	12.3995	12.0968	12.911	12.6545	12.956	12.1639	12.4603	12.403	12.5715	12.8798	12.2995	12.6973	12.6282	12.2149	12.9322	12.2008	12.578	11.7028	12.3717	12.5765	12.7448	11.9617	12.1962	11.228	11.9217	12.1275
MAP1LC3A	10.5204	11.3417	9.64405	11.5379	11.4322	12.2523	11.7423	11.4987	11.22	10.9584	10.2201	11.5114	10.1083	11.5623	11.217	12.0947	10.9149	12.0246	10.4668	11.6101	9.87414	11.5769	10.5708	11.5596	10.532	11.7333	12.7614	11.6566	10.8171	11.2211	11.8632	10.8711	9.97409	11.6933	10.6795	12.1016	10.5063	11.9815	9.78079	11.5783	9.92442	10.5786	10.1592	11.3255	10.2555	11.1887	10.0611	11.6979	10.0247
LZTS1	10.6175	10.7588	8.34739	9.27403	9.7118	9.32728	9.49741	8.89383	8.64427	10.2316	9.25918	10.2209	9.20263	8.72096	10.5302	10.9181	9.036	9.8299	10.8283	9.46437	10.1314	8.62856	9.31593	9.26675	8.41927	9.76654	9.04345	10.9016	11.6279	12.7583	10.1891	9.13095	9.07737	8.95843	10.4644	9.21124	9.76665	9.23038	9.16421	10.9863	9.74682	9.14368	11.3605	11.2432	10.5016	9.93056	9.27696	8.87697	9.53439
LRSAM1	11.2954	11.0236	11.2624	11.3925	11.1445	11.3847	10.8223	11.2677	10.8142	11.2784	11.207	11.1385	11.6406	11.4711	11.2966	11.2458	11.0365	11.225	11.278	11.5579	10.8264	11.5551	11.9162	11.6406	11.2511	11.4092	11.0767	11.3427	11.2327	11.3679	11.2533	11.2081	11.3624	11.3473	11.1698	10.9772	11.1127	11.1504	10.7831	11.0932	11.1298	11.6838	11.6461	11.274	12.0417	11.5586	11.5732	11.933	11.5224
LRRK2	10.0132	10.9093	8.15131	10.8832	7.83859	10.8717	8.34322	10.7862	9.45234	10.825	9.28995	11.0239	8.88106	11.2418	9.10294	11.225	9.49644	10.7723	8.96254	11.1099	7.01548	10.6391	7.12412	10.0158	9.24308	10.1063	9.14968	10.3239	9.09824	10.7317	8.05017	10.8786	7.49393	10.734	8.29222	11.0864	8.50933	10.5987	7.83088	10.8202	7.91635	11.0246	6.30975	9.92212	7.44396	10.578	7.83305	10.5824	9.06374
LGALS8	11.0512	10.6118	10.6231	10.9445	11.0698	10.5763	11.8313	10.6235	11.4099	10.7686	10.9291	10.6311	10.8345	10.7005	10.9636	10.5782	10.9719	10.9836	11.4416	11.179	10.887	11.0963	11.5834	10.9747	10.8231	10.8999	11.339	10.5832	11.3233	10.7919	10.4251	10.7364	11.3445	10.5901	10.7541	10.808	11.061	10.6795	11.0191	10.7342	11.7583	10.8285	11.2099	10.7558	11.503	10.6398	10.6455	10.6555	11.0164
LEPR	15.9482	13.4235	15.6929	15.0395	16.1141	13.2509	15.8551	14.8683	16.196	11.9101	15.6099	14.3051	16.1179	13.0519	16.1767	13.3769	15.7383	14.5223	15.9883	14.107	16.0346	15.2414	16.0381	15.8659	15.9902	13.4712	15.8275	13.8317	15.8998	14.2155	16.1309	12.8107	16.2649	12.9941	16.1467	13.6925	16.386	12.1001	16.1252	14.5091	15.9617	13.8935	16.2976	12.4196	15.9211	13.7486	15.9853	14.6019	15.9783
LEP	6.95586	10.2507	6.9464	8.9804	6.20411	10.9336	7.60509	10.2098	6.99327	8.54746	7.34585	10.431	8.79954	10.5625	9.09847	10.7002	7.36959	8.72952	7.41169	11.0833	7.90006	10.6657	7.31484	10.7926	9.34453	10.3947	6.51713	9.16788	7.28485	8.12864	6.40964	9.84418	7.12918	8.56289	5.72406	8.98557	9.12956	9.99248	10.7928	8.80554	5.97566	11.4866	7.20188	10.3267	7.0594	11.6446	6.66426	9.54572	10.8616
LARP1	13.5754	13.6917	13.72	13.3738	13.9416	13.6646	13.1449	13.8468	13.6669	13.9038	13.8605	13.5754	13.3631	13.9299	13.8336	13.8268	14.2494	13.5953	13.2677	13.9018	14.0446	13.5902	14.0059	13.3591	13.0801	14.1191	13.0372	13.5437	13.4683	13.4706	13.7203	13.7742	13.7033	13.97	13.3067	13.6752	13.2107	13.9184	13.2249	13.3099	12.9961	13.8108	13.1154	13.5872	13.0788	13.7473	13.5125	13.479	13.3528
LAMTOR5	13.9122	14.0591	13.6245	13.785	13.3562	14.2625	14.1702	14.0426	13.9759	14.2324	13.8631	13.9708	13.7435	13.9531	13.1641	14.167	14.6545	13.8887	13.6822	13.9684	13.8256	13.9974	13.3254	13.8978	13.6862	14.1804	14.3037	13.8544	13.2893	13.7224	13.7771	14.3133	13.8077	14.3013	13.7747	13.8601	13.7062	14.1331	13.7397	13.8553	14.1914	13.9338	14.03	13.9929	13.5188	13.939	13.711	13.7056	13.0691
LAMTOR4	14.2667	13.6516	14.7079	13.3498	14.8056	13.4101	13.7465	13.5443	14.2122	13.7128	14.2757	13.647	14.5665	13.3787	13.9352	13.6925	14.16	13.8624	13.7559	13.7297	15.4778	13.0778	13.6749	13.6828	14.1667	13.412	14.3108	13.6399	13.6957	13.7251	14.0035	13.8779	14.4167	13.5567	14.0447	13.6102	13.7694	14.1477	13.9114	13.8399	13.8627	13.4643	13.5604	13.4178	14.0791	13.356	13.9817	13.2221	14.2513
LAMTOR3	12.9155	12.9885	12.6706	13.2393	12.5978	13.3482	12.707	13.1734	12.577	13.343	12.2764	13.3342	12.6501	13.2876	12.7636	13.0652	13.1289	13.0274	12.4893	13.3146	13.0073	13.5351	13.0058	13.3892	13.1461	13.3828	13.1813	13.1721	13.0613	12.9315	13.1985	13.2228	12.7941	13.5773	12.9175	13.3444	13.1709	13.0678	12.3639	13.0676	13.2765	13.1065	12.8319	13.1023	12.4878	13.2283	12.815	13.0942	12.5754
LAMTOR2	12.7945	13.1174	13.2003	13.0006	12.9859	13.3736	13.1835	13.0055	13.171	13.2858	13.2034	13.3785	13.193	13.3848	13.0144	13.3474	13.4982	13.3198	13.1913	13.3254	12.8893	13.3861	13.068	13.2083	13.2608	13.0051	12.8576	13.1854	13.0256	12.9031	13.2138	13.3576	12.9763	13.3275	13.0511	13.2982	12.9089	13.4131	13.253	13.1608	12.8648	12.7902	12.715	12.8366	12.7004	12.9669	12.5163	12.9187	13.0683
LAMTOR1	12.4105	13.0003	12.8028	12.8781	12.4494	13.212	14.1544	12.581	12.4632	13.0333	12.7123	12.9772	12.5034	13.0515	13.079	12.8612	13.8796	12.8689	12.567	13.0732	13.0685	13.1504	12.1227	12.9141	12.409	12.5966	12.4763	12.6956	12.8128	12.7541	13.0284	13.0838	12.8567	13.2393	13.3831	12.9036	13.223	13.1811	13.1631	12.6645	11.6824	12.595	11.6417	12.4696	11.7266	12.7477	12.3841	12.5667	11.9583
LAMP3	12.7808	11.7618	11.914	10.3993	13.5146	11.0037	11.561	10.6377	14.3609	11.0742	12.3484	11.0149	12.3867	9.93045	12.3384	10.8218	12.5401	10.9741	13.4619	12.0592	11.508	10.2314	11.8199	9.92397	12.3047	10.125	11.9493	10.7726	12.2892	11.4858	12.3958	11.4225	13.2549	10.4356	9.20266	10.636	12.8369	11.8496	12.1374	10.6931	12.5728	10.5253	10.6841	10.1868	11.5608	10.2248	10.5723	9.44725	12.5209
LAMP2	13.5263	13.2197	13.2432	13.4954	13.8836	13.2113	13.2568	13.544	13.6215	13.3421	13.2052	13.6067	12.9032	13.5923	13.0543	13.5403	13.3629	13.6444	13.0999	13.6968	14.1093	13.6637	13.9814	13.5038	13.2798	13.3654	13.5647	13.2234	13.606	13.1507	13.1888	13.4548	14.0673	13.2705	13.3596	13.6568	13.2384	13.6333	12.786	13.2718	13.6093	13.4041	13.8545	13.1447	12.9868	13.4978	12.4745	13.5266	13.3077
LAMP1	14.3597	15.0683	14.5347	14.8841	14.6398	15.0544	14.9118	14.6062	14.3905	15.3458	13.9097	15.407	14.3589	15.5931	14.6088	15.3345	14.8105	15.4518	14.4468	15.3679	14.4219	15.2162	15.0771	14.6593	14.4795	14.9887	15.1001	14.6241	14.5075	14.6009	14.2002	15.1212	14.9657	14.7733	14.7406	15.2019	14.8698	15.1852	14.8548	14.6577	15.1346	14.4008	14.4396	14.873	14.2856	15.2828	15.6275	13.8008	14.4324
LACRT	8.44727	7.72488	8.23416	8.17745	8.42001	7.8349	7.90567	7.72014	8.63529	7.97366	8.69812	8.1772	9.02678	8.06018	8.75014	7.98193	8.33111	7.46264	8.41021	8.28155	7.83105	7.7496	8.40358	8.5056	8.09944	8.31562	7.68388	7.87761	8.40346	7.94449	7.89128	7.71327	8.14058	8.02632	8.09888	7.59725	8.65568	7.71555	8.36709	8.10975	7.67661	7.93982	8.65841	8.21093	8.44462	8.03033	8.66866	8.27712	8.54051
KMT2A	11.832	12.3518	12.0842	12.2117	11.8507	11.9052	11.9065	11.8188	11.8363	12.4451	12.2202	12.2157	11.8017	12.1229	11.9466	11.957	11.6784	12.6326	12.0621	12.4571	12.9468	12.1625	11.6394	12.3046	11.3002	12.0047	11.9401	11.8468	12.2982	12.1521	12.2401	12.3768	11.9097	11.876	12.0274	12.2798	12.1417	12.2145	12.1831	12.6212	11.8236	12.3525	11.6468	12.1612	12.4512	12.2973	12.6174	12.3768	11.7573
KLHL3	8.77913	10.4222	8.60768	10.1944	8.80362	10.2488	8.54543	9.43017	9.72012	10.4407	10.0781	10.6221	9.81771	10.3375	9.39598	10.3186	9.95019	10.6667	9.19415	9.98298	9.76355	9.76002	8.88836	9.52007	9.75044	9.43215	10.2079	9.26546	9.73202	9.7989	9.39	10.2621	9.1128	9.43257	9.49649	10.2172	9.38383	10.9165	9.22996	10.0761	8.6854	9.88502	8.63354	9.11064	9.00952	9.67759	8.39033	10.1084	8.84421
KLHL24	9.93998	9.8556	10.8998	10.0851	10.3645	10.0746	12.7419	9.72981	12.2043	10.1921	11.1702	10.3178	11.1008	10.332	10.8251	10.4401	9.98856	9.64389	8.7366	9.4172	9.86111	9.07231	9.3628	8.395	10.5015	10.0429	11.5757	10.2101	10.6725	10.7449	10.35	10.3183	9.64579	9.16014	9.63468	10.0567	10.1398	10.3782	9.21454	10.1086	11.1582	10.1151	9.28743	10.0131	10.43	9.57852	9.98435	9.08409	11.1842
KLHL22	11.441	10.7715	11.1026	10.9437	11.4257	10.7874	11.7113	10.4023	10.9681	10.9177	11.135	10.8603	11.5577	10.484	11.1436	10.6054	11.5658	11.1461	10.8124	11.0527	10.6408	10.9836	13.212	11.3941	11.88	10.2432	11.0289	10.2504	11.4084	10.9901	11.2254	10.7296	10.9308	10.7002	11.2415	10.646	11.1623	11.0225	10.9049	11.4458	12.0258	10.4592	10.7733	10.2833	11.4791	10.2459	11.1786	10.9348	11.5037
KIF5B	13.7793	13.7805	13.514	13.5324	13.4066	13.8856	13.7324	13.6984	14.4568	12.5489	13.7653	13.2889	13.3553	13.646	13.8078	13.5869	13.8505	13.5201	13.5706	13.9103	13.8735	13.9816	13.8519	13.7728	13.7133	13.8528	13.8497	13.2646	13.5527	13.6865	13.8674	13.3973	13.3073	14.391	13.7008	13.7092	13.4901	13.4684	13.4325	14.4468	13.6921	13.8274	13.5905	13.6925	13.5919	13.9539	13.9918	13.6737	13.0177
KIF25	4.60112	5.26998	5.36036	4.97564	4.87275	4.26387	7.74477	4.35656	5.05606	4.49761	6.07577	5.11131	5.83718	5.90998	5.31161	5.22395	4.24047	4.24546	4.73475	4.39784	4.17052	4.5604	4.06839	3.93645	5.62931	4.5112	7.00005	5.58388	5.52397	5.07118	5.17489	5.18161	5.68209	5.03373	4.87991	4.40376	5.52002	4.82035	4.8742	5.29858	6.18743	5.5526	5.92796	5.55655	7.21594	5.52529	5.38942	5.57558	5.8802
KEAP1	13.1718	12.8716	14.0837	12.6773	13.1615	13.2183	12.3034	12.8378	13.6468	13.1167	13.1558	13.2529	13.3972	13.2979	13.2998	13.1974	13.0635	13.1239	13.0031	13.4476	13.1833	13.1558	13.1603	12.802	13.5149	12.9924	12.8705	12.8798	13.0717	13.0286	12.7934	13.415	13.5655	12.9953	13.1668	13.2606	13.0891	13.3941	13.1288	12.906	13.3016	12.6329	12.1796	12.691	12.1769	12.8353	12.7582	12.8631	13.514
KDR	9.85079	9.72786	9.56369	9.95074	9.89294	9.87558	9.73713	10.0155	10.5574	9.78691	9.54008	9.67912	9.38458	10.068	10.1507	9.93266	9.94785	10.2803	10.0699	10.1009	10.3242	9.62872	9.8932	9.8645	9.94785	10.071	9.59549	9.80681	10.5391	9.72222	9.5881	9.88543	10.2112	10.2389	10.487	9.65104	10.0033	10.1692	9.98939	10.1618	9.46873	9.84168	9.31517	9.67588	9.37909	9.86536	10.0914	10.0158	9.55002
KDM4A	11.1298	11.2171	11.2325	10.8023	11.4725	11.4522	11.6777	10.891	11.3613	11.4791	11.2761	11.3289	11.057	11.4397	11.714	11.3971	11.6118	11.6753	11.24	11.4587	11.5357	11.3049	11.3587	11.165	11.4791	10.8314	11.7324	11.0032	11.0427	11.197	11.0928	11.5781	11.5632	11.2007	11.524	11.3621	11.1906	11.7691	12.0677	11.1938	11.9339	11.0041	10.18	10.3642	10.5657	10.875	11.0362	10.8941	10.8573
KAT8	11.7345	11.8225	11.8783	11.8358	11.7039	11.8969	11.9784	11.8605	11.7888	11.8783	12.1977	11.7591	11.5926	11.7202	11.8848	11.7199	12.1014	11.758	11.5634	11.5998	11.8815	11.4647	11.643	11.8052	11.9164	11.6827	11.4983	11.8943	11.5325	11.6807	11.8215	11.9262	12.2632	11.5867	11.559	11.6343	11.6944	11.5818	12.3744	11.7628	11.7386	11.6116	11.86	11.5008	11.4604	11.6416	11.0479	11.815	11.5864
KAT5	12.1953	12.5891	12.7186	12.5639	12.0847	12.6969	11.8777	12.5788	11.802	12.6562	11.7283	12.5658	11.8105	12.6535	12.8712	12.5302	12.7503	12.8497	12.0247	12.6773	12.9528	12.6902	12.5657	12.5994	11.8655	12.4727	11.7416	12.4074	11.9937	12.4066	12.2175	12.5215	12.3914	12.7278	12.7601	12.8954	13.4442	12.5989	12.3302	12.7581	13.0515	12.4696	12.407	12.6913	12.1815	12.5237	12.5895	12.483	11.6338
JUN	12.9138	13.7209	12.967	13.4319	13.7547	12.6595	11.3164	14.5443	12.6775	13.5669	10.7387	14.1292	12.2582	13.5748	12.8576	13.7973	12.29	13.0145	12.7616	13.4778	13.1457	12.8732	14.0588	13.8695	12.5959	12.6909	12.2892	14.5681	12.1718	14.917	11.8347	14.1743	13.5979	12.7896	12.9519	13.093	12.3021	13.3444	12.914	14.5106	13.3542	13.9342	13.8351	12.1165	11.2068	13.6143	11.6189	13.9817	12.1334
ITPR1	11.6008	12.2277	9.99006	12.0968	10.4639	11.8488	10.476	11.8086	11.4291	12.3295	11.7079	11.8631	11.151	11.8192	11.1876	11.8272	11.5901	12.4208	11.6048	12.1041	10.7151	11.5566	10.1377	11.7109	10.9493	11.4829	11.6344	11.7062	11.365	11.8678	10.2913	12	11.1083	11.7402	11.239	12.2504	11.1016	11.9788	9.84748	12.8439	10.4935	12.2068	10.1533	11.7342	9.98612	12.2293	12.1371	11.3972	10.9777
ITGB4	13.5527	11.9834	13.2568	12.3502	14.2164	11.6356	13.5785	12.0188	13.3745	12.654	13.7995	12.7297	12.9807	12.6833	13.9839	12.4389	12.9739	12.8119	13.9353	12.4199	14.1927	11.9398	14.0218	11.8814	13.5002	12.6687	13.6381	12.2245	14.1717	12.2402	13.4314	12.5092	14.2658	12.2574	14.095	12.0392	13.5165	12.6116	14.6398	11.799	12.7754	12.3447	13.2779	12.4232	12.6689	12.1115	13.3348	11.9755	12.9928
ITGB1	13.4503	12.8212	14.5444	11.9772	13.8913	12.3778	13.6328	12.759	13.0923	12.7014	13.1674	12.4303	13.3119	12.6079	13.7092	12.6671	13.1358	13.0799	13.7244	12.6399	13.8235	12.4365	13.9299	12.1581	12.9902	13.3999	13.4521	12.7555	13.7687	12.5582	13.5769	12.4107	13.3593	13.062	14.1413	12.8333	13.3408	12.8759	12.7833	13.5226	13.5484	13.0545	13.5206	13.1912	13.3944	12.4542	12.9739	12.2858	12.6661
ITGA6	14.6601	12.6787	14.4717	12.9962	15.4438	10.7989	14.9611	12.4188	14.6825	13.2032	14.1306	12.8609	14.439	12.9421	15.0333	11.599	14.7376	11.6598	14.34	12.5154	14.7521	12.3826	15.2031	11.2977	14.8383	13.0563	14.1613	12.8993	15.4749	11.6075	13.7981	13.3528	14.9346	12.4133	14.8142	12.1108	14.952	12.2691	15.1201	11.3646	14.2586	13.0361	14.6753	13.3031	14.9709	12.3326	13.6953	13.292	14.5875
IRGM	6.19237	5.61706	4.08387	5.46547	7.01291	6.00572	4.70163	6.51014	3.44631	5.11479	5.13765	5.55033	5.62382	6.06547	5.55068	5.6551	5.10956	5.70739	6.53579	6.69618	5.791	6.29915	6.79093	6.84378	4.0714	6.17006	7.83846	5.8141	3.65167	3.56955	6.22343	5.09665	6.94214	5.49407	6.19507	5.43096	6.59058	5.86159	6.90431	5.80613	3.32817	5.31686	5.73893	5.18142	6.27805	5.39228	4.78239	5.57503	4.78765
IRF5	11.3782	11.2342	11.1015	10.7663	9.73413	10.2656	9.90225	11.2919	10.9008	11.5707	12.4884	11.4933	11.4442	11.2127	9.59941	10.6759	12.4128	11.4071	11.8942	11.5877	10.1419	11.1946	9.73505	10.8147	10.3225	11.0383	12.5315	11.0905	11.1902	11.1254	10.3951	10.2906	10.8055	10.5469	10.5055	10.9662	11.0779	11.0684	11.1539	11.0934	9.87142	9.5696	10.2743	11.7364	9.90967	11.4624	10.1013	9.94554	10.853
IRF1	11.6315	9.90707	9.36669	8.68013	10.4786	9.01615	7.92178	8.75497	9.3336	9.04028	11.5303	9.80519	9.33714	8.85978	10.8165	8.99105	10.2274	9.79002	10.67	9.68952	9.84562	9.64428	11.2797	8.75951	9.21772	9.13101	10.1831	10.2225	10.0689	9.35557	9.76996	9.84788	9.50696	9.0415	9.42582	9.1452	9.98501	9.3086	11.128	9.45122	10.9364	9.07675	10.0602	8.87252	9.16582	9.03905	8.44501	8.16618	10.0298
INS	8.49431	6.96851	6.99737	7.24004	7.11405	6.50834	7.36699	7.30944	6.96256	6.67858	7.76112	7.45165	8.78118	8.04054	7.55713	6.97556	7.02047	6.62608	6.94298	6.43193	6.16747	6.2974	6.60419	6.4011	7.00591	7.05786	6.94844	6.89793	6.64628	6.58433	7.57927	7.05337	7.18635	7.70242	7.71488	6.5727	7.53155	6.71064	8.15095	8.38709	7.36518	7.11775	9.09444	7.63051	8.00328	7.11305	8.67115	8.72136	8.46971
INHBA	12.9634	10.8072	12.4997	10.4047	14.5843	11.1869	13.194	10.7143	13.0164	10.6548	12.2156	10.5504	13.3967	10.5484	13.9682	10.6136	12.7977	10.9589	14.2788	10.9433	14.7017	11.3446	14.1519	11.35	12.0766	11.1829	13.3017	10.9503	14.1837	11.0875	13.845	10.8793	13.9536	10.7451	14.5668	10.6211	13.8199	10.7439	12.7523	12.0489	13.0947	11.0159	14.6157	11.2683	13.5345	10.6434	13.1255	10.7035	13.4054
ING2	11.9827	12.113	11.9819	12.3127	12.4752	12.613	11.5819	12.4495	12.5747	12.6277	11.5894	12.6777	11.3989	12.422	12.3404	12.3287	12.5755	12.4418	11.6723	12.4881	12.1843	12.0856	12.638	11.9839	12.2919	12.624	12.1515	12.2965	12.1954	12.3227	12.2032	12.1342	12.2164	12.6031	11.4401	12.605	11.8735	12.3912	12.3344	12.2766	11.4342	12.356	12.5253	12.6073	11.4357	12.4598	11.7307	12.0951	11.3279
ING1	10.4317	9.96698	10.1694	10.0052	10.9155	10.3075	10.5254	9.65321	10.4682	10.508	10.3309	10.0394	9.96769	10.6561	10.4904	10.4191	10.5367	10.4795	10.7097	10.5003	11.3028	9.90179	11.3081	10.1974	10.5566	10.3817	11.4589	10.6279	10.2698	10.0089	10.119	10.0889	10.3555	10.4087	10.6613	10.2606	10.5424	10.5325	10.7685	10.1471	11.8077	9.86168	10.4813	10.2515	9.1882	9.72897	12.8669	9.38626	9.80213
ILRUN	13.4756	13.175	13.3318	13.4402	13.758	13.5238	13.3233	13.0435	13.5401	13.3249	13.6934	13.4924	12.7391	13.4759	13.6303	13.4812	13.9623	13.7327	13.5397	13.9931	13.5735	13.4275	13.7819	13.2781	13.4834	13.0403	13.4593	12.8355	13.1505	13.051	13.6445	12.8626	13.5408	13.6311	13.4102	13.4766	13.3971	13.3952	13.841	13.1726	13.6482	13.158	13.4791	13.3609	13.2142	13.3758	13.4036	13.4247	13.21
IL6ST	13.7246	14.6445	12.445	14.6528	13.1942	14.1807	13.998	14.4009	13.6246	13.7344	13.3735	14.4811	13.3109	14.3189	13.4961	14.0425	13.2674	14.6821	13.3756	14.1157	13.3303	13.8919	12.866	13.899	12.8457	14.6974	13.9763	14.0023	14.3316	13.6456	13.2086	14.6838	12.9565	14.6108	13.4433	14.3825	13.1462	14.5264	12.7552	14.8129	13.0909	14.4058	12.5501	14.5905	13.2851	14.3567	12.4758	13.7681	12.8045
IL6R	10.288	10.2232	9.98982	9.68226	10.0426	10.0925	8.91996	10.4612	10.189	10.1232	10.0472	9.93993	9.5416	9.35279	10.2128	9.89855	10.2574	10.2824	10.7196	10.202	10.2244	10.3888	10.6569	10.463	10.5005	10.8187	10.6153	10.4467	10.6602	9.81828	10.9838	10.0936	10.7622	10.446	9.8765	10.0871	10.7817	10.0571	10.4965	10.3717	10.5358	10.109	10.4385	10.8185	8.88199	9.69111	9.2791	9.36185	10.5891
IL6	13.4253	9.23507	11.4527	11.1138	12.9576	9.61237	13.4566	11.9233	11.923	10.7587	9.11108	11.3708	10.6182	9.20358	11.544	10.8778	10.1469	11.3749	11.685	9.81847	11.1988	10.5261	12.755	11.5639	10.9855	12.3946	13.6546	12.8829	11.733	12.6615	9.10913	8.89343	11.5626	11.6528	10.5614	9.29279	9.78744	10.2529	12.4589	12.3404	9.82122	11.8677	11.106	12.2832	10.9616	11.9505	11.8954	9.40101	13.0233
IL4	3.40046	4.39122	4.33264	4.15929	4.27458	5.25843	3.91645	3.58108	5.0156	5.4768	5.23728	5.80582	3.44364	4.54294	4.18387	5.3612	4.24607	4.71789	4.09683	4.13815	4.86342	5.18299	4.32123	3.59059	4.81401	4.46522	4.07985	4.31186	6.73114	5.1268	4.36449	4.78067	6.6964	4.81814	4.83177	5.80938	3.67171	4.75424	4.10364	3.92605	4.9651	4.47717	3.8862	4.3557	4.02325	4.34331	3.69702	4.24265	3.77964
IL3	3.20605	3.96808	3.35218	3.39548	3.54562	3.65551	3.28261	3.43178	6.2982	7.1528	3.54883	3.63651	4.06273	3.43915	3.24756	3.40136	3.65465	3.93576	3.29759	3.38131	4.267	4.06824	3.40836	3.1044	3.88496	3.58761	3.45424	3.49848	3.83717	3.56808	3.28546	3.30904	4.74429	4.1638	4.52938	4.03215	3.24234	3.75494	4.08791	3.13572	4.29829	4.04143	3.13062	3.57752	4.04606	3.68921	3.01682	3.54232	3.36897
IL24	12.5096	12.5168	12.6098	13.0923	13.4391	13.0477	12.9559	12.9711	12.2923	13.1537	12.1828	13.1796	13.1876	13.1986	12.8071	13.7681	12.1995	12.4619	12.5391	13.1948	11.9949	13.0898	13.1689	13.1286	12.8897	12.9604	13.1654	13.7186	12.5486	14.0894	12.4549	12.9889	13.4074	12.8664	12.1105	12.3689	12.4479	12.7988	13.0128	12.825	12.5147	13.4637	13.5045	13.3184	13.2365	13.3476	13.0814	13.4577	13.021
IL1B	11.1886	10.1699	12.0602	9.66638	13.538	10.9866	12.8772	10.655	11.8722	10.4217	10.1315	9.46234	12.084	9.99731	11.802	10.8069	11.6322	9.50988	11.8957	9.56141	11.9651	10.6289	11.8703	9.86804	11.6467	9.69829	12.6047	11.2066	12.0294	9.83904	11.7621	10.5641	14.0801	11.4911	11.1911	9.77784	11.5165	10.0787	13.4247	10.5809	10.2234	9.60127	11.619	9.47349	12.1377	10.622	11.7972	9.7434	13.8973
IL1A	10.6752	11.9788	11.37	12.0902	13.9868	12.7181	8.3319	12.5887	11.4014	10.5333	8.14785	13.2389	9.10132	13.3883	12.3167	12.7753	12.1186	13.2541	12.1996	12.3161	12.3497	12.5367	12.9751	13.3251	11.9847	12.7618	12.0104	11.9326	12.3868	10.1164	11.9667	11.5167	14.7558	12.213	12.1606	13.5886	12.466	10.1525	11.8404	11.6522	12.1027	9.80016	13.8042	10.5667	10.5862	11.205	8.68307	12.4129	12.531
IL10RA	9.83664	9.27711	8.25479	7.90951	8.20715	8.99015	7.73164	8.45961	9.18075	8.817	9.35067	8.72263	7.79628	8.05922	8.39343	8.72945	9.20092	8.86375	9.98125	8.37283	8.53229	8.01597	8.33547	7.47082	8.40338	7.95547	8.70125	8.78138	9.15612	8.69866	8.61357	9.16306	8.71671	8.54973	8.07589	8.53987	8.83421	9.57529	7.64664	8.45022	8.4049	8.56852	8.15139	8.96824	7.71976	8.37706	7.59174	7.09971	8.44491
IL10	7.91299	7.53614	7.41373	8.07486	7.65739	7.47022	7.42526	7.91775	7.37869	7.62835	7.70697	7.98249	8.69738	8.23124	7.14002	7.50605	8.20146	7.5955	7.71665	7.92684	7.61914	8.31911	7.89372	8.32645	7.59577	8.40989	9.05494	8.21703	8.10594	8.3599	7.54865	7.53862	7.89222	7.99372	7.99612	7.64837	7.89258	7.52543	7.85206	8.41307	8.8024	7.88757	8.25006	8.65212	7.68101	7.5179	9.30432	8.30861	8.13313
IKBKG	12.2425	11.1572	12.1598	11.2432	11.6194	11.2546	10.1472	11.1131	12.1585	11.2193	11.8951	11.0538	11.4529	11.1467	11.3021	11.4198	12.0732	11.5557	11.3826	11.4897	11.9628	11.6063	12.2658	11.3077	12.0883	11.3099	11.8678	10.9796	12.1845	11.0011	11.4755	11.5022	11.6875	11.1828	12.0354	11.3085	11.7664	11.3771	11.6126	10.9613	11.2376	11.1026	11.7447	11.2009	10.9839	11.3117	10.7943	11.1382	12.3605
IKBKE	10.8885	10.7713	10.0617	10.016	10.0441	11.0937	9.3245	10.1949	10.9388	11.0695	11.1891	10.7913	10.3788	10.0448	10.3672	10.5412	11.4231	11.2633	11.0684	11.3909	11.1311	11.5829	10.9169	11.4251	10.6477	9.59763	12.1359	10.15	11.1739	10.8095	10.7668	11.683	11.3502	10.9175	10.6245	11.1463	11.1629	11.3744	10.684	10.6885	12.2572	10.6775	9.79215	9.9071	11.1832	10.3479	9.97937	11.2976	11.3674
IKBKB	11.8524	12.047	12.0283	12.0991	11.4922	12.0548	11.4871	11.8446	12.4511	12.2409	11.8302	12.2082	11.9821	12.1005	11.8591	12.1608	11.7689	11.9117	11.6954	12.2185	11.6428	12.1265	10.8554	11.7866	11.41	12.2066	13.0647	11.9719	11.526	12.2384	11.2913	12.3435	11.8358	12.0922	11.7035	11.9851	11.7761	12.3324	11.7394	11.9953	12.1207	11.8972	10.7352	11.678	11.8355	11.8395	11.912	11.6507	12.1164
IGFBP5	13.4423	14.8084	13.0093	14.4589	13.1197	14.3453	15.1305	12.767	12.8259	13.9653	11.8288	14.422	13.7917	14.1363	12.9174	14.4907	12.4762	14.3491	12.8431	13.8681	12.7631	13.7337	11.7532	13.4395	11.4061	13.4608	14.0052	13.3141	13.8215	13.8816	12.825	14.7251	11.9353	14.1616	13.4326	14.437	12.4773	15.0007	12.4153	14.6046	13.0147	14.7221	12.0837	14.4813	12.9982	13.914	13.3444	13.6067	13.1825
IGFBP3	13.081	10.9626	14.7627	10.8418	13.2267	11.1321	14.3728	11.0247	13.5634	12.9069	13.4356	11.2874	15.4246	9.69826	13.5432	11.5818	16.4686	10.5002	15.1763	10.6144	13.834	10.8873	15.3251	9.97736	13.3202	11.1927	14.9604	12.063	16.3971	10.4728	13.5636	11.6472	13.0679	11.786	14.1929	11.1308	13.2005	11.2896	12.3653	11.7984	14.5006	11.2761	13.9783	12.5453	13.7581	10.7808	11.9467	9.55405	15.4158
IGF1R	12.7738	12.2699	13.0669	12.1756	12.9096	12.1672	15.112	11.8773	13.7029	12.755	13.0362	12.703	13.174	12.4601	14.0424	12.238	12.5037	12.8407	12.1721	13.0309	13.4397	12.2789	13.4883	12.5117	12.8222	12.9331	13.4375	12.1574	13.5304	12.2376	13.4744	12.5279	12.61	12.2041	13.5354	12.5969	12.4169	12.5088	13.1344	12.245	13.4675	12.1228	12.2098	12.5337	12.7171	12.0612	13.2571	12.2165	13.6677
IGF1	12.7513	12.7561	9.06488	12.1275	11.0478	11.6727	11.3879	12.3651	10.0533	11.5681	10.3716	12.0269	10.3519	10.8013	12.2445	12.9755	10.5932	11.6954	12.6126	10.8874	10.8579	10.1283	10.4838	10.7089	9.79034	11.8506	11.3578	13.1454	12.5452	13.6002	11.376	11.5486	9.79338	11.3251	11.2146	10.6949	11.0171	11.7851	9.97999	12.8292	11.6422	12.2084	13.1055	13.4368	10.8884	12.0184	10.5509	9.97679	11.5744
IFT88	10.6952	10.3802	10.1207	10.3446	10.3846	10.2006	11.6036	10.3343	10.8688	10.5025	10.0779	10.1434	10.6122	10.1291	11.3181	10.2535	10.2214	10.5323	10.8062	10.5287	10.5863	10.4124	11.1066	10.3148	9.96666	10.2093	11.2863	10.1385	10.1346	10.3714	9.66435	10.0541	9.96708	10.5532	10.1309	10.5126	10.522	10.5881	10.2469	10.8735	11.0068	10.2528	10.5608	9.96737	10.5701	10.2619	9.6619	10.0598	9.73531
IFT20	12.5691	12.1411	12.6127	12.1888	12.9625	12.4337	12.3911	12.0662	12.6761	12.3642	13.0688	12.1242	12.7095	12.1122	12.5376	12.437	12.675	12.1853	13.0403	12.3717	13.123	12.2507	12.5619	12.1293	12.5386	12.2683	12.7409	12.1631	12.7558	12.5365	12.4519	12.4019	12.8449	12.3767	12.7631	12.3005	12.3903	12.5379	12.7773	12.5086	12.7297	12.0858	12.4403	12.1726	12.6148	12.1144	12.7758	12.1411	12.6694
IFNG	10.3699	8.32592	7.30022	6.99917	9.3762	6.65223	5.61355	6.26092	7.67526	8.30324	10.1019	6.9965	7.30841	6.47222	8.61052	6.36199	8.56973	6.92044	9.50026	7.21368	5.49432	7.06914	9.9102	7.96034	7.06182	6.42664	7.28547	8.77347	6.21926	7.13526	8.52739	7.69743	6.45501	6.74995	6.84902	7.15011	8.48981	6.79761	8.14457	7.7301	7.14796	6.6604	8.09844	6.73285	7.70097	7.09086	6.96723	6.98372	7.84564
IFNB1	6.5855	6.28204	5.01433	5.28292	5.44918	4.60263	5.27114	5.15847	5.17977	5.94599	5.56191	5.92172	6.16678	4.73896	5.32313	4.78521	5.22572	4.8753	5.24692	5.66999	4.95951	5.05391	4.35421	5.58588	6.50905	4.759	4.95015	5.70685	5.46908	5.02814	5.02421	5.17305	2.96512	4.58534	5.45949	4.88484	4.85031	5.24719	4.69754	4.90723	5.62671	4.3134	4.97061	5.16265	5.35118	4.83087	4.86655	5.16828	4.26316
IFNA8	4.11117	4.88504	3.33263	3.34012	3.21776	3.27388	3.27647	3.12647	3.41347	3.43781	3.35213	3.34255	3.2964	3.30264	3.13652	3.12036	3.20073	3.17664	3.15237	3.09921	3.31378	3.28809	3.2378	3.41764	3.25305	3.16401	3.39474	3.2387	3.12978	3.17281	3.14384	3.15434	3.27567	3.25408	3.19763	3.14115	3.11217	3.15971	3.15608	3.16142	3.25756	3.26394	3.11009	3.22691	3.26907	3.23763	3.22224	3.20073	3.25464
IFNA7	6.68494	4.58519	2.61369	4.26766	4.37118	4.49555	4.44773	5.66986	2.45671	2.41964	3.98484	3.84649	6.66213	5.05875	4.52769	2.75697	4.19297	4.64276	4.73688	5.59844	2.4859	2.48483	3.81072	5.89621	3.82684	4.36409	2.46199	2.45404	2.61647	3.52547	4.97004	4.51054	2.94055	5.49822	5.22514	4.55551	4.62288	4.93734	2.75295	4.9303	2.42288	2.43807	4.2678	5.12836	3.5652	3.7245	4.44523	4.37312	3.41675
IFNA6	5.13961	3.32262	3.7193	4.09143	3.89874	4.10767	3.60142	5.24376	4.03173	4.62167	3.97148	4.0594	5.50845	4.14039	4.504	4.35585	3.6747	3.99294	3.65529	4.88212	4.02639	4.33421	4.02884	4.55084	4.36591	4.12063	3.87447	4.11577	5.62291	4.54229	4.82234	3.90229	4.98104	4.64805	3.79333	4.24124	3.95944	4.32878	3.74202	4.83204	4.21635	4.01678	3.45611	3.85383	4.43103	3.97689	4.3678	3.92038	3.19768
IFNA4	9.38201	8.08277	8.41666	8.29385	8.6642	8.41241	8.10527	9.02847	8.07199	8.05162	8.31964	7.96741	9.86617	8.45786	8.76555	7.97392	8.54379	8.15042	8.73114	8.93893	8.28313	8.61249	8.75976	9.51689	8.24948	8.43301	8.27261	8.32669	8.34684	8.15745	8.62139	8.12548	8.39444	8.56741	8.62323	7.91246	8.52841	7.96025	8.19749	8.19296	8.56089	8.48132	8.6759	8.31308	9.08961	8.48852	9.46551	8.70116	8.73969
IFNA21	6.16773	5.29162	4.90349	5.91463	5.50565	5.71656	5.45171	5.8247	5.08774	3.67413	5.49611	3.58404	7.1651	5.95203	5.63699	4.79925	5.39632	5.64348	5.75842	6.17861	5.84807	5.91379	5.30164	6.34763	4.15051	5.90538	5.69749	5.76418	4.19087	5.86272	5.82605	5.60459	3.7221	4.10834	5.66547	5.87701	5.57961	5.59526	5.05131	5.83515	5.77358	5.62474	5.23764	5.58214	5.49278	5.30922	5.76804	5.39482	5.4069
IFNA2	4.13666	4.77866	4.88999	4.88798	5.00964	5.15459	4.14649	4.19425	3.66978	3.82059	4.42647	4.89701	4.32361	4.82587	4.59975	4.42167	3.60724	3.79871	4.37837	5.48566	5.09983	5.31939	4.72249	4.98626	3.7989	4.11095	4.627	5.06037	4.31929	4.63108	4.33696	5.13262	4.14534	5.07401	3.55643	5.44374	4.26857	3.74084	4.51405	4.96531	3.95725	4.62368	4.19425	5.31939	5.14431	5.06344	4.63997	5.43163	3.87495
IFNA14	5.58914	3.01124	3.1078	3.09333	3.29381	3.1379	3.54234	4.38555	3.62363	3.81611	3.22139	4.91384	6.01795	2.86559	2.95275	3.02998	3.20416	3.37583	3.03444	3.59703	3.43223	3.52939	3.01658	4.58634	3.26601	3.06326	3.11537	3.00071	2.9199	2.95242	6.23193	6.10369	3.66659	3.3552	4.1652	3.17131	3.29084	3.18652	2.98488	4.11008	3.55119	3.37844	3.24798	3.17295	3.08222	3.1409	3.51374	2.95457	3.14184
IFNA10	4.74741	3.25308	3.72835	3.59545	3.73148	3.9455	3.4948	3.4274	3.83056	4.08183	3.75798	3.8409	4.19893	3.56833	3.69409	4.27502	3.52713	3.71098	3.33379	3.56736	3.87279	4.11743	3.8283	3.73549	3.79792	3.59084	3.5883	3.7883	4.82205	4.00061	3.57804	4.099	4.59403	3.98034	3.76074	4.09554	3.23928	3.92877	3.75127	3.56917	3.82498	3.67394	3.18564	3.81129	3.33396	3.6147	4.1078	3.85689	3.18142
IFI16	15.3413	14.1814	15.3068	13.9457	15.5757	13.1442	15.0613	14.1691	15.0406	13.1838	15.1725	14.0226	15.0206	14.1314	15.2132	13.8503	15.4149	13.9126	15.2306	14.6453	15.3648	14.4966	15.4955	14.1737	15.2195	14.6555	14.9464	14.3792	15.214	14.0973	14.7983	14.924	15.6348	13.309	15.2653	13.9898	15.2408	14.1457	15.2224	14.2784	15.0784	14.2027	15.263	14.4736	14.6903	14.5115	15.323	13.834	15.1349
HUWE1	13.5434	14.1989	13.6359	13.7327	13.6997	13.7191	13.5734	13.8054	14.5766	13.3016	14.3708	13.3507	13.5885	13.9559	13.7759	13.6554	13.9041	14.168	13.611	14.1536	13.7161	14.3721	14.127	13.9095	13.4633	14.0573	14.1119	13.2895	13.5437	13.6584	13.835	13.7543	13.7054	14.0184	13.82	14.0161	14.1302	13.7459	13.8673	13.711	14.2394	13.6721	14.047	13.437	14.2078	13.5054	13.5004	14.1347	13.5443
HTT	10.5728	11.3652	10.3355	10.5679	10.7698	11.1668	11.2507	10.7936	10.2311	11.1107	10.9222	11.1597	10.0239	11.3074	10.897	11.1817	10.6481	11.5764	10.5303	11.5218	10.9276	11.0972	11.0213	10.8638	11.1647	11.0324	10.9194	10.1961	10.9454	10.8979	10.3108	11.1984	10.6738	11.1575	10.9265	11.5711	9.91975	11.4484	11.1429	10.961	9.9804	10.7753	9.2658	10.475	10.8428	10.7904	9.52774	10.7213	9.53737
HTRA2	10.433	9.80066	10.1738	10.0104	10.7901	9.89271	11.823	9.97795	10.2231	9.64813	10.3114	9.79724	10.7237	9.88537	10.3701	9.84608	10.5027	10.1968	10.9362	9.7203	10.7443	9.71345	10.0683	9.75641	9.78898	9.70204	10.0774	10.0447	10.6141	9.77691	10.1439	9.92226	10.9478	10.1806	10.6675	9.91227	10.4508	10.2694	10.2969	10.2655	10.1857	9.97104	10.279	10.1344	11.0345	9.79427	10.6746	9.72283	10.0555
HTR2B	9.98362	8.7168	8.34794	8.18853	8.63575	8.70192	9.437	8.62107	8.92026	9.07739	8.08294	8.78496	8.96553	8.46044	8.3189	8.43938	10.0061	8.67379	8.18876	8.10941	7.64597	8.02371	8.16928	7.56577	7.50103	7.45864	9.16553	8.73758	9.65774	8.6172	8.3007	8.73313	7.88012	7.97562	9.39203	9.54504	9.95848	9.46474	7.36403	9.47079	8.62392	9.06059	7.27033	7.86735	8.26042	8.57166	7.39881	7.67749	8.49338
HSPB8	12.7577	13.8747	11.3798	15.0885	11.1415	14.8142	11.2686	14.8951	11.335	14.7971	12.4254	14.6081	11.5676	14.9721	11.9614	14.844	13.2575	15.1517	13.1889	14.5882	11.9107	14.9266	13.3838	14.7498	12.928	14.919	12.5166	14.715	12.8779	14.0488	13.1078	14.6666	12.071	15.0392	12.5702	14.8279	11.2172	14.5266	12.6322	14.9494	11.9817	15.0952	13.2304	14.4937	12.0831	15.173	11.6467	14.9214	11.9181
HSPA8	14.878	14.9456	14.6526	14.3522	15.265	14.2004	14.878	14.7147	14.2996	14.8088	15.1458	14.113	15.0912	14.4241	14.5736	14.4068	15.0449	14.8474	15.0051	14.5553	15.3735	14.8944	14.7141	14.912	15.151	14.1849	14.2479	15.055	14.9876	13.8657	14.9115	14.7282	15.2891	15.2592	15.0814	14.9571	14.9747	14.5469	15.3597	13.9681	14.231	14.9563	15.1141	13.7709	14.5229	14.9929	14.8418	14.5821	14.7083
HSPA5	10.5707	10.8532	10.2774	10.0739	11.2322	11.0404	11.3773	10.6733	10.4833	10.6385	10.1733	10.6232	10.1906	10.2541	10.7899	10.7504	10.7157	10.6588	11.7	10.4003	10.3766	10.1709	11.9763	10.8471	10.4555	10.2741	10.9241	10.9482	10.9018	10.9513	10.4158	10.391	11.2857	11.5078	10.5727	10.6564	10.3791	10.5793	11.6291	10.3433	11.349	10.6149	11.4731	10.717	10.9567	10.5247	9.0722	9.80659	10.6319
HSP90AB1	14.7697	14.2254	14.8706	14.1555	15.3843	13.2565	15.0578	14.0103	14.705	14.0569	14.9944	13.6688	14.6053	14.5618	15.0356	14.2062	14.6853	13.9365	14.4756	14.255	15.0488	13.6628	14.5754	13.7276	14.9413	14.7378	14.7044	14.5299	14.4886	14.441	14.8817	13.908	14.798	14.7329	14.9662	14.1145	14.6305	14.3289	15.01	13.8037	14.8762	14.0051	15.021	13.7644	14.845	14.403	14.9936	13.834	14.6232
HSP90AA1	14.6388	14.9339	15.0106	14.5491	15.388	13.7891	15.2318	14.6269	15.3233	13.66	15.3353	14.0246	15.3279	14.7714	15.2136	14.6975	15.2706	14.4155	15.3551	14.0096	15.4966	14.1594	15.3845	14.1975	15.4127	13.9509	15.095	15.3165	15.185	14.302	15.078	14.3714	15.4151	14.7043	15.4354	14.1835	15.367	14.0361	15.6512	13.6423	15.0663	14.4181	15.5478	13.5462	15.1165	14.5589	15.3039	13.4546	15.2434
HSF1	13.5433	14.0126	13.7605	13.9477	14.4325	13.8264	14.0581	13.8204	14.3309	14.1274	14.7956	13.6513	14.1801	13.9371	14.4362	13.9181	14.6938	13.9423	13.9564	14.0204	15.0981	13.5656	14.4254	13.6789	14.2145	14.0872	13.9261	14.0401	14.0949	13.749	14.2366	13.9606	14.5839	13.8811	14.5155	13.8088	14.3045	14.0126	14.1083	13.9327	14.1547	13.5658	13.8353	14.0752	14.0677	13.7083	14.5112	13.2665	13.9299
HRAS	11.7097	12.5394	12.6119	12.6629	12.6804	12.9527	12.3291	12.6927	12.6064	13.0317	12.2713	12.6601	12.7965	12.7947	12.9455	12.8401	12.663	12.6529	12.5016	12.9793	12.8778	12.9821	13.3005	12.6263	12.9121	12.7342	12.3846	12.5695	12.2425	12.2865	12.2779	12.8111	12.6873	13.2765	12.1331	12.8324	12.3022	13.0539	12.5467	12.2131	12.2204	12.6626	12.6498	12.6609	11.9684	13.0549	12.7886	12.8226	12.3234
HMOX1	13.2051	12.588	12.3173	13.3397	12.0305	14.4084	12.3174	14.3874	12.2369	12.2911	12.7085	12.6488	12.8884	13.3128	11.8529	13.422	12.9698	13.1771	13.4089	12.8175	12.9379	13.5438	12.8826	13.1798	12.7515	15.0823	12.7074	14.4915	13.2512	12.59	12.1191	13.4576	13.2727	13.3649	12.6787	13.4328	12.6453	13.39	12.7924	12.424	11.9779	13.8853	12.8163	13.983	12.4214	13.5461	12.6112	13.6692	13.7261
HMGA1	15.157	13.9929	15.433	13.887	15.0848	14.7319	14.3353	15.0018	15.0795	14.0674	14.6115	14.8993	14.3738	15.3603	14.5006	15.2507	15.2557	14.6931	14.183	14.9762	15.4116	14.4846	14.2696	14.9734	15.1804	14.5381	14.3256	15.023	14.0346	14.4711	14.7493	14.686	14.7091	15.1725	14.7007	15.0714	14.6818	14.9495	15.2948	13.2882	14.3941	14.2005	14.2769	14.8222	14.1203	14.8271	15.0514	14.0977	14.334
HK2	8.73544	8.6689	12.0166	10.3427	10.6077	10.1087	9.98997	9.89871	10.3684	9.50782	9.73866	9.32042	9.65344	9.75479	9.63123	9.26532	10.9708	9.63264	10.4663	9.48169	10.3804	9.28715	11.6269	10.0367	11.7827	11.006	8.65826	9.74658	9.50375	9.15813	10.0298	9.18163	11.4888	10.0459	11.7337	9.86693	10.2372	10.2127	10.1082	8.83743	8.81032	9.66469	11.7075	11.3428	9.20077	9.9337	9.84566	10.0537	10.3338
HIF1A	13.7351	13.0804	13.6413	13.2759	13.7244	13.1678	12.9655	13.7721	13.5498	13.299	12.6982	13.0824	13.3058	13.1384	14.2096	12.9445	13.7806	12.8752	14.2503	13.5291	14.0428	13.7907	14.6599	13.1927	14.1528	13.8297	13.8408	13.2321	14.0581	12.6589	14.3315	12.1665	14.7563	13.0269	14.434	12.9619	13.8306	13.1488	14.2316	12.2746	13.2403	13.8836	14.5922	13.5346	12.972	13.4801	14.2939	13.0854	14.1447
HGS	13.712	14.0212	14.0023	13.9693	13.7601	14.1372	13.5013	14.2253	13.9992	13.9805	13.8803	14.058	13.3249	14.2043	13.8468	14.255	14.0839	14.2183	13.9511	14.1255	14.0753	14.1752	13.9853	14.0154	13.7286	14.1973	13.5663	13.7169	13.655	13.6164	13.5862	14.0318	14.1967	14.3689	14.3036	13.9059	13.6161	14.1127	13.8484	13.5235	13.6811	13.9366	14.161	14.072	13.514	14.1281	13.7575	13.9656	13.9272
HGF	10.4622	11.3018	8.715	10.1972	8.97805	10.1281	9.98323	11.41	9.86686	9.30867	8.7652	10.1819	8.90174	9.54507	9.37474	10.1503	8.95053	10.4513	10.2584	9.75596	8.66771	9.64241	8.24177	9.78743	8.38964	10.4381	10.9437	9.8094	9.97935	9.75569	9.36946	10.395	9.01251	10.3725	9.05235	10.3418	9.83196	10.9465	8.5649	10.3802	8.87769	11.2236	8.33115	11.3238	8.80235	10.0126	9.53511	9.18256	8.73887
HERC1	11.6779	11.9067	11.3655	11.4607	10.8309	11.6204	11.65	11.5554	11.6722	11.9728	11.6872	11.7111	11.1164	11.7968	11.1749	11.7534	11.3626	11.3526	11.1456	11.5071	10.8795	11.464	11.6565	10.94	11.1419	11.4804	12.0074	11.6116	11.4543	11.6294	11.5021	12.0705	11.041	11.665	11.8162	11.6128	11.0895	11.8516	11.2047	11.7299	11.2722	11.1885	10.6105	11.4283	11.0648	11.3766	10.6712	11.239	11.3621
HDAC6	11.2844	11.217	10.6936	11.5548	10.9302	11.2825	10.9294	11.3764	10.8801	11.4858	11.8772	11.4765	11.0687	11.4617	10.9311	11.4987	11.3372	11.6453	10.9115	11.6071	11.2085	11.8674	11.2796	11.5286	10.8185	11.1712	10.9709	11.1668	10.6869	11.1899	10.4918	11.5042	10.8445	11.4898	11.2783	11.4282	10.872	11.5488	10.8235	11.0465	11.089	11.2191	11.4656	11.3048	11.0979	11.3792	10.9436	11.3004	10.9117
HDAC1	14.4717	13.8386	14.5968	13.6346	14.6828	13.8576	14.3819	13.8088	14.5691	14.1371	14.3021	13.7334	14.1606	13.9085	14.1677	14.0134	14.4211	13.9717	13.8775	14.0345	14.5343	14.0473	14.1895	13.9791	14.4784	13.3095	14.1524	13.5228	14.0131	13.5467	14.196	14.4366	13.7608	14.3552	14.1488	14.0206	14.6304	13.8163	13.9269	13.8599	14.3693	13.4739	14.1089	13.3249	13.5968	14.1563	14.2377	13.5843	14.2998
HBB	9.52558	10.844	13.1982	12.1138	13.3384	13.6167	12.6032	14.6151	13.4359	14.1151	11.8804	15.2143	11.9863	15.185	13.0901	13.6457	12.7631	14.8091	11.5347	12.9411	13.3398	11.6922	11.1501	14.4764	15.0687	12.0306	13.2239	14.3178	14.4002	14.5538	10.7878	14.1216	12.7354	13.4126	11.7259	14.3502	13.1046	14.7835	12.2976	14.2917	12.9271	15.6054	14.476	13.319	11.1126	13.3231	10.6248	13.0018	12.9398
HAX1	13.2055	13.3712	13.7345	13.1901	13.7931	13.4695	14.0223	13.2246	13.7889	13.4283	13.6665	13.236	13.3737	13.2192	13.2543	13.4262	13.8659	13.2035	13.416	13.3533	13.8515	13.227	13.5372	13.2134	13.6981	13.1902	13.4896	13.3167	13.2002	13.1589	13.8057	13.3257	13.7764	13.6605	13.1829	13.5085	13.2132	13.3673	13.6348	13.3857	13.2787	12.7668	13.2201	12.9717	13.2088	13.1708	13.4661	12.9925	13.5597
GSN	14.1988	15.7731	13.9371	15.9567	13.9738	15.7409	14.0899	15.7044	14.4345	15.7056	13.0945	16.0022	14.3671	15.7536	13.4121	15.9256	14.286	16.0298	13.677	15.7069	14.1907	15.4422	14.0373	15.2737	13.9384	15.8612	14.1342	15.842	14.2926	15.2061	13.5812	15.8672	13.9482	15.6276	14.2578	15.9273	14.0317	15.5446	14.0967	16.0193	13.8977	15.3917	13.078	15.4804	13.4522	15.9887	14.1631	15.3258	13.5003
GSK3B	14.1986	13.955	14.3278	13.6501	14.2873	13.7369	13.7517	13.7586	14.4193	13.8642	14.2158	13.6015	13.9722	13.7037	14.2341	13.6978	14.5831	13.895	14.0995	14.1069	14.5339	13.923	14.3636	13.7264	14.6856	13.6147	13.6926	13.5814	14.4187	13.4327	14.1554	13.5378	13.8604	14.0824	14.2173	13.7852	14.0187	14.0611	14.3615	13.5836	13.7326	14.2194	14.0682	13.1857	13.5205	13.8572	14.0924	13.6431	13.95
GSK3A	12.7054	13.0728	12.5914	13.1067	13.1101	13.0637	13.1357	13.1512	12.75	13.4092	12.5994	13.2818	13.0663	13.2208	12.9818	13.1177	13.4703	13.2908	13.128	13.1251	12.7108	13.2324	13.0886	13.1391	13.4619	13.1714	13.2083	13.1534	12.5941	12.7994	13.4843	13.1885	13.1029	13.303	12.8717	13.2384	12.6534	13.0832	13.2078	12.9764	13.3495	12.7681	12.9558	13.0091	12.5164	13.1885	12.4778	12.818	13.0557
GRID2	8.24167	7.76767	7.72034	8.21635	8.18449	7.91156	7.89895	8.3192	7.19533	7.71279	7.61252	7.98688	8.41764	8.30943	7.93766	8.1014	7.10338	8.10222	9.29284	8.17909	7.69926	8.13778	7.75436	8.57967	8.11243	8.04005	7.58397	7.91642	8.31635	8.88268	9.86752	8.01363	7.65498	7.53899	7.36494	8.05142	7.69777	7.68562	7.76167	7.78515	7.87027	8.77182	8.45634	8.42858	8.11564	8.23241	8.16741	8.3103	7.51292
GRID1	8.11709	7.79598	8.16902	8.03346	8.12869	8.01979	8.58827	8.14533	8.01217	8.33652	8.40637	8.19971	8.88661	8.45511	8.44671	8.36556	8.23356	8.45959	8.35778	8.49775	8.45335	8.64053	8.70014	8.4429	8.51168	8.33406	8.44526	8.45125	7.96981	7.90186	8.19786	8.14151	9.0129	9.02162	9.63964	8.40951	8.25133	8.29547	8.39546	8.26208	8.31234	8.31493	8.61605	8.22456	8.97212	8.28235	8.76488	8.38271	8.37612
GPSM1	12.9243	12.8368	12.9148	13.1648	12.9729	13.211	12.8676	13.1055	12.8189	13.095	13.1926	13.045	13.2614	13.2013	13.0021	13.3873	12.5698	12.6874	13.0922	13.2375	12.6323	13.0004	12.6819	13.1551	13.0976	13.2468	13.217	13.5052	12.9926	13.381	12.9058	12.8693	12.534	12.878	12.7134	12.6463	12.7188	12.5582	12.4171	12.9092	13.4921	13.6246	13.5095	13.5137	13.5867	13.4013	13.4564	13.6714	13.5817
GPR137B	12.2342	11.6727	11.296	11.7864	12.0855	11.3689	13.2477	11.5839	12.3828	11.6739	12.6803	11.7208	12.1881	11.1861	11.9089	11.6402	12.2201	11.7677	12.6803	11.5949	12.7273	11.351	12.5398	11.5335	11.3804	11.6037	12.8719	11.4792	12.84	11.3427	12.6442	11.8431	12.4255	11.5449	12.5365	11.8839	12.5623	11.712	12.0871	12.0155	12.5369	11.2368	12.3192	11.8967	12.2103	11.429	12.3117	11.1034	12.0279
GPR137	10.2723	10.3003	9.88407	10.4095	9.85179	10.6362	10.3359	10.0686	9.59538	10.4229	9.90101	10.4502	9.96725	10.634	10.351	10.4748	10.4746	10.8004	9.81271	10.4859	10.6488	10.5805	10.0775	10.3612	10.2097	10.1078	10.9107	10.0928	9.96199	9.98385	10.3336	10.7864	10.3514	10.5012	10.3292	10.4581	9.71499	10.3474	10.3667	10.265	11.3405	9.79676	9.99923	9.97442	9.98971	10.2113	9.81301	10.4775	9.59
GOPC	12.8121	12.5553	12.2877	12.3204	13.6811	12.2645	12.8958	12.3134	12.342	12.6501	13.22	12.475	12.649	12.5193	13.5071	12.3298	12.2962	12.4564	12.3603	12.531	13.2629	12.3998	13.034	11.9901	12.1508	12.4246	12.2434	12.1074	12.5607	12.5046	12.4295	12.6379	13.1039	12.3883	13.1684	12.2486	12.4693	12.4472	12.2924	12.7027	12.8217	11.9937	12.6917	11.7795	12.6645	12.2174	12.6246	12.0437	12.0658
GOLGA2	11.3463	12.2018	12.0371	12.3728	12.0148	12.7525	11.4484	12.5821	11.3568	12.3564	10.8902	12.4629	11.4189	12.6624	11.7691	12.6533	11.908	12.2563	11.3745	12.1675	11.7961	12.3549	11.8256	12.0233	11.8543	12.5069	11.3759	12.4507	11.8548	12.1934	11.1509	12.1923	12.3422	12.5742	11.7701	12.4635	11.256	12.4184	12.2687	11.8536	11.5402	12.4846	11.5981	12.4992	11.7778	12.8819	11.2414	12.5916	11.9214
GNAI3	11.2139	11.5325	11.7526	12.0524	10.199	11.5736	10.8686	12.1533	10.7833	11.639	10.7139	11.7044	10.7775	12.4468	10.6354	12.0169	11.3692	11.7238	10.5003	11.3325	10.414	11.5157	10.2402	11.4248	11.8365	12.1144	10.6318	12.1227	11.3045	11.6783	11.4104	12.2126	10.9421	11.779	11.5802	11.6979	10.6325	11.5112	11.5085	11.3498	10.7029	11.6391	11.7815	12.1413	10.2405	12.0952	10.4892	11.4151	10.6072
GFAP	9.68931	8.95949	9.20561	9.53969	9.97179	9.63771	9.48976	9.39293	9.59949	9.41652	9.35092	9.4782	10.2829	9.37683	9.8304	9.59493	9.5054	9.48177	9.95983	9.54728	9.84948	9.76702	9.94798	9.93962	9.41432	9.55818	9.52785	10.3562	9.72204	9.72076	9.37835	9.15513	9.57175	9.30627	9.50751	8.86111	9.49014	9.00636	9.38957	9.30283	9.26907	9.0965	10.343	9.92502	9.96244	9.95661	9.65986	9.44095	9.5015
GATA4	11.6203	11.7776	11.5291	12.2761	12.3562	12.3343	12.0877	12.0235	11.0839	11.9377	12.0356	12.3967	12.2699	12.5669	11.6432	12.4035	11.0073	11.3922	11.093	12.2636	11.0421	12.2762	11.2373	12.4331	12.5669	12.5492	11.8259	12.3005	11.6918	12.8289	12.1538	12.0259	11.0451	11.7657	11.3458	11.6928	11.418	11.7954	11.9172	12.16	12.0256	12.9064	12.4562	12.7756	12.6368	12.889	12.5598	13.2186	12.5914
GABARAPL2	12.9904	13.1845	13.1495	13.5554	12.6108	13.939	13.3908	13.3041	13.0879	13.0689	13.2983	13.6851	12.9406	13.9886	13.3428	13.6844	13.4128	13.6032	13.1272	13.322	12.8926	13.5503	12.863	13.3753	12.6077	13.3448	13.3331	13.4206	12.8463	13.2877	13.3182	13.355	13.4386	13.5038	13.2274	13.7722	13.1849	13.6086	13.0085	13.4989	12.8368	13.425	13.4028	13.2845	12.8997	13.5462	12.2835	13.8671	12.9974
GABARAPL1	12.9655	12.7744	12.8151	12.7695	13.4813	12.4674	13.2178	12.7377	13.2207	12.9891	14.0652	12.8852	13.7333	12.7921	13.3428	13.1138	12.9986	13.3817	12.6654	12.8543	13.297	12.4367	12.568	12.897	13.0509	12.9401	13.5198	13.5518	13.1067	13.2611	13.369	12.7809	13.2056	12.4841	13.2014	12.8138	12.8217	12.8015	11.1793	13.6432	13.3756	13.0127	12.9954	13.6101	12.8757	12.5987	12.0557	12.2644	13.1873
GABARAP	14.2782	14.8448	14.0739	15.2863	14.5457	14.5486	14.2937	14.6493	14.4302	14.7872	14.2708	15.0584	14.1835	14.8599	14.5197	14.8841	14.1615	15.3378	14.3407	14.788	14.3582	15.132	14.648	14.8369	14.4039	14.4236	14.3685	14.7417	14.4077	14.5985	14.2485	14.7194	14.1414	15.0241	14.6417	14.8695	14.2269	15.1886	14.3387	14.8048	14.1879	14.5036	14.1505	14.7489	14.0444	15.0649	14.2693	14.9953	13.8427
GAA	12.7444	12.3416	13.4138	12.2635	12.1313	12.1607	13.8716	12.0436	13.3832	12.4169	13.6938	12.0931	13.0631	12.7392	13.4825	12.7745	13.5708	12.4359	12.7777	12.6833	13.7819	12.1238	12.7821	12.2837	12.2319	12.5918	13.6418	12.8146	13.1005	12.5014	13.077	12.7414	13.7603	11.9821	12.6146	12.4877	12.8455	13.2043	11.418	12.6118	13.6883	12.2262	12.6479	12.4406	13.3287	11.8438	12.0488	11.3954	13.7698
FZD5	10.8913	10.5564	12.2252	10.1585	10.9081	10.7787	9.04303	10.9391	11.356	11.0104	10.032	10.9171	10.192	10.8449	9.4629	11.1199	10.7996	10.889	10.0267	10.6611	11.6413	11.1859	10.1656	10.5751	10.5549	11.0075	10.3102	10.2829	10.093	10.418	9.79211	10.6492	11.9585	10.8078	10.3767	10.7657	10.7798	10.5652	11.4787	10.705	9.7028	10.9035	9.70606	10.9221	10.0213	10.6065	11.3288	10.3467	9.85135
FYCO1	11.2559	12.0513	11.187	11.9061	10.9706	11.9241	10.1884	11.9637	11.4982	12.2331	10.6944	12.1414	10.7132	12.2529	10.7825	11.987	10.9421	12.1711	10.8049	11.8248	10.7956	11.6312	10.5519	11.3078	11.0545	11.9591	11.1797	11.3656	11.2921	11.6868	10.8225	11.8484	11.4885	11.8094	11.1332	12.3767	10.8219	12.152	10.6497	11.9154	10.5969	12.175	10.2991	11.9545	10.2611	12.2184	10.8649	11.709	10.3806
FUNDC1	11.7123	12.0254	11.8007	12.2675	11.5903	12.6718	11.2764	12.3078	11.7288	12.827	12.422	12.586	12.2398	12.8617	11.8239	12.6334	12.3396	12.2194	11.9403	12.596	11.6867	12.341	11.9927	12.377	12.267	11.9983	12.4155	12.8094	11.5906	12.3684	12.0711	12.4422	11.9755	12.672	11.6471	12.4848	12.3689	12.7148	11.98	12.1513	12.1141	12.7194	12.4976	12.197	12.0179	12.8847	11.3678	12.7171	12.2245
FTL	16.1539	14.4931	15.9668	14.2276	16.0971	14.1502	16.0777	14.355	15.7569	14.0305	16.0814	13.4668	15.8925	14.6031	15.7558	14.7946	16.4268	13.7463	16.1295	13.3323	16.3599	14.7619	16.2851	14.3982	16.2973	13.988	15.9061	14.7097	16.4999	13.294	16.0871	13.4911	16.2181	14.798	16.5781	13.0835	16.1158	14.5973	16.0641	14.8074	15.805	15.1411	15.9032	14.9985	15.6629	15.0088	16.0871	14.1267	16.0502
FTH1	16.0931	16.4673	16.6251	16.4793	16.8947	15.9371	16.6907	15.7097	16.2523	15.294	16.2301	16.2887	16.0454	16.5999	15.7586	16.8184	17.0328	16.8701	16.2321	16.3769	16.9687	16.4673	16.6105	16.4504	16.3495	16.4761	16.4761	15.79	16.8947	14.9776	16.5151	14.7768	16.7849	15.9424	16.8869	16.117	16.2097	15.9853	16.3002	15.677	16.985	16.2301	16.4829	16.8947	16.5277	16.216	16.327	17.0147	16.4615
FOXO3	13.3531	14.105	13.3832	14.4703	13.2879	14.4739	13.8997	14.0334	13.1968	13.8954	13.3409	14.7533	13.5685	14.2748	13.8063	14.2696	13.9136	14.1582	13.1146	14.2884	13.7555	13.8542	13.831	13.8102	13.4168	14.2774	13.8469	14.1611	13.3535	14.0387	13.2746	13.9973	13.6475	14.085	13.4531	14.3178	13.0023	14.1807	13.6496	13.977	14.0831	14.014	13.1254	14.5826	13.6363	14.1407	13.7988	14.0408	13.3696
FOXO1	12.0825	11.7715	11.079	11.8418	11.7021	11.6554	11.5652	12.26	11.6135	11.5655	11.2876	12.0707	11.2739	11.425	12.2793	11.7468	11.6278	11.8741	11.848	11.873	11.3356	11.6262	12.4413	11.7968	10.9473	11.9586	12.0081	12.0306	12.2863	11.8069	11.8138	11.521	11.7697	11.3034	12.09	11.7459	11.7336	11.476	10.0178	11.9072	11.9163	12.3942	11.7137	12.074	10.6773	11.9775	11.7633	11.8358	11.5515
FOXK2	10.9623	10.9872	11.4299	10.2633	11.3286	11.0734	11.1826	10.7869	11.64	11.2117	11.9926	11.1265	10.8464	11.1541	11.6736	11.1573	11.3763	11.1283	10.4046	10.8571	11.1941	10.3773	11.2264	10.4359	11.0803	11.2438	11.0969	10.8816	11.4574	10.7412	11.0599	11.0581	11.589	11.1921	10.4512	11.1379	10.6204	11.2149	11.4773	10.7778	11.6994	10.8349	11.0687	10.8023	10.3592	10.4825	10.7354	10.3939	11.0783
FOXK1	12.0765	12.0233	12.4224	11.4002	12.0722	11.5777	13.0556	11.9879	12.5766	11.9405	12.2909	11.9266	11.9228	11.7987	12.9111	11.3658	11.0563	10.8871	10.376	10.7193	11.7598	10.4011	11.0275	9.87123	12.4935	12.4373	12.9275	11.6	12.2146	11.7303	12.4818	12.2295	11.8447	11.2881	12.1161	11.6454	11.8904	11.6341	12.2856	11.3872	11.8681	11.9655	11.6177	12.1508	12.0545	11.4195	12.5278	11.5765	12.7797
FOS	14.7831	15.0018	14.5184	13.1686	14.2792	13.3861	13.1252	15.8443	15.151	14.3604	11.6016	16.1343	12.8942	15.7232	13.9458	15.4711	13.907	13.5047	13.959	16.0859	15.535	13.4359	15.847	15.4231	14.4094	12.2453	12.9007	16.2465	12.7606	16.7395	11.6684	16.3626	13.7147	14.6127	14.0913	15.517	12.6751	15.4518	14.5918	16.2553	13.2334	16.1435	14.5597	12.8359	11.561	15.1309	13.4416	15.7561	13.4241
FN1	15.448	12.7028	13.8401	15.2051	15.3163	13.3011	15.735	12.1491	14.6486	14.4562	14.949	13.6338	15.4667	12.8692	15.505	13.3362	15.1437	14.3526	15.5501	12.4255	15.8179	12.4675	15.2895	13.1789	13.6703	15.2267	14.4181	14.8004	15.8878	11.7482	15.398	12.4688	15.5143	13.1191	15.9196	11.9554	15.0125	13.1902	14.7976	15.5397	15.1541	14.4602	15.4885	13.6067	15.0658	14.024	15.2398	13.3357	14.2658
FLCN	10.8069	10.423	11.0074	10.6037	11.7326	10.5729	10.6094	10.3776	10.9727	10.6431	10.9631	10.5136	10.7962	10.1718	11.292	10.2781	10.1495	10.264	10.8674	10.1383	10.4997	9.98931	10.9293	10.1301	10.654	10.5262	11.1808	10.4387	10.8961	10.4136	11.0079	10.6237	11.1234	10.5165	10.9995	10.4362	11.2078	10.4364	11.3484	10.534	10.8554	10.2973	10.6684	10.1278	10.0828	10.0955	10.3751	10.2272	10.8118
FKBP8	12.6656	13.5657	13.1598	13.5919	12.8846	13.6539	12.7633	13.4307	12.8961	13.6222	12.2887	13.7183	12.3118	13.6254	12.579	13.5849	13.2857	13.9563	13.1047	13.6776	13.0062	13.7451	13.2042	13.6495	12.8997	13.3159	12.5954	13.2843	12.6206	13.0431	12.3902	13.423	13.6845	13.2095	12.9663	13.8294	12.5778	13.6384	12.3578	13.3267	12.5593	13.3749	12.5396	13.1792	12.2761	13.5154	12.5478	13.3526	12.2516
FKBP1B	10.4773	11.8693	10.912	12.5748	11.9759	12.7978	12.2561	11.7533	11.1301	12.4412	10.4056	11.9088	11.8916	12.2003	11.2794	12.432	10.9344	12.1826	10.9425	12.5272	12.0178	12.2854	10.7997	11.8446	10.6418	11.9084	12.0183	12.1713	10.9392	11.5067	10.4152	11.6394	11.4457	12.6068	11.4138	11.8336	12.1639	11.6123	12.4118	11.6144	10.5313	11.9757	10.6398	12.3567	12.1993	11.881	11.3301	12.5639	10.7214
FKBP1A	9.77582	9.81053	10.2679	9.64372	10.1854	9.83784	9.76066	10.1976	9.70163	9.47617	9.48247	9.74517	10.3802	9.61874	10.0377	9.72514	10.0171	9.57104	9.59111	9.18646	11.0143	10.2927	10.0923	9.58664	9.27157	10.0236	10.8663	10.312	10.2007	9.74793	9.93072	9.89491	11.4842	10.2908	10.0455	9.60536	9.6751	9.55509	9.78085	9.41541	9.71643	9.85146	10.19	10.6446	9.57863	9.70592	10.969	9.6489	10.5273
FEZ2	9.07932	9.25159	9.50856	9.26203	9.13667	9.05362	10.022	9.01966	9.54248	8.84252	8.96244	8.89836	9.13132	8.86763	9.25512	8.88616	9.23907	9.14104	9.02929	9.09	9.01555	9.71154	9.74712	9.34771	9.23472	9.01321	8.9596	8.99075	8.72255	8.82425	9.32308	9.32861	9.24019	8.96352	9.28973	9.32144	9.59912	9.15828	9.17885	9.25834	9.46956	9.09854	8.92431	9.13342	11.0377	9.18648	9.04592	9.29803	9.19609
FEZ1	10.9766	10.5072	9.47063	10.2729	11.3282	10.0436	9.5218	9.98262	10.0649	10.2658	10.7903	10.3999	10.3562	9.74776	10.7306	10.3887	9.07016	10.736	10.3011	9.8178	14.0576	9.61933	10.6332	9.79753	9.80024	9.33361	10.6722	10.1245	12.5847	10.0203	10.4707	10.2467	11.198	9.88773	11.1017	10.782	9.78022	11.088	11.289	11.3961	10.1912	10.4372	10.3439	10.1897	10.3758	10.1999	9.54584	9.16995	9.95809
FBXW7	10.3107	10.8078	10.1198	11.0261	10.5517	11.2221	10.2481	10.965	10.804	11.2546	10.2901	11.0801	10.1322	11.5053	10.5014	11.031	10.512	10.9549	10.1527	11.1764	10.0699	10.8042	11.3347	10.6426	10.2901	11.0232	10.6613	11.2659	10.3018	10.814	10.7926	10.9796	10.2546	11.1326	9.74655	10.9481	10.0892	11.1177	10.394	10.4922	9.60993	10.8485	9.86549	11.1631	9.62203	10.9755	9.68117	10.9396	9.82963
FBXL2	10.1139	9.9964	9.917	9.93398	10.7817	9.61473	11.5122	9.74989	10.0755	9.21245	9.53919	9.74477	9.76547	9.56588	11.3133	9.6725	9.94579	10.3313	10.788	9.40654	9.91535	10.0094	10.8051	10.1719	9.9517	9.83904	10.0229	9.5322	10.9956	9.90938	10.9395	8.98356	10.8122	10.0988	10.7738	9.89154	10.2253	9.99837	10.537	10.6821	10.1852	10.1032	10.8961	10.1435	10.6038	9.82547	10.7498	9.86813	9.04371
FAS	13.6349	12.4742	11.4646	12.652	11.3295	12.5599	12.3465	12.1112	11.0198	12.6731	12.6582	12.6982	12.3453	12.3917	12.9411	11.9859	13.0464	12.4857	12.6097	12.6197	12.1072	13.3308	11.6239	12.7462	11.8987	12.1126	13.4353	12.4376	12.7361	12.1854	11.3823	12.8152	11.603	12.3282	11.4774	12.2841	11.7832	12.0032	11.0818	12.5873	13.6679	12.8446	11.9584	12.3534	13.5583	12.7499	11.0644	12.6824	12.3255
FADD	14.2508	11.1955	12.2611	11.5286	14.4954	10.9996	14.038	10.9686	14.0934	11.0442	12.3689	11.7201	12.1825	11.6966	13.1103	11.519	13.7696	11.1499	13.073	11.3932	12.4958	11.6826	14.4536	10.61	14.2818	11.2285	11.8644	11.4844	12.3589	11.5615	12.4538	12.0163	13.402	11.747	12.4991	11.747	13.8109	11.5894	12.5683	11.4895	13.9848	11.0681	13.5535	10.9556	14.3323	10.5826	11.4789	11.1558	13.8595
EXOC8	10.426	11.1512	10.5549	10.7653	10.715	11.0241	10.581	11.2789	11.0208	11.0757	10.7166	11.1178	10.4232	11.079	10.8049	10.7789	10.7936	11.1185	11.2182	11.3456	10.5717	11.2048	11.0824	11.0619	10.5947	10.8473	10.8833	11.0939	10.6784	10.6829	10.5876	10.8159	11.3874	11.2995	10.5417	11.208	11.1439	10.6804	10.8312	11.1235	10.6719	10.9593	10.5811	10.5121	9.92648	10.9172	10.2789	10.9988	10.8627
EXOC7	7.43364	7.94601	8.86889	8.12404	7.8645	7.93544	7.89253	7.85131	7.76312	8.03013	8.11954	7.97418	7.79017	8.29082	7.5058	8.1952	8.7279	7.48372	8.45158	7.94638	8.41835	7.95804	7.59558	7.91111	7.85842	8.29877	8.97257	8.42525	6.40259	8.16786	7.55482	8.32933	7.7343	8.03216	8.22138	8.02253	8.35909	8.23861	7.99229	7.1872	8.56775	7.92476	8.30248	8.19008	8.38333	7.75444	8.36689	8.30987	7.96176
EXOC4	11.4823	12.2863	11.8809	12.6438	11.5228	12.2946	12.0902	12.3783	11.7068	12.3726	12.0171	12.3825	12.1783	12.3655	11.5118	12.3236	11.7446	12.1963	11.9881	12.3517	12.2767	12.6397	11.5963	12.4259	11.8421	12.2692	12.2991	12.2372	12.0658	12.3825	12.142	12.2724	12.0509	12.1434	12.0679	12.279	12.0996	12.4011	12.4035	12.2747	11.5635	12.5117	11.7165	12.1977	11.9232	12.4084	12.2006	12.7134	12.1921
EXOC1	13.3834	13.5369	13.3576	13.9837	13.219	13.705	13.0462	13.8985	13.1612	13.7569	12.877	13.7493	13.4278	13.7852	13.5532	13.6708	13.7276	13.73	13.343	14.4155	13.5566	14.2314	13.5122	14.3112	13.4691	13.8474	13.4628	13.7102	13.5285	13.4478	13.433	13.7232	13.047	14.0217	13.3595	13.8452	13.8593	13.5833	13.4015	13.659	13.9332	13.6603	13.5064	13.5156	13.1773	13.9353	13.0425	14.0602	13.0511
ERN1	10.6403	11.3855	10.5678	10.6536	10.2402	11.0285	10.2053	11.2667	11.4419	11.779	11.5094	11.8108	10.8506	11.4871	10.7173	11.7504	11.3189	11.5376	10.9568	11.6515	12.1334	11.1939	11.0853	11.0386	10.5968	11.5078	11.6021	11.1649	11.0572	11.3397	10.9173	11.4741	11.3476	11.4189	11.0619	11.4899	10.4186	11.1654	10.959	10.9132	10.9492	10.8162	10.4121	11.5638	10.1565	10.7624	11.025	10.6985	11.0406
ERCC4	10.1655	10.0697	10.2451	9.32414	10.1771	10.2177	10.4063	9.40421	10.7039	10.1112	10.7	9.86561	10.0265	9.18555	10.059	9.94449	10.4023	10.2232	11.3709	10.2074	10.6427	9.8149	10.6207	9.60899	10.8319	9.78845	9.26126	9.16157	10.3689	9.73492	10.9595	9.80373	11.3279	9.99295	10.6156	10.081	10.7614	10.2814	11.2334	10.4024	10.651	9.89141	10.3962	9.31755	10.3291	9.60015	10.4527	10.0229	10.1808
ERBB2	11.901	12.6391	12.0944	12.6498	11.7683	12.9482	11.7225	12.7028	13.8895	12.8002	11.7778	13.225	11.8834	13.3312	12.0934	13.2681	12.1331	13.1643	11.8237	13.355	12.2299	13.0059	11.7561	12.973	12.5189	12.826	12.3136	12.72	11.6069	12.6127	12.131	13.0086	13.2294	12.9189	12.0381	13.0717	12.0018	13.1077	12.8498	12.5746	12.0605	12.7002	11.6599	12.591	12.096	12.7334	11.6598	13.167	11.7494
EPM2A	10.5979	11.4546	10.2192	11.14	10.2087	10.61	9.88182	10.7668	10.3661	11.233	10.7122	10.8003	9.81975	10.8247	10.5253	10.6654	10.8126	11.9689	9.92376	11.2072	9.50721	10.6352	10.7639	11.1446	10.392	10.6789	10.1549	11.0232	10.3652	10.7313	10.487	10.1175	10.193	10.5979	10.5621	11.6744	9.97147	10.5071	10.3328	12.0871	10.6952	11.5551	11.0927	10.4607	10.4624	10.7062	10.5516	10.869	10.2064
EPAS1	14.4623	14.3016	13.771	14.294	14.0158	14.2269	13.0236	15.0512	14.0297	14.5413	13.2365	14.7342	13.0219	14.5998	13.8142	14.371	13.5035	14.6111	14.0533	14.0053	13.5063	13.8203	13.8793	14.0604	13.4097	14.4407	14.1832	13.989	14.2711	13.6877	13.771	14.7942	14.6364	13.6491	14.1111	14.3002	13.5985	14.5778	13.4794	14.5598	14.5212	14.1014	13.6088	14.6379	12.5478	14.4727	13.0406	13.9422	13.1518
EP300	11.2662	11.3443	11.4284	11.2682	11.4549	11.3943	11.7742	11.417	11.5748	11.4276	10.8567	11.219	11.0738	11.457	11.5781	11.3009	11.4327	11.335	11.4406	11.3192	11.5797	11.5382	11.3965	11.1468	11.8956	11.2055	10.9312	11.2201	11.8624	11.4682	11.352	11.3828	11.2491	11.3445	11.3801	11.5506	11.6411	11.535	11.1687	11.2935	11.7468	11.1317	10.8728	11.0525	10.8184	11.4549	11.2884	11.3421	11.5561
ELAPOR1	10.9581	13.4314	12.7786	9.8655	10.4777	10.344	13.2669	9.82952	11.3231	13.2774	10.3084	13.3613	11.1326	10.3069	9.93883	13.9179	11.6761	12.9896	10.4584	11.2	10.7943	9.55761	11.3343	12.3849	13.4984	12.7879	11.7357	13.0352	10.1497	15.7199	9.92661	10.1425	9.88113	12.352	9.97951	12.6561	13.0597	9.94968	9.8605	14.4702	15.1965	9.48185	10.6895	13.3358	10.0845	9.82768	14.1791	9.9233	11.4883
EIF4G2	14.6324	15.612	14.7857	15.9127	14.7509	15.9049	15.2438	15.195	15.0963	15.6325	14.6363	16.0103	15.0395	15.917	14.8353	16.1119	15.1077	15.7564	14.7194	15.9953	15.1383	15.5315	15.0568	15.2237	15.2072	15.7298	15.1765	15.2999	14.7723	15.1469	14.4043	15.917	14.8886	15.8645	14.8414	15.7862	14.8164	15.7727	14.8756	15.4017	14.5352	15.461	14.775	15.2456	14.4741	15.8229	15.0998	15.2549	14.7355
EIF4G1	14.6311	15.0216	15.3252	14.313	15.1205	14.8757	15.4372	14.2883	15.1889	14.4216	15.0316	14.1991	15.1308	14.5123	14.8651	15.1216	15.4092	14.351	14.9172	14.6848	14.9084	15.2975	15.7381	14.6848	15.6219	13.8322	14.9188	14.7134	15.135	14.2364	14.9382	14.4123	15.1501	15.0363	15.0269	14.6806	14.8642	14.8278	15.2518	14.1774	15.0016	14.4512	14.7978	14.6783	14.9762	14.8334	14.9999	15.0179	15.2006
EIF4EBP1	13.4631	14.0615	14.9576	13.8978	14.6268	13.9362	14.3921	14.1927	14.9166	14.1984	14.4633	13.9206	14.341	14.0383	13.8168	14.4195	16.3768	13.1551	14.5962	14.1606	14.2822	14.2752	14.7469	14.2843	14.4054	14.2707	15.2276	13.4637	13.5974	14.2294	13.7457	14.0839	14.5973	14.4309	15.4829	13.8085	14.8338	14.0754	14.6566	13.2093	13.6472	13.8215	16.0452	13.1926	13.8546	14.1552	15.261	13.5828	14.2461
EIF2S1	9.04466	9.56341	9.74778	9.03657	10.038	9.74171	9.05954	9.50206	9.89686	10.1692	9.25014	9.77899	8.85119	9.85557	10.0918	9.90305	9.70904	9.94581	9.84756	9.65847	10.2845	9.4661	10.5761	9.29991	9.74945	9.89889	8.60267	9.45413	9.67828	9.24329	9.80022	9.67163	11.1056	10.3169	10.2746	10.0208	9.48278	9.97313	10.9373	9.54678	8.87694	9.48278	9.50846	9.55077	8.48333	9.49759	9.77672	8.88991	8.97638
EIF2AK4	12.7548	12.4163	12.6429	12.4743	12.7429	12.475	13.0476	12.9395	12.7879	12.1173	13.3381	12.2296	12.7148	12.1726	12.3719	12.1692	12.7096	12.198	12.2844	12.2627	11.8018	12.0792	12.4179	12.2108	12.6012	12.4431	12.9993	12.3446	12.611	12.9025	12.4501	12.1782	12.5834	12.1832	12.9201	12.2582	12.4023	12.2654	12.8192	12.4455	13.1593	12.4936	12.29	12.1689	13.0925	12.1882	12.2208	12.4511	12.3677
EIF2AK2	13.7567	12.7789	13.8521	12.0929	14.3054	12.0547	13.5582	12.2658	14.3985	11.9867	13.8716	12.7864	13.504	12.2088	13.9889	12.2025	13.9659	12.5043	14.2513	13.7398	13.1268	12.3794	13.6341	12.2936	13.7701	12.2239	13.1785	12.371	13.7152	12.9941	13.4188	12.5231	14.9083	11.6367	13.149	12.4833	14.4611	12.8193	13.7833	12.8308	14.0314	12.1579	13.3398	12.1889	14.5592	11.7691	13.0467	12.2054	13.8097
EGFR	13.1958	13.5491	13.4082	13.2259	13.0674	12.9646	13.4977	13.4076	13.7501	13.2356	12.6646	13.591	13.1634	12.9827	13.9771	12.6585	12.8179	13.4746	13.4092	13.0742	14.0165	13.0642	13.7994	13.1346	13.5336	13.3209	13.452	12.7312	13.9828	12.7055	13.7264	12.853	15.0511	11.4235	15.1601	11.6961	13.7694	12.7831	13.7862	13.0035	13.9881	13.3454	13.3064	13.3331	13.5992	12.9355	13.5554	13.1355	13.171
EEF2K	15.2032	15.7639	15.3954	16.0645	15.6093	15.9645	15.5498	15.2519	15.1971	15.8414	15.3452	15.4651	15.4331	15.6612	15.544	15.7487	15.4225	15.4056	15.0765	16.136	15.0357	15.8238	14.9214	15.5635	15.4684	16.3629	15.624	16.0443	15.2343	15.8369	15.3561	16.0554	15.3197	16.1562	15.7278	15.272	15.3403	15.0872	15.2072	16.0964	15.3675	15.4555	15.3197	15.473	15.7305	14.9999	15.5816	15.8955	15.4456
EEF2	15.2309	15.4736	15.8232	14.255	15.4878	15.4827	15.2218	15.3457	15.5269	15.3919	14.9041	15.7419	15.119	15.5289	15.4457	15.3105	15.1662	16.1195	15.2058	15.4467	15.9638	15.0642	15.6866	15.0231	15.2317	15.3495	15.0224	15.4448	15.3842	15.3984	15.2058	15.4869	15.7853	15.1358	15.5541	15.4294	15.0017	16.0098	15.1859	15.6866	15.2958	15.528	15.4285	15.5174	14.9558	15.9038	16.0117	14.8677	15.1122
EEF1A1	15.3286	15.7849	15.561	15.721	15.5277	16.0091	15.8241	15.3652	15.2805	16.358	15.3072	16.1762	15.5405	16.0367	15.852	15.7338	15.5439	15.5814	15.2453	16.14	15.8554	15.2569	15.3642	15.9487	15.4284	15.8339	15.4877	15.977	15.5566	15.9914	15.3782	15.7566	15.6889	15.9425	15.5448	16.306	15.1538	16.5137	15.7399	16.2579	15.5849	16.05	15.5226	16.2709	15.5301	16.0429	16.0996	14.9378	15.1243
EDEM1	11.373	11.2326	11.0363	11.4863	11.408	11.6444	10.9134	11.421	11.5881	11.6525	11.7086	11.1174	10.8674	11.2937	11.2769	11.6196	11.1988	11.1288	11.402	11.3305	11.0764	11.437	11.1628	10.8415	11.3593	11.2511	11.0292	11.5385	11.6582	11.2744	11.4909	11.6734	11.356	11.5559	11.4072	11.324	10.9429	11.4987	11.3539	10.8797	11.1663	11.9507	11.0031	12.0208	10.7796	11.8527	11.5971	11.0986	11.5409
E2F1	10.9156	10.3297	11.2484	10.3862	11.9151	10.9184	11.728	10.5117	10.744	10.5228	11.2967	10.1349	11.3113	10.2086	10.9394	10.2384	10.7227	10.1182	10.8466	10.2505	11.3003	10.6641	11.4264	10.7386	11.2657	10.4269	11.1736	10.4461	10.5378	10.2111	10.9463	10.4567	11.1681	10.4116	10.5931	10.2609	10.6373	9.91523	11.0423	9.95522	11.2437	10.4437	10.9182	9.87357	11.3458	10.5133	11.3932	10.6249	11.1067
DYNLL2	12.5679	13.4693	12.5108	13.6423	12.45	13.0672	12.5626	13.2702	12.7635	13.4354	13.214	13.4411	13.1462	13.1246	13.0522	13.0372	13.257	13.6209	13.2214	13.6245	12.9512	13.6431	12.7814	13.8341	12.8308	12.9642	12.5823	13.2271	12.8596	12.7058	12.807	12.8086	13.5057	13.1389	12.9007	13.6056	12.9762	13.2496	12.834	13.5393	12.5929	13.2823	12.8788	12.6037	13.0513	12.916	12.6132	13.4006	13.0772
DYNLL1	15.2323	16.0099	15.5173	15.754	15.3597	16.1603	15.3785	15.9695	15.453	15.9058	15.2307	15.6063	15.3297	15.9622	15.2575	16.0042	15.6375	15.9108	15.1993	15.7414	15.4067	16.1111	15.6186	15.6966	15.7622	15.0819	15.1026	15.9327	15.2445	15.398	15.2724	15.699	15.6073	16.0471	15.6956	15.7586	15.1537	16.2406	15.9516	14.7137	15.15	15.5883	15.5519	15.3097	14.9306	16.3501	15.1678	16.2277	15.1816
DYNC1LI2	12.7006	12.8556	12.5803	12.7784	12.972	12.8374	13.2636	12.8815	12.8475	12.9263	12.455	12.9255	12.5296	13.1303	13.6326	13.0171	12.9482	13.1837	12.8973	13.3483	12.7465	13.0814	12.824	12.8106	12.6698	13.1942	12.7623	13.1057	12.9119	13.0262	12.7535	12.8275	12.7006	13.0715	13.0169	12.8199	12.938	12.9432	12.8458	13.5619	12.3474	12.7867	13.1151	13.0159	12.8882	12.9911	12.4902	12.738	12.4852
DYNC1I2	13.1065	13.4507	13.1978	13.4953	13.3283	13.6673	13.3755	13.4657	13.0783	13.6111	12.5697	13.7041	12.7478	13.7918	12.8097	13.5282	12.6232	13.1885	12.4325	13.0866	13.0638	13.0889	12.5738	12.6863	13.3894	13.4667	13.1144	13.6135	13.3028	13.2536	13.0938	13.6253	13.4115	13.5673	13.7256	13.3292	13.3863	13.4277	13.2549	13.2505	12.9423	13.2395	13.484	13.1212	12.4281	13.5763	12.374	13.3594	12.8029
DYNC1I1	8.59013	9.19388	9.81134	8.59928	10.9072	8.28952	13.7976	8.89574	11.4527	8.80454	10.062	8.21219	11.3802	8.34376	10.4242	8.17149	10.4001	9.08321	9.92204	8.5726	7.72127	8.71067	7.80774	8.87012	8.9496	8.91039	11.1082	8.35578	8.30636	7.94046	9.3418	8.36038	10.5835	8.15882	8.31387	9.22897	9.6663	8.83797	7.24548	9.49407	11.146	8.80726	8.63767	8.84247	8.69308	9.00414	8.44082	8.21982	10.4313
DYNC1H1	14.1302	14.7651	15.0726	13.772	15.1896	13.779	14.7003	14.14	15.4578	13.3577	14.224	14.453	14.3133	14.5967	14.475	14.4923	14.8413	14.386	14.385	14.5755	14.9093	14.3912	15.2938	13.8204	14.5707	14.3288	14.327	14.2524	14.7092	14.1697	14.5601	14.5159	14.7538	14.4175	15.3359	14.0314	14.6423	14.5411	15.1217	14.0445	14.3085	14.3602	14.4324	14.3348	14.3868	14.5629	15.4635	13.6233	14.3999
DRAM2	13.0952	12.5388	12.9362	12.6578	11.9515	12.4631	12.821	11.9401	13.0575	12.8332	12.8696	13.0522	12.7811	12.646	12.0836	12.7197	13.3769	12.5862	12.9714	12.9213	13.246	13.181	12.227	12.8233	13.1118	12.1525	13.3933	12.8521	12.8648	13.0798	12.7643	13.1433	12.8613	12.732	12.8123	12.8846	13.2107	13.0919	12.1177	12.9027	13.1566	12.5946	12.5714	12.8489	12.723	12.2249	12.7856	12.1571	12.1918
DRAM1	12.7416	12.0531	11.7649	11.2244	12.9322	11.2665	12.0289	11.1525	11.6425	11.2672	12.9582	11.3836	12.1115	10.7127	12.6367	11.2128	12.205	11.4494	12.9973	11.1841	12.0094	10.6386	11.8424	10.7893	10.9999	11.2311	13.7683	11.1029	12.2849	11.3003	12.4877	11.3542	12.0349	11.3389	13.0595	11.101	12.2434	11.7675	12.4363	11.6923	13.0373	11.0237	11.6114	11.4653	12.4417	10.8054	11.8322	9.96705	11.8951
DNM1L	12.8256	12.6702	12.6679	12.6318	13.515	12.2719	12.7417	12.6913	12.6874	12.7384	14.0327	11.9318	12.8743	12.2684	13.0406	12.4136	12.1045	12.2145	12.6698	12.4536	12.9101	12.7026	12.7133	12.6874	13.8844	12.7253	12.5913	12.8783	13.1199	12.5821	12.1357	12.4822	12.9454	12.7483	12.3753	12.6934	12.7318	12.3184	13.1743	12.6673	13.143	12.6218	13.571	12.706	13.4402	12.6002	12.3718	12.5234	12.8691
DNAJB9	12.5853	12.3246	12.3928	11.8181	11.6678	12.1511	11.9283	11.9972	12.8955	12.3423	12.654	12.0335	12.794	11.994	12.2744	12.109	11.8464	11.5867	12.3782	11.5868	11.6444	11.271	11.2937	11.1548	12.5571	11.856	12.9926	12.8901	12.5686	12.5834	12.7629	12.0824	12.4796	11.8614	12.1679	11.8422	12.2592	11.8714	12.5473	12.164	12.0144	12.0505	12.7268	12.4971	11.4971	12.1635	11.777	11.79	12.9857
DNAJB1	13.1874	13.8429	13.4779	14.2352	14.309	14.3481	11.9998	14.771	13.2609	14.3688	12.9425	14.5625	13.4556	14.7447	12.7906	15.1137	13.6694	13.6962	12.8303	14.233	13.0947	14.1669	13.3906	14.5389	13.8584	14.3462	13.3674	15.2954	12.8868	14.4873	12.5193	14.2844	13.8611	14.4735	13.4631	14.113	12.8599	14.3532	13.189	13.4953	13.0587	14.3607	14.8268	14.0519	12.4006	14.6834	12.5768	14.2584	13.7506
DLC1	9.86955	11.026	9.39284	10.7494	9.33244	10.51	9.59757	10.4849	9.75322	10.1898	9.47012	10.756	9.36682	10.3293	9.56041	10.1536	9.85944	11.0549	10.1999	10.963	9.32831	10.7875	9.88363	10.9108	9.65666	10.1575	9.19036	10.4062	10.1821	10.393	9.83394	9.79666	9.69994	10.4458	10.7564	10.5584	9.75073	10.5293	9.36806	11.2369	9.81401	10.8863	9.90447	10.5866	9.45048	10.94	9.86766	10.9694	9.41197
DIRAS3	8.63108	9.73721	7.66146	9.6418	6.10552	9.15105	7.66497	9.24489	8.41797	9.46781	7.34499	9.67166	6.80769	9.24592	8.57005	9.56911	9.36199	9.56123	7.54357	9.31703	8.58638	8.50807	7.81763	8.33196	7.55318	9.13296	9.12665	9.33938	9.57581	9.16789	8.21008	9.41832	9.77217	9.32772	7.36522	9.74999	8.58602	9.3341	7.57787	9.27274	8.89124	10.0116	7.43209	8.91997	6.69153	9.3624	7.37621	8.0592	7.09501
DHRSX	11.8708	11.5957	11.3657	11.4628	11.9131	11.3847	12.3674	11.0879	10.5141	11.389	12.3865	11.2451	11.9975	10.7461	10.9805	11.5472	12.6723	11.5667	11.8706	11.1705	11.4237	11.2709	11.3213	10.948	12.7077	11.086	11.9191	11.0277	11.722	12.2059	14.0762	11.1695	11.4039	11.2526	11.9976	11.3613	11.1888	11.4555	10.9128	11.4088	13.0703	11.312	12.0859	11.0627	12.3538	11.0218	10.923	10.511	11.296
DEPP1	10.7202	10.5912	10.8774	12.8856	11.554	11.6094	11.7974	12.4316	11.1217	11.0947	11.1597	12.0422	10.9658	11.2548	11.2332	12.2979	11.8917	11.4135	11.6131	10.7138	10.4977	10.1835	10.2931	11.6587	10.3984	12.7794	13.0616	13.2264	12.2498	12.7199	10.8116	10.7071	9.81104	10.3262	11.5955	10.763	10.5548	11.2288	10.1118	12.332	12.206	11.7989	10.3808	13.0723	12.0797	12.0645	9.32047	9.14474	10.1131
DEPDC5	11.5177	11.2555	11.5237	11.3835	11.5031	11.2318	11.8385	11.0934	11.5058	11.3921	11.0154	11.3282	10.8898	11.1323	11.1388	11.2451	11.6415	11.4604	11.1965	11.633	11.9663	11.6254	11.7143	11.5187	12.1668	11.1031	11.4639	11.2634	11.7191	11.5533	11.2578	11.4814	11.1971	11.2093	11.3497	11.0422	11.7302	11.3393	11.072	11.492	11.8507	11.2365	11.0959	10.924	11.5257	11.5192	12.0429	11.673	12.0915
DDRGK1	9.368	9.13624	9.97158	9.72325	9.7465	8.50579	10.4958	8.99417	9.17142	8.57006	10.0302	8.77694	10.7755	9.64364	9.95655	8.9471	9.73215	8.6881	9.93053	9.51894	9.76148	10.3464	10.6031	10.298	8.89979	9.68209	10.6682	9.23362	9.42645	9.61519	10.7675	9.3385	10.0683	9.14889	10.681	8.83004	10.4159	9.16591	9.94247	9.67895	10.3524	9.30163	10.2577	9.83597	10.2296	8.81928	11.2768	10.2529	10.9077
DDIT3	12.0722	10.7782	11.3612	11.0695	12.2362	10.6159	12.4051	10.9744	12.1932	10.8643	12.2866	10.3721	12.272	10.5851	10.7982	10.6922	12.0178	11.0877	11.46	10.6609	11.8617	11.1836	12.216	11.3973	11.6577	11.5047	13.553	13.1141	11.7187	11.3423	12.3112	10.7575	11.4932	10.9042	11.6329	11.0889	11.574	10.6978	12.2269	11.0169	11.4916	10.4213	12.4636	10.7465	10.8833	10.5796	12.0482	10.6097	11.3766
DCN	15.0812	15.4653	13.8104	16.18	14.5689	15.422	14.9702	15.454	14.3097	15.5844	14.1724	16.0183	14.6417	15.4769	14.9247	15.4756	14.9573	16.038	15.3767	14.4436	15.4489	14.0051	14.5053	14.9802	13.9836	15.1417	15.0337	15.3445	15.3659	14.5864	14.9039	15.0424	14.727	15.0942	15.5632	15.3557	15.111	15.7548	14.1601	16.5514	14.9677	15.2817	14.8803	15.568	14.1734	16.1216	14.876	13.8535	14.2464
DAPL1	8.1116	14.2887	11.5235	14.1733	8.69767	15.0262	15.4216	13.3518	12.7749	13.931	8.91347	14.26	12.6424	14.7512	8.81339	14.7804	13.5702	14.1497	12.3273	14.5515	14.3426	14.6783	11.769	14.6098	13.8013	14.0481	12.5548	13.9883	11.1255	13.9796	11.789	13.8344	9.38016	14.2032	11.4987	14.4946	13.6121	14.9128	9.5992	13.3738	11.6351	13.5544	12.1729	13.8829	14.7779	13.7682	11.9375	14.3586	12.4193
DAPK3	13.4444	13.2555	13.7322	12.8819	13.9174	13.0832	12.756	13.0365	13.631	13.7342	12.906	13.2219	13.3889	13.1318	13.4262	13.262	12.9563	13.8281	13.8879	13.0823	13.371	13.1497	14.1036	13.0502	13.5058	13.4928	13.2627	13.6262	13.6466	12.7227	13.5587	13.1709	14.3668	13.4461	14.5612	13.1167	13.2092	13.3652	12.8154	13.796	12.8456	12.9814	13.6989	13.5485	12.6118	12.9508	13.4463	12.5868	13.1023
DAPK2	9.73957	9.39106	10.4588	9.47264	10.1043	10.4083	9.72626	9.25939	9.54607	9.78294	10.5677	9.17028	10.0753	9.36761	9.53472	10.3322	11.3537	9.59597	9.91236	9.63998	10.2501	9.93418	11.5623	9.64011	11.4269	9.90227	9.72759	10.0159	10.0397	10.0389	9.7982	10.1012	9.68669	9.45857	10.8496	9.29425	8.99499	10.0833	11.3079	9.24063	11.2278	9.52605	10.5547	10.4824	9.85397	9.92744	10.1558	9.57669	9.849
DAPK1	11.8897	11.6653	11.6604	11.5516	11.6438	11.9107	12.5606	11.7499	11.718	11.7318	11.942	11.5491	11.1338	11.6248	11.5918	11.8412	11.9404	11.5835	11.5372	11.3256	11.6723	11.6957	11.8013	11.8314	11.6462	11.6821	11.801	12.1303	11.4573	12.2985	11.9972	11.9569	11.4939	11.4189	11.4348	11.3687	11.3769	11.5654	11.267	11.588	11.7238	11.6352	12.0781	11.7738	11.6799	11.9476	12.2328	11.8536	11.5952
DAP	12.8381	12.3485	12.333	12.4059	12.1705	11.9354	13.2889	11.6151	13.4428	11.9308	13.254	12.1344	12.7826	11.8038	13.0953	12.5084	12.1396	12.1659	12.8742	12.0017	12.4005	12.3928	13.2889	12.2305	13.312	11.8789	14.1391	11.6403	12.8646	12.6404	13.1625	12.4749	12.5578	12.2691	13.8879	12.0757	12.8377	12.0297	12.5893	12.3787	13.1199	11.6273	12.6937	12.1386	13.1972	11.5544	12.387	12.0922	12.4365
CXCR4	14.3891	12.9223	12.7845	13.0945	12.2336	13.2168	14.2411	13.0777	12.8427	13.5855	14.0484	13.5472	13.336	11.7884	13.1661	13.3629	13.7677	12.7733	13.8097	12.8936	12.7001	12.0125	12.0307	12.9245	12.9156	12.1474	13.303	13.7246	13.1797	13.8092	12.281	13.7533	12.3567	12.5977	12.7302	12.461	12.8415	13.8764	12.2746	13.691	13.1443	12.5848	12.4293	13.3264	13.3763	12.7325	12.7961	12.2075	13.1935
CXCL8	11.893	7.50507	12.4556	8.27272	14.2389	8.86541	13.6989	8.78334	12.8969	8.67965	11.2272	7.27271	11.6216	7.18939	11.6096	7.92403	12.7078	7.08987	11.7137	4.72672	14.4124	8.39991	13.654	8.52181	12.7619	8.4842	13.637	9.12214	13.044	8.43152	11.7298	9.13555	13.7729	10.3036	12.7474	7.13714	12.7767	8.18182	13.7779	9.75997	11.6969	7.68339	12.2078	8.41379	11.9749	7.67797	13.538	6.98294	14.1513
CXCL14	11.5088	15.1309	15.6242	14.1723	13.7855	15.7945	14.2275	14.6339	14.2777	15.4652	10.2604	14.9224	15.5211	13.9395	15.7417	14.4671	15.3364	15.1425	15.3416	14.4192	15.2806	14.8282	16.2666	12.2329	15.7343	12.1824	13.9588	15.2274	14.9765	14.3061	14.026	13.9124	15.4002	13.8477	15.9104	12.8567	14.6498	16.2769	16.3242	12.4223	12.2142	16.5589	15.5016	13.3994	14.1727	15.7251	15.6483	14.9095	15.4887
CXCL1	13.2611	10.8607	13.0371	9.50873	14.1825	10.0505	12.67	10.8079	13.8868	11.6063	12.6882	10.5288	12.3708	8.96091	12.4492	10.9317	13.3416	9.70742	12.54	9.54275	14.9435	10.1199	14.7776	10.5508	13.323	10.3992	13.9564	11.2456	13.7263	11.4012	12.148	12.1924	14.856	11.5253	14.2959	10.0791	12.8037	11.724	13.6435	10.8967	12.0043	11.711	13.4752	11.468	13.6213	10.3595	14.1965	9.6605	14.217
CX3CL1	12.8058	11.6432	10.9577	11.3519	10.8921	11.1088	12.6271	11.008	10.5207	11.1891	11.9398	11.8469	11.8851	10.8801	10.163	11.5815	9.95348	11.8115	10.9459	11.8198	11.0915	11.4668	12.5908	11.647	11.563	10.6403	13.1804	11.5658	11.8013	12.4713	10.7322	11.5745	9.77804	11.058	10.0909	11.6381	10.6518	11.2929	9.89104	11.9305	12.4574	11.128	10.5392	11.1228	12.1502	11.2218	11.8783	11.0943	11.9079
CTTN	15.2851	12.9866	13.9671	14.1934	15.1797	13.5757	15.1797	13.6632	15.4285	13.1937	13.6525	14.2491	13.6918	14.8145	14.1934	14.4727	14.9992	13.7122	14.2159	14.3545	13.8979	14.2678	15.3815	13.1738	12.8479	14.4985	13.5335	13.8108	13.4528	13.8681	12.9995	14.7062	14.598	14.1782	14.3276	14.3518	14.9974	13.8853	13.8527	13.8635	15.7545	12.6396	15.3001	13.1654	15.6289	13.4301	13.3203	14.5014	14.7091
CTSD	15.1073	14.2474	14.5904	14.2615	14.4123	14.3473	14.8982	13.737	14.8819	14.7778	14.8195	14.1801	14.6565	13.929	14.5855	14.3949	15.1506	14.6444	15.0088	14.2658	14.9083	14.5305	15.0545	14.1269	14.709	13.8549	15.5026	13.9756	15.1925	13.8535	14.6723	14.7355	14.9268	14.6369	14.8418	14.3309	15.121	14.1768	14.3583	14.0618	14.3757	14.4493	14.2532	14.5775	14.2509	14.4389	14.4619	13.9561	14.4129
CSNK2B	15.0013	15.0424	14.845	14.9699	15.2257	14.6854	14.979	14.7131	14.6134	14.8218	14.5759	14.8791	14.1781	15.2614	14.7555	15.1867	15.3114	15.1784	14.4848	15.2035	15.0854	15.1717	15.0888	15.0961	14.938	14.9436	14.6129	14.9298	14.6051	14.6339	14.8829	14.6682	14.6529	15.354	14.9822	15.1853	14.504	15.0283	14.9546	14.3659	14.8025	14.5637	14.7277	14.6159	14.4245	15.0961	14.7187	14.845	14.2619
CSNK2A1	13.6393	13.6216	13.759	13.6388	13.5999	14.0033	14.1783	13.2846	13.7469	13.7875	13.4527	13.7882	13.9868	13.4359	14.122	13.7075	13.737	13.7756	13.5816	14.0453	14.4019	13.7477	14.2853	13.6257	13.0318	13.9278	13.6677	13.4601	13.6253	13.6268	14.3133	13.1633	13.9831	13.5543	13.4083	13.7503	13.4475	13.9789	14.115	13.3396	14.1304	13.4086	13.6426	13.4001	14.0975	13.5929	14.5597	13.4021	13.9082
CREG1	14.6316	14.6745	14.4981	14.8486	14.312	15.3277	14.8385	14.661	14.0426	14.8001	14.7941	14.7153	14.4506	15.0393	13.9896	15.4007	15.3291	14.7399	14.6025	15.27	14.3624	15.0953	13.5652	14.7654	13.7725	14.9689	14.345	14.514	14.1846	14.7835	14.5304	14.8026	14.6933	14.9785	14.1352	15.3241	14.2514	15.5056	14.4519	14.9594	14.0665	14.6619	14.0239	14.7756	13.9982	14.7366	13.7997	14.4344	14.7644
CPTP	13.7441	14.1857	12.0258	13.717	13.6515	13.595	13.6465	13.0643	12.5707	14.4039	12.9499	14.3066	13.259	13.6006	14.288	14.9284	13.1418	14.1062	14.2339	13.4747	13.6998	12.9177	13.0266	13.2431	12.5618	14.1952	13.0763	15.1568	14.5284	16.2638	13.7268	12.9952	12.734	13.1872	13.2942	13.1584	13.5618	13.5335	13.2601	15.5387	13.5112	13.3734	14.6875	14.9446	13.3612	14.6151	13.27	13.1108	13.4435
COL3A1	15.0364	11.5138	13.2682	13.878	14.7275	12.8594	14.6898	12.1591	14.1087	12.2243	14.6219	11.3234	14.8041	11.8146	15.0921	12.4139	14.1951	11.9871	14.9697	10.6288	15.2635	11.3218	14.9488	11.2384	13.7611	11.938	14.117	12.8548	15.3959	11.5725	14.9918	12.16	15.1407	12.2644	15.5162	10.7984	14.9728	13.4348	14.3186	12.7026	14.8256	12.4608	15.2352	12.2813	14.3432	12.9489	14.9123	11.4307	14.4187
COL1A1	15.5971	11.4681	14.0956	12.3144	15.4122	12.3458	15.2736	11.5716	14.849	11.4555	15.1996	11.2629	15.5153	11.1056	15.7385	11.9474	15.1415	11.3669	15.7278	11.1724	15.8407	11.5336	15.5481	11.6097	13.9026	10.9819	13.3654	12.0415	15.7036	11.4752	15.5885	11.9231	15.6454	11.339	16.1237	10.5208	15.5799	12.9724	15.3049	11.8981	15.1506	11.8599	15.6454	11.9328	14.7188	11.5371	15.2333	11.1422	14.7931
COL10A1	12.1878	7.53385	10.3848	7.59146	14.5639	8.93193	14.3644	8.75339	12.0331	7.61137	12.4638	8.03559	14.2482	7.9546	13.136	7.95842	13.7589	8.45165	13.9041	8.68874	14.9622	9.21503	13.283	8.5506	11.8108	8.01036	12.7413	7.74307	14.4893	8.67118	14.3539	8.69099	14.0439	8.37609	15.2842	8.86809	14.0643	8.57159	12.6746	7.94331	14.3803	8.68638	13.4122	8.02653	13.283	8.29685	13.6707	8.04183	12.763
CLU	14.5094	15.7972	14.3161	15.5751	12.6123	15.2226	13.5734	14.943	14.4526	15.1043	13.1618	16.0555	13.7534	15.2533	12.7457	15.9018	14.5446	15.9455	13.4465	14.9908	11.8552	14.6015	12.9508	15.4106	12.8091	15.3641	14.6543	14.9377	14.3294	16.3511	13.3404	16.0337	12.2964	15.6212	12.866	15.5994	13.6346	15.5741	12.6609	16.4364	13.8873	15.2322	11.9444	16.4012	13.2931	15.5572	10.1264	15.07	13.9464
CLEC16A	11.27	11.7181	11.205	11.3171	11.0895	11.8628	11.6543	11.631	11.5523	11.7722	11.5519	11.5856	10.8936	11.651	11.5954	11.6205	11.7136	11.6793	11.5819	11.7799	11.3089	11.8372	11.7384	11.8123	11.4838	11.5972	11.3736	10.9663	10.9227	11.2109	11.5215	11.6152	11.5874	11.9918	11.3518	11.7517	11.2821	11.6112	11.8469	11.0999	11.6615	11.4618	10.5693	11.1166	11.0021	11.8387	10.503	11.7223	10.5367
CISD2	12.2211	11.407	11.2036	10.6233	11.58	11.4571	11.7155	11.0417	11.4243	11.4047	12.1428	11.4404	11.751	11.4975	12.4179	11.5986	12.2677	11.6306	11.5123	11.4791	11.6506	10.9548	11.8547	10.8239	12.0703	11.1457	11.5736	11.2122	11.2783	11.1707	11.4521	11.243	11.7175	11.6929	11.657	11.487	11.5478	11.7676	12.017	11.3296	11.2451	10.6678	10.9123	10.8194	10.7825	10.5995	9.79377	10.2749	10.3495
CHMP7	12.4851	12.6663	12.6628	12.2936	12.6912	12.464	12.6092	12.16	12.526	12.6183	12.9478	12.517	12.7183	12.1526	12.2408	12.4805	12.2857	12.6875	12.7786	12.5417	12.9035	12.802	12.3905	13.1677	12.5714	12.0915	11.8937	12.2174	12.3674	12.3095	12.8778	12.6159	12.5709	12.46	12.9609	12.6105	12.8934	12.6155	12.0968	12.8149	12.9884	11.9719	11.9588	12.0498	12.1524	12.3343	13.2754	11.9825	12.3033
CHMP6	13.0069	12.8409	12.8866	13.2673	13.1011	13.1261	13.2643	13.1976	12.8904	12.9254	13.0191	13.0105	13.2482	13.0403	13.2169	13.0385	12.8703	12.6119	13.0686	13.0801	12.8345	13.0707	12.8549	12.9614	13.0732	13.2318	13.1549	13.3616	12.958	12.9962	13.151	13.0243	12.6687	12.8649	12.8019	12.6624	12.913	12.7397	12.8495	12.815	13.4782	13.365	13.5124	13.2122	13.6463	13.2827	13.317	13.6399	13.4947
CHMP4C	11.2465	11.8361	12.0699	12.3578	12.1044	12.9025	9.52639	12.0549	12.0115	11.6818	11.2152	11.9306	11.7577	12.5719	11.7486	12.231	12.4056	11.765	11.3819	12.4899	11.8011	12.2835	10.7282	11.5357	12.257	12.9491	11.368	12.0004	11.5655	12.554	11.7842	11.9938	12.3726	12.1504	11.6602	12.3316	12.3991	13.1659	11.9094	11.7487	12.4227	12.1823	10.8747	12.081	11.1179	12.3197	11.8987	12.7495	11.1333
CHMP4B	13.652	14.74	13.6431	14.5209	14.393	14.3496	13.3598	14.7125	13.7378	14.5847	13.8918	14.5908	13.785	14.4619	13.7318	14.7644	13.4785	14.7323	13.8424	14.6756	14.1102	14.6454	14.3018	14.4036	13.8754	14.41	14.0655	14.2727	13.6776	14.1463	14.0639	14.191	13.7968	14.8259	13.6272	14.8158	13.9265	14.4333	13.8247	14.1842	14.0177	14.3501	14.0023	14.1441	13.2108	14.4358	13.541	14.3107	13.4923
CHMP3	13.1908	13.6249	13.71	13.9372	13.0515	14.0242	13.2122	13.8429	13.7723	13.8317	12.9053	14.18	13.238	14.2292	13.3616	13.9319	13.4746	14.1474	13.2514	14.3334	13.807	13.9606	13.2442	13.6836	13.1448	13.9237	13.1867	13.9758	13.3502	13.78	13.1544	13.9968	13.5166	13.9075	13.456	14.2457	13.2334	14.0342	13.4204	14.0829	13.5098	13.8951	13.6127	13.6952	13.1066	13.9768	13.0025	13.9643	13.0094
CHMP2B	12.0971	13.0897	11.748	13.6222	12.1913	13.5872	12.048	13.6284	12.0651	13.4147	12.2187	13.234	13.0838	12.895	12.0912	13.3161	12.069	13.1872	12.365	13.2305	12.0426	13.2755	12.9247	13.1553	12.5668	13.419	12.8247	13.3349	12.8037	13.1942	12.3628	13.1633	12.4813	13.5327	11.843	13.3029	12.2115	12.8805	12.6903	12.7771	12.3624	13.4202	12.465	13.4564	11.6759	13.6233	12.6895	12.9389	12.0483
CHMP2A	12.9397	13.358	12.8323	13.5414	12.0871	13.5883	12.6588	13.3368	13.2625	13.4875	12.2645	13.73	12.8125	13.7429	12.6291	13.6851	13.4224	13.6279	12.8898	13.6979	12.6698	13.7185	12.9415	13.6538	13.2919	13.3564	12.7919	13.5773	12.5892	13.1873	13.3742	13.4196	12.4482	13.7664	12.9458	13.7386	12.7963	13.4832	12.9089	13.2735	12.9004	13.0917	13.0175	13.1459	12.4316	13.3754	12.6082	13.4483	13.0922
CFTR	8.29622	8.15816	8.58647	8.53477	3.54403	8.86517	4.56137	7.68259	10.3376	8.23256	8.21873	9.31034	7.487	9.17465	4.06829	9.52182	8.79716	8.55785	6.16272	8.971	7.59714	8.54311	7.12811	9.05704	6.42956	8.14717	9.00852	8.7029	6.26458	8.82558	7.01805	8.77098	5.85096	7.88246	3.52994	9.34565	6.21583	8.50824	4.83145	8.19192	5.66723	7.06905	6.88141	9.01131	4.91679	8.29949	6.17756	9.09032	8.55165
CFLAR	16.1704	13.7231	15.794	15.0447	16.1852	13.214	16.0588	14.9745	16.3796	12.1607	15.7596	14.4223	16.1446	13.121	16.2426	13.3781	16.0267	15.0272	16.1264	14.2193	16.1545	15.1356	16.0555	15.6608	16.198	13.667	15.9755	14.1844	16.0351	14.3273	16.1567	12.7009	16.4952	12.9874	16.3109	13.9653	16.5304	12.2234	16.1897	14.3001	16.3012	14.3768	16.8587	13.8256	16.2042	14.2777	16.2153	14.7924	16.2467
CEBPB	13.8982	13.1086	13.6153	12.5377	14.8253	12.7333	15.2898	13.1521	13.9133	13.153	14.5117	13.1947	13.6114	12.9538	14.5444	13.297	13.7547	13.0519	14.4645	12.65	15.1098	12.5706	15.0303	12.4747	13.1972	13.6859	14.6716	14.3909	14.4501	13.0733	14.5756	12.8908	14.769	13.6144	14.8654	12.7341	14.2731	12.9187	14.6101	13.0795	14.3042	13.0193	15.058	13.5674	14.6567	12.8639	13.6546	11.9556	13.7446
CDKN2A	14.5352	11.1496	15.5778	11.6248	10.1435	12.3482	14.3884	11.9739	9.74694	11.9953	10.3549	11.3985	10.2232	12.1721	10.1187	12.7109	11.488	12.4385	12.7402	12.3113	15.7574	12.2879	10.559	12.0869	10.8514	11.9297	10.5366	12.4937	14.7378	11.8622	10.7837	12.8532	9.901	11.5656	10.0876	11.2021	10.0653	12.248	9.99334	10.971	9.95689	12.1059	10.383	12.5282	10.4726	11.7181	15.7742	11.152	14.5937
CDKN1B	13.6259	13.6313	12.8725	13.684	13.3026	13.5919	13.801	13.2001	13.3325	13.2251	14.0011	13.3252	13.2407	13.4654	13.0564	13.4315	13.52	14.4684	13.5123	13.867	13.7946	13.6477	13.1039	13.868	14.0228	13.2657	13.2338	13.6897	13.0975	13.4529	12.8704	13.4974	12.9668	13.6902	12.9112	13.9635	13.0653	13.6344	12.818	13.725	13.4238	13.4514	12.7379	13.5296	13.5353	12.8967	13.1833	13.1717	13.1946
CDKN1A	13.2	12.8177	13.5606	12.8119	14.2768	13.2424	12.5849	14.3283	13.7924	14.2451	11.7046	13.6468	13.204	13.9154	13.4825	13.8714	13.4556	13.5103	13.7017	13.0907	12.9478	13.4581	14.7356	13.2944	14.2125	14.2732	13.8487	14.7459	13.2048	13.8261	13.5284	13.1135	14.2066	14.0313	14.3406	12.5973	13.2042	13.5657	14.6147	12.5921	13.5117	13.0898	14.2491	14.1541	12.5902	14.1302	13.2908	12.9362	13.2707
CDK5R1	9.92478	12.0548	11.8056	11.3902	10.9652	11.9129	9.99522	11.7097	12.1139	11.7822	9.89639	11.8737	11.464	12.2299	9.92059	11.8436	11.9803	12.101	12.4695	12.2022	11.1991	12.0164	12.2546	11.4817	12.1415	11.2824	9.82855	11.2336	10.527	11.0378	10.8464	11.59	12.5513	12.2558	12.6342	11.8846	10.7882	11.8209	12.8978	10.9081	9.68828	11.4955	10.6869	11.1278	9.88209	11.7288	12.4048	11.4111	11.5378
CDK5	11.6456	11.9167	12.2074	11.6696	12.3827	12.0335	12.1523	11.4187	12.2657	12.2225	12.5631	11.6526	13.1287	11.5848	12.0648	11.9648	12.3445	12.0956	12.3548	12.1568	13.0704	12.1182	11.8202	11.8362	12.4121	11.3935	12.5627	11.5191	11.8903	11.7227	11.8666	12.0634	13.3039	12.0225	12.5089	11.8836	11.977	12.0896	12.2438	11.5888	11.8344	11.7851	11.4664	11.3745	11.5497	11.6969	12.3229	11.5019	12.1424
CDC37	13.3626	13.7592	13.9037	13.7177	13.8811	13.7453	12.9779	13.7897	14.0372	13.7957	13.3774	13.5761	13.2783	13.6068	13.604	13.5692	13.341	14.0329	13.9318	13.912	13.2649	13.781	13.9543	13.862	13.3106	13.46	13.0488	13.478	13.5537	13.2672	13.4696	13.6933	14.6544	13.8654	13.7563	13.7285	13.7303	13.728	13.803	13.7577	13.6768	13.6305	14.1533	13.493	13.1072	13.6931	14.0669	13.7875	13.3722
CDC25B	12.4834	10.9592	11.6836	10.5209	12.8894	10.2464	12.2432	9.84795	11.7361	11.2289	11.9491	10.0128	12.7689	10.0335	12.7707	10.003	11.9459	10.5515	12.5805	10.1545	12.6317	10.1192	13.5319	10.1454	11.6166	10.3313	11.504	10.2287	12.2373	10.2483	11.8493	10.9409	12.6572	10.2839	11.992	9.9987	11.9069	11.0369	12.7866	10.4712	10.6585	10.1149	12.5929	9.95808	12.2308	10.5604	12.9517	10.2706	12.0384
CD46	13.2267	13.0028	13.0704	13.3799	12.8275	12.4413	12.8949	13.1556	13.2255	13.4805	13.6973	13.2687	12.8259	13.0607	13.0483	12.9997	13.0958	13.4	12.686	13.7292	13.629	13.7236	12.9554	13.3809	12.7023	13.0537	13.2693	13.0656	13.0459	12.9603	12.4471	13.565	13.1991	13.2223	12.7575	13.3976	13.1475	12.9097	12.9403	13.2301	13.629	12.8167	13.0997	13.4086	13.0941	12.9651	13.1	13.1537	13.6899
CD44	14.1863	14.7124	14.2469	14.6559	14.5885	14.4996	13.7738	15.2684	14.3587	14.8683	13.8817	14.8419	14.5324	14.377	14.831	14.158	13.9511	13.9763	14.2279	14.2441	15.0733	13.5115	14.6729	13.5769	14.1915	15.0607	14.0462	14.8406	14.7743	14.1384	13.5775	15.507	14.4743	14.8551	14.3066	14.5195	14.2163	15.0315	15.2126	13.7833	13.7017	15.1881	14.1421	15.0555	13.7271	15.071	14.3424	14.2906	14.3132
CCR2	10.2755	10.9439	7.31741	8.3617	7.55301	8.98122	7.60762	9.02506	7.38723	8.19672	10.2751	8.97283	8.25011	7.95925	8.23295	8.39228	8.76268	8.80716	9.28878	8.29918	6.33068	7.98377	5.37331	8.14231	7.46817	8.52699	8.00485	8.98636	8.33869	8.55714	8.50467	9.10329	7.31444	9.59072	7.83291	9.22005	8.8653	9.73231	7.29652	9.6119	7.14771	7.71068	6.49123	8.57871	6.59797	7.8797	6.97044	6.66096	8.10313
CCL3	13.7126	13.0626	11.9924	13.0026	13.5079	12.4238	12.3871	13.4649	12.7245	12.3426	13.6167	13.028	12.1448	12.425	12.4081	12.3223	12.339	13.0826	13.8388	12.3038	12.089	12.0886	13.6809	12.0897	12.1367	12.8118	11.4629	13.096	14.0994	12.7045	12.622	14.1131	12.1613	12.2286	13.1126	12.7635	12.8466	13.4321	13.3335	13.6075	10.7969	12.9414	11.6727	13.2926	12.2891	12.7354	12.9999	11.6746	13.5275
CCL2	14.0881	13.0537	12.2604	12.584	13.0579	12.4889	15.4156	12.6654	12.7141	13.1288	11.1728	11.9295	12.9662	11.6338	13.191	12.4193	12.7138	12.7489	13.5325	11.5025	12.2294	12.5722	11.1122	12.4299	12.1204	13.6411	14.013	13.1671	12.9815	12.6401	12.6626	13.0666	12.5768	14.1477	12.621	11.6717	13.0164	13.17	12.8088	12.7329	12.5668	12.8135	11.7546	12.772	13.5225	13.6951	12.7127	11.087	12.9874
CASP8	13.2193	12.7644	12.64	12.874	12.334	12.7943	12.5394	12.4123	13.0812	12.5749	12.7926	12.7756	12.3532	12.3843	12.1533	12.4675	12.782	12.6966	12.8067	12.7924	13.3228	13.1689	12.7636	12.9329	11.9804	12.2038	12.3253	12.0691	12.8482	12.4085	12.7534	12.8637	13.362	12.4756	12.6331	12.8829	13.0702	12.9481	12.273	12.992	12.6255	12.6921	12.6313	12.3322	11.9282	12.2047	11.5698	12.6455	12.3791
CASP3	12.7205	12.3669	12.2498	12.3728	12.6028	12.6454	12.1508	12.3471	12.8168	12.5439	12.8562	12.6139	12.203	12.7322	12.2498	12.5471	13.2162	12.9396	12.3464	12.9201	12.4771	12.6797	12.7929	12.3268	12.7186	12.1135	12.9417	12.2396	12.1415	12.2787	12.6412	12.856	12.4061	12.5776	11.7851	12.9116	12.7749	12.7412	12.3632	12.2799	12.2468	11.9737	11.7867	12.0277	11.9211	11.9136	11.5595	12.1836	11.9647
CASP1	13.1931	12.6247	12.5847	12.4742	12.1253	12.3897	10.8142	12.3794	11.2034	12.435	12.8947	12.4399	12.8952	12.2612	12.1858	12.2902	12.9334	12.1514	12.9756	12.8059	12.8006	12.3128	11.9791	12.3397	11.7938	11.7833	12.1219	12.4317	12.4193	12.2046	11.7544	12.6013	12.0831	12.7403	13.6678	12.1124	13.2192	12.7389	12.6394	12.1073	11.6759	12.2066	13.1713	12.1957	11.9147	12.5423	12.528	12.3015	12.6036
CAPNS1	14.8963	15.7549	14.5748	16.0397	14.5318	15.8997	14.4021	15.9364	15.6009	15.6964	14.5343	15.9592	14.4835	15.8848	14.783	15.7873	15.2514	16.1742	14.854	16.0337	14.7994	16.0687	15.1666	15.8345	15.6076	15.3701	15.1528	15.3289	14.8011	15.349	14.6086	15.8757	14.6247	15.9027	15.0265	15.9148	14.824	15.986	14.6522	15.226	14.6484	15.6523	14.699	15.5775	14.1143	16.0873	14.4196	15.971	15.0167
CAPN2	13.3222	13.7917	13.5008	14.1871	13.3012	13.783	13.0992	14.4995	14.2026	13.9304	13.1285	14.3623	13.1233	14.4893	13.0384	14.0852	13.7355	13.6007	13.0616	14.3317	13.5678	13.7912	13.5252	13.9584	13.1965	14.47	13.2231	13.6424	13.9643	14.0519	12.9979	14.5458	13.4415	14.6933	13.8737	13.7967	13.531	13.9608	13.7101	13.6468	13.1187	13.4049	13.3859	14.3507	13.3946	14.4117	12.8522	13.8861	13.3973
CAPN10	11.7503	11.828	11.6571	11.5766	11.8199	12.1262	11.9512	11.7762	11.6001	11.8864	11.1734	11.8772	10.946	12.1418	11.2337	12.3824	11.5288	11.6607	11.6333	11.8996	11.8821	11.8	11.6356	11.6623	11.4879	12.1292	11.5773	11.4179	11.4031	11.574	11.097	11.7315	12.1123	12.1827	11.7565	11.6577	11.7484	11.9103	11.3909	11.4678	10.7071	11.9503	11.2398	12.197	10.8477	12.0193	10.9526	11.9501	11.248
CAPN1	13.4273	14.352	13.5449	14.55	13.2197	14.4735	11.9138	14.4489	13.0648	14.7589	12.9928	14.5676	12.7927	14.6669	13.9205	13.9887	13.859	14.5778	12.6411	14.7507	13.8693	14.7589	13.6446	14.4335	13.5772	14.1034	13.5077	14.0478	13.3713	13.7947	13.197	14.5943	13.894	14.4335	13.9372	14.7294	14.191	14.118	13.5584	13.489	13.7713	14.1113	13.5014	13.9548	13.2275	14.6935	12.8943	14.8247	12.9954
CANX	15.2137	15.0205	15.3175	13.9499	15.5462	14.3248	15.7167	12.8446	15.4148	14.2725	15.3337	13.5344	15.056	14.974	15.4089	13.9983	15.6013	13.6888	15.2927	14.28	15.8508	13.8387	15.6174	14.2161	15.4637	13.6248	15.3391	13.9191	15.4525	14.2682	15.2063	14.1189	15.3536	14.9264	15.4995	14.9231	15.3515	14.6901	15.4701	14.3057	15.4354	14.2272	15.1758	14.3937	15.282	13.8297	15.4017	14.1284	15.0139
CAMKK2	12.313	12.1457	12.2721	11.8475	12.4741	11.8165	12.0269	11.9155	12.5655	11.9313	12.865	11.8086	12.3678	11.7366	12.2718	11.9306	12.6024	12.2207	12.6926	12.2679	12.6748	12.0018	12.4867	11.9148	11.8482	12.1375	12.1911	11.6685	12.197	11.8598	12.3389	11.7324	12.8628	12.0335	12.7504	12.0482	12.2532	12.0096	12.5284	12.0079	12.5946	11.9709	11.8129	11.9789	12.2035	11.7794	12.2453	11.6065	12.0378
CALCOCO2	11.1405	12.0356	10.0956	11.6471	11.1237	11.2455	10.6973	11.711	10.9878	11.8125	10.985	12.0921	10.8524	11.8533	11.5964	11.6087	11.1563	12.2873	10.7369	11.9253	10.9549	11.5945	11.1272	11.5439	10.5233	11.4128	11.3699	11.532	11.1971	11.3524	10.9367	11.3855	10.4273	11.271	10.6089	12.0351	10.7117	11.4652	10.2968	12.237	10.9832	11.8456	10.5345	11.3609	11.0427	11.7611	10.051	11.1237	10.6049
BRAF	11.2297	12.225	11.8468	12.4853	11.3213	12.4165	12.5159	12.3007	11.6169	12.3587	12.0784	12.4271	12.0725	12.5268	11.736	12.3799	12.2161	12.5602	11.8421	12.6983	12.1061	12.7587	11.4281	12.6155	12.1185	12.6069	12.4723	12.2071	11.7833	12.1424	11.888	11.9988	12.1293	12.4576	11.5742	12.4426	12.0171	12.4357	11.9687	12.4882	12.259	12.4855	11.326	12.4969	11.7261	12.6022	12.0301	12.7335	12.0429
BOK	11.8036	13.546	13.0283	14.0717	12.3981	14.305	12.674	14.5072	12.4238	14.236	10.68	14.1945	11.2149	14.4414	12.0748	14.421	12.6915	13.9656	11.7542	14.4728	13.8173	14.2407	12.6233	14.2158	11.9295	14.4754	11.8854	14.0252	12.5049	13.889	12.0777	14.1064	13.4665	14.2389	13.0431	14.2711	12.4784	14.0337	12.4784	13.7508	11.5099	14.5422	12.0121	14.1067	11.8336	14.8514	11.5446	14.4063	11.9908
BNIP3L	13.8988	15.4141	14.9226	14.8154	14.6936	15.0791	15.0508	14.2826	14.2126	14.7188	14.4599	15.0747	14.6176	15.217	14.4066	15.4385	14.5647	15.4547	14.7371	15.1135	15.1246	14.8666	14.8611	15.062	15.402	14.9642	13.9573	15.0919	14.5852	14.5635	14.6778	14.2992	15.1263	14.6948	15.2318	14.7219	14.5209	15.1842	15.6041	14.0703	14.5196	14.7716	14.3258	14.797	14.0734	14.9393	14.7321	15.3622	14.2311
BNIP3	11.6472	14.184	14.359	14.1136	14.4886	13.9312	13.4696	13.8788	13.0466	13.6677	12.9107	14.0986	14.47	14.2407	14.0376	14.0809	14.5943	13.8181	13.8455	14.0045	14.7628	13.9618	15.1699	13.2772	14.5451	13.628	13.0166	13.6529	13.6006	13.5328	13.2559	13.0849	14.452	13.4848	14.5324	13.9953	12.8079	14.784	14.3985	13.2854	11.65	14.3667	14.1737	14.015	13.6578	14.3436	13.6756	14.7835	13.7154
BNIP1	11.0803	10.9132	11.1248	10.8101	11.0016	11.1005	10.6221	11.1306	11.0092	11.187	11.3289	10.8181	10.7408	10.7255	10.8415	11.1017	11.6502	10.9498	10.5065	10.8908	11.656	11.1329	11.4031	11.2368	11.1297	10.9305	10.872	10.9627	11.2544	10.8927	11.2618	10.9349	11.9774	11.2935	10.5547	10.9755	10.6837	10.9629	11.1265	10.9282	10.7962	10.9523	11.7521	10.9577	10.8055	11.4022	11.1895	10.9489	10.4607
BMP2	9.18701	9.41864	9.42115	9.19327	10.2144	10.263	9.73953	10.3088	8.89229	10.8734	8.68468	10.1069	9.73709	9.40407	9.95008	9.94518	11.0612	9.68698	10.4104	9.60818	10.6085	9.84359	12.015	10.131	8.9254	10.3966	12.232	11.1266	10.7801	10.4164	9.64726	9.77709	11.4969	9.42101	10.7022	9.30017	9.77243	10.166	10.5431	9.04179	12.2387	10.7079	10.9061	11.2006	9.81029	10.591	7.60987	9.54549	9.80639
BMI1	12.6765	11.8939	11.4923	11.6791	11.9721	11.5656	12.473	11.559	12.5242	11.7776	12.5432	11.7626	12.0117	11.549	11.9889	11.5405	11.3705	11.2907	11.6232	11.2056	11.3323	11.0979	10.8055	10.6204	12.1253	11.5493	12.4081	11.3829	11.9228	11.8758	12.0901	11.9425	11.5312	11.5323	11.5183	11.9704	11.9187	11.8409	11.3705	12.0188	12.1303	11.5537	11.3776	11.2907	11.8565	11.7596	11.9262	10.9267	11.4318
BMF	10.1159	9.90848	10.0103	9.44757	10.5427	9.88347	11.1692	9.64122	10.5066	9.80785	10.9897	9.99528	10.4178	9.47841	10.0061	10.096	10.4812	10.1045	10.8601	9.84295	9.8138	9.40488	10.2847	9.65327	10.0103	9.27379	11.603	9.90412	10.7687	10.1914	10.1719	10.2501	10.692	9.37336	10.5789	9.8138	10.623	10.3728	9.63775	9.74544	12.0623	9.58085	9.92454	10.1075	10.2748	9.49047	10.1585	9.35556	10.3138
BIRC6	10.7518	10.6681	11.4834	11.1054	10.8231	11.2697	11.0744	11.1908	11.2961	11.4303	10.7323	11.3548	10.7284	11.5059	11.1477	11.4208	11.3835	11.6865	10.7186	11.4295	10.6526	11.1631	11.0181	11.0341	10.6541	11.3095	10.7679	11.0579	10.1149	10.7439	10.584	11.3112	11.2498	11.4058	10.6203	11.2538	10.2865	11.5256	10.5692	11.0422	10.6746	10.8915	9.82044	11.0864	11.33	11.0699	9.65475	11.039	10.1563
BIRC5	12.9744	11.8403	13.3427	11.7185	13.2621	11.7582	13.5077	10.6598	12.8318	12.461	13.482	11.3143	12.8996	11.42	13.0779	11.4091	13.5051	11.6995	13.1217	11.6398	13.8666	11.7039	13.38	11.4436	13.6257	11.3484	12.0605	11.3619	12.9307	11.0613	12.5713	12.603	13.478	11.591	13.1982	11.5204	12.7932	12.0119	12.8713	10.7659	12.1847	10.6434	12.7455	10.8988	13.7791	11.0894	12.7756	11.9008	12.7661
BID	11.9161	11.3637	12.9477	10.8193	12.4286	11.2889	12.4733	11.2852	12.5481	11.55	12.9862	11.0061	12.8132	10.3194	12.3405	11.479	12.7918	10.9711	12.2776	10.684	13.5124	10.7721	12.122	10.9349	13.4374	11.201	13.4781	11.5274	13.2376	11.6337	12.9739	11.788	11.9289	11.3389	12.7776	10.7739	13.0331	11.2007	12.3729	11.104	13.4912	11.1014	12.699	11.5376	12.322	11.307	12.5144	10.4631	12.3574
BCL2L11	12.8618	12.2672	12.7424	11.962	12.9085	11.7833	12.4574	12.4771	12.5902	12.2622	13.3165	12.5159	12.2581	11.7533	12.5861	11.762	12.8195	12.4303	12.7304	12.4117	12.0245	12.3908	12.8426	12.5198	13.1326	12.1966	13.3658	12.6415	12.5996	12.4261	12.629	12.4973	12.8803	11.4609	12.8185	12.0525	12.4307	12.0143	12.5631	12.1904	13.6054	12.0861	12.3516	12.3898	12.6044	11.5326	12.6558	11.838	13.3233
BCL2L1	12.0927	12.5892	12.2161	12.7947	12.6194	13.1159	11.7111	12.5634	12.7339	12.6858	11.8886	12.9328	12.2826	13.211	12.0682	13.2402	12.6695	12.9293	12.4107	12.8526	12.2337	12.6818	12.683	12.531	12.7747	12.7478	12.2386	13.0171	11.9998	12.429	12.454	12.6893	12.6142	12.9026	12.1715	12.8946	12.0609	13.1008	12.9309	12.52	11.9656	12.5518	11.7112	12.8573	11.6239	13.0749	12.4836	12.8142	12.3271
BCL2	13.119	13.4608	12.31	13.1797	11.9684	12.745	14.114	12.5195	12.9272	13.0217	12.4246	13.1829	13.3815	12.7935	12.2255	12.8828	12.3369	13.3603	12.8152	13.3493	12.2958	13.0512	11.9833	13.3036	13.3186	12.6138	13.915	12.7793	12.5822	13.0227	12.5365	12.9415	11.429	12.6195	12.4262	13.1062	12.4123	13.1304	12.255	13.751	14.8368	12.3135	12.073	12.9351	14.3983	12.7148	12.9868	12.9991	12.8057
BAX	11.6907	11.5346	11.7932	11.6014	11.8751	11.8355	11.7474	11.7009	11.6813	11.7118	11.845	11.8413	12.1772	11.8359	12.0539	11.8345	11.7932	11.9242	12.2054	11.9443	11.9838	11.9976	11.9529	12.14	11.9006	11.9564	11.7415	12.1012	11.795	12.0418	12.0565	11.7334	12.2409	11.8088	11.7632	11.6479	11.8162	11.6324	11.4734	11.6259	12.0635	11.9357	12.2307	11.9642	12.1982	11.9677	12.4825	12.1134	12.0912
BAK1	12.6942	10.932	11.7858	10.8206	12.1399	11.304	10.7472	10.8868	11.469	11.117	12.068	10.7055	10.6448	10.9464	12.3743	11.622	12.3376	11.3125	10.9686	10.2881	10.8688	10.7326	12.6104	10.1604	11.418	11.28	11.7334	11.1534	11.7408	10.8816	12.0003	11.4156	11.766	11.5975	11.1685	11.1796	11.5036	10.9939	13.184	10.8143	10.8846	10.7813	11.9139	11.5727	11.1159	11.4659	10.958	10.6703	10.8641
BAG3	13.2851	13.2177	13.4167	14.5773	13.4618	13.744	12.2935	14.1548	13.6492	13.748	13.5036	13.4912	13.6169	14.1807	13.3979	13.6731	13.9484	13.3992	13.0524	13.8534	13.562	13.9939	14.1036	13.8777	13.9018	14.2984	13.235	14.3362	13.6856	13.4938	13.5457	13.6701	13.5509	13.8482	13.9064	13.6233	13.6143	13.8537	13.5119	13.3551	12.6629	13.7275	13.9169	13.7483	12.7769	14.2681	13.245	13.9014	13.3478
BAG1	13.6485	13.7598	13.7054	13.7906	13.3135	13.9355	12.2574	14.1763	13.4352	14.3061	13.2566	14.1058	13.5753	14.2184	13.4959	13.8296	13.3272	14.3129	12.8813	14.0146	13.2007	14.1908	13.8855	13.9588	13.2582	14.1924	13.4684	14.2664	13.1685	13.9448	13.3608	14.2122	13.0629	14.2195	13.1997	14.197	13.6582	13.7709	13.9886	13.6962	13.3515	13.8879	12.4486	13.7866	12.1699	13.7538	13.4076	13.454	12.7213
BAD	10.5601	10.4409	10.3144	10.623	10.8912	11.0469	10.1656	10.1068	10.4688	11.127	10.3151	10.7286	10.2946	10.6576	11.156	10.9132	11.1087	11.1056	9.91496	10.8301	11.0709	10.5577	10.9204	10.5561	11.0387	10.4004	10.9178	10.4558	10.4021	10.3355	10.6093	10.5424	10.1653	10.9821	10.9632	11.0085	9.97023	10.7918	10.3284	10.3483	11.813	10.2352	10.5639	10.4846	10.6815	10.3895	9.85759	10.2315	9.80013
ATP6V1H	11.1564	11.1768	11.5776	11.6431	11.1394	11.9376	11.0312	11.5331	11.4829	11.6223	11.4086	11.5761	11.2868	11.8565	11.6147	11.7844	11.4926	11.3125	11.432	11.6765	11.5087	11.4548	11.4301	11.0738	11.1426	11.3485	11.2538	11.3302	11.3843	11.5275	11.7136	11.6826	11.7551	11.807	11.276	11.6651	11.9862	11.6769	11.1288	11.2709	11.5662	11.6434	11.3242	11.5274	10.6843	11.7199	11.5518	11.5622	11.3981
ATP6V1G2	7.77048	7.4591	7.89888	7.91504	6.77095	7.11817	8.20607	8.40074	6.67654	7.65682	6.26143	7.68022	7.24888	7.46207	6.8305	7.36396	7.2535	8.28853	6.88657	7.17861	7.2517	6.96067	6.63765	8.16476	6.40076	7.1388	6.6986	7.47839	4.84261	6.97512	6.96042	7.52563	5.51271	7.16295	7.3278	7.91554	7.77534	8.67398	7.27961	9.33175	7.28857	7.87139	6.93535	6.78557	7.25502	7.86285	7.27063	6.81706	6.76926
ATP6V1E2	9.55192	9.15823	10.8578	8.48308	10.0548	9.19427	10.6108	8.21181	10.5622	9.23338	10.5274	9.23607	9.52207	8.67725	9.73608	9.08813	9.1385	9.10104	9.32021	8.7507	10.7793	8.25407	9.63274	7.55666	9.78767	8.2563	9.62427	9.09764	8.96704	8.88706	10.5085	8.96364	11.2379	8.35615	9.0975	9.3367	9.41498	9.60573	9.51595	8.62978	9.90457	8.47979	8.4299	7.75697	11.359	8.67699	8.76341	7.86468	9.44882
ATP6V1E1	12.4835	12.591	13.1212	12.582	12.459	12.9638	12.3592	12.6043	12.6929	12.7268	12.1536	13.0389	12.5782	13.1523	12.445	13.0903	13.1592	13.1436	12.5155	13.074	12.4521	12.9356	13.0688	12.6621	12.9584	12.5491	12.9399	12.6742	13.1202	12.4851	12.6412	12.827	12.8773	13.1488	12.7908	13.2736	12.653	13.1782	12.6794	12.634	12.4468	12.5039	12.5933	12.295	11.2075	12.6026	11.8981	12.4902	12.2914
ATP6V1D	11.7713	12.7585	11.975	13.1018	11.8427	13.5294	11.2546	13.2472	11.9242	13.3265	11.0566	13.546	11.4721	13.7238	12.1515	13.5924	12.0974	13.6518	11.8202	13.3731	12.1114	13.7365	12.4901	13.4106	11.9791	13.0752	11.4302	12.7762	11.3927	12.235	11.4283	12.811	12.7859	13.2613	12.2374	13.4462	11.5455	13.0961	12.6263	12.7452	10.5257	12.9585	12.0856	12.9264	10.9482	13.5228	11.8748	12.8889	11.0069
ATP6V1C2	13.7187	13.8566	13.7297	13.5589	14.0867	13.5027	15.3087	12.3707	14.1824	13.308	14.3373	13.4501	13.8262	13.665	13.9879	13.4552	13.5944	13.3455	13.927	13.3896	14.1222	13.5174	13.5438	13.3545	13.6186	13.3963	14.0487	13.5372	13.7168	13.6529	14.0338	13.5063	14.2764	13.8123	13.8022	13.6714	13.6973	13.5449	14.5048	12.9105	14.125	13.1931	13.5361	13.4512	14.9439	12.7839	13.4233	13.7371	13.94
ATP6V1C1	12.7457	12.7189	13.0743	12.3645	13.6176	12.263	13.072	12.4192	13.4688	12.5106	13.8406	12.2677	13.2021	12.1806	13.3232	12.244	13.5774	12.0857	13.5083	12.3156	13.7945	11.9517	13.3013	11.8484	12.6552	12.2514	13.0592	12.2041	13.2339	12.4184	13.3457	12.4905	13.4864	12.2294	13.1938	12.3466	13.831	12.2397	13.0601	12.6764	13.207	12.2235	13.0853	12.0735	12.5467	12.2759	13.7431	11.6168	13.0272
ATP6V1B2	13.573	13.4984	13.3837	13.5464	13.2096	13.445	13.1718	13.2348	13.279	13.5339	13.4735	13.5466	13.5081	13.5759	13.0404	13.4014	13.3058	13.4318	13.6976	13.5466	13.6398	13.3761	13.1411	13.0065	13.4767	13.5504	13.1871	13.33	13.4168	13.0778	13.3985	13.509	13.4204	13.5134	13.3445	13.2948	13.612	13.4156	13.0042	13.2734	13.4964	13.6642	13.2035	13.2211	13.9849	13.4333	13.9085	13.509	13.5534
ATP6V1B1	8.15779	9.00229	8.38758	8.29968	7.20045	7.58605	11.2298	8.52959	8.11364	9.53872	8.99372	9.57042	9.31417	9.28794	9.23786	10.7613	7.899	9.30538	9.50471	8.17193	8.07227	8.07347	9.16767	8.8134	8.35252	8.74926	12.8497	9.63846	8.0309	11.5015	10.1521	8.09826	8.3893	8.89757	8.967	9.18303	9.08337	8.45873	9.10776	9.17445	9.50665	7.97466	8.27905	9.9841	10.8429	8.05525	8.37043	8.28191	9.88938
ATP6V1A	13.8029	13.7206	14.0099	13.8798	13.4769	14.2312	13.4163	13.9141	13.9736	14.192	13.6948	13.9365	13.6005	14.0952	13.8628	14.017	14.2891	13.8029	13.766	13.9806	13.8874	14.0113	13.6997	13.7131	13.8557	13.5499	14.2273	13.4712	13.9813	13.766	13.9866	14.0046	13.262	14.2956	13.5199	13.907	13.5131	14.2368	13.6577	13.4636	12.9158	14.1692	13.9925	13.5613	13.1189	14.2765	13.4992	13.798	13.7173
ATP6V0E2	13.5841	13.8897	13.7847	13.8488	13.9735	13.779	14.0772	13.673	13.6078	13.9194	13.8321	13.7616	13.6422	13.7147	13.7403	13.9446	13.1402	13.0514	13.0601	13.2308	13.1727	13.3485	13.4768	13.432	14.1166	13.9082	14.3353	14.25	13.8833	13.9623	14.0828	13.8606	13.9267	13.4703	13.3532	13.3668	13.3185	13.5167	13.2315	13.5199	14.2253	14.1836	14.2597	14.02	13.8964	14.0173	14.3597	14.2131	13.9189
ATP6V0E1	14.3856	14.3603	14.3815	14.54	14.2201	14.3472	13.8356	14.4408	14.3472	14.2387	14.4109	14.3477	14.164	14.4286	14.1588	14.2294	14.779	14.6	14.1047	14.3877	14.4076	14.892	14.6169	14.8038	14.6652	14.1869	14.3978	14.3019	14.7169	13.5891	14.5308	14.1029	15.1378	13.7547	14.6228	14.2622	14.2459	14.4441	13.7274	14.3613	13.9454	14.3236	14.2617	13.9107	13.7318	14.6513	14.1741	14.5393	14.1111
ATP6V0D2	8.22605	5.4242	8.08413	5.75378	9.09142	6.8182	8.00138	7.26845	8.82099	5.97386	8.92945	6.58389	8.33138	5.48297	8.78967	6.89593	9.59424	6.65201	10.802	6.65796	10.3585	6.30739	10.1418	7.17024	8.09395	5.31742	9.3923	6.24941	10.4955	7.18206	8.81392	7.06838	9.66771	7.45821	9.36711	5.19304	10.0365	7.44226	8.46492	4.99115	6.0376	5.12252	8.88514	6.57461	6.65701	5.91535	9.71	6.14504	8.43455
ATP6V0B	13.2426	12.7462	13.2119	12.4953	13.2679	13.2187	13.2735	12.7053	13.292	13.1293	13.0509	12.7662	12.8497	12.7803	13.1017	12.9704	13.6402	12.6487	13.3591	12.7009	13.2716	12.6614	13.141	12.6152	12.9844	12.8285	13.8694	12.7969	13.0869	12.6825	13.0035	13.1192	13.8873	13.1921	13.1243	12.8019	13.1815	12.8588	13.2813	12.3588	12.8132	12.5512	12.9322	13.0704	12.5154	13.1296	13.1905	12.4039	13.1493
ATP6V0A1	12.2285	12.8307	12.7135	12.6908	12.3244	13.0642	12.601	12.6831	13.0302	12.8073	11.9951	12.8123	12.3294	13.0946	12.071	13.1108	13.108	13.1433	12.4456	12.8118	12.6031	12.8111	12.2475	12.5184	12.7222	12.6427	12.0662	12.2942	12.1408	12.1665	12.0869	12.6904	12.7221	13.0758	12.5685	12.8338	12.2185	12.9039	12.7702	12.5614	12.3327	12.6725	12.0001	12.5007	12.0005	13.1292	11.9784	12.7678	12.8297
ATP5IF1	14.6512	14.9596	15.258	14.3262	14.6758	14.884	14.4957	14.4849	14.7884	14.9715	14.7411	14.6245	14.1988	15.0009	13.9074	14.8459	15.1694	14.7637	14.4813	14.8484	14.7849	15.0672	14.8845	14.7958	14.7648	14.5059	14.9398	14.4443	14.4766	14.4345	14.5038	14.6463	15.0786	14.6852	14.9006	14.8199	14.8344	15.0116	14.3707	14.6055	14.8469	14.5483	14.6614	14.2131	14.3573	14.6745	14.3866	14.872	14.5235
ATP13A2	12.0324	11.4213	12.4412	11.6258	12.178	11.3154	11.6965	11.3852	12.5847	11.0639	12.3534	11.9271	11.5626	11.4848	12.2565	11.8846	12.1001	11.8917	12.6596	11.7461	12.2694	12.1632	12.6841	11.5656	12.6809	11.9066	11.6906	10.545	11.9406	12.1971	12.2949	11.7468	12.1854	11.9379	12.8034	11.2108	12.9433	11.7367	12.3325	10.9901	11.9134	11.1634	11.3852	11.6325	12.2858	11.1338	12.8727	11.737	12.1586
ATM	12.6443	13.0085	12.4542	12.4308	11.848	12.2385	12.196	12.2588	12.4505	12.2714	12.4065	12.4855	11.9704	11.8644	12.1059	11.8666	12.1085	12.6948	12.8319	12.3383	13.5046	12.3558	11.9179	12.442	11.7395	11.8309	12.3247	12.0483	12.4443	12.4721	12.1858	12.5193	12.0011	11.9215	13.8772	12.1074	12.5637	12.6798	12.0189	12.9125	12.1799	12.7101	11.894	12.3632	12.3544	12.549	12.984	12.211	12.3218
ATIC	14.086	13.5414	13.7112	13.201	14.0563	13.1044	14.6321	12.6863	13.9718	13.5387	13.833	13.3163	13.3266	13.0367	13.6144	12.9964	14.1053	13.2132	13.6757	13.1219	14.7829	12.7337	13.727	13.1993	12.9803	12.9892	13.7207	13.2257	13.6287	12.9517	13.7705	13.6275	13.9842	13.4351	14.1272	13.21	14.3603	13.1598	13.8095	13.468	13.2293	12.8181	13.9782	12.5414	13.6202	12.956	13.8049	12.8936	12.8825
ATG7	12.3213	12.7469	13.0612	12.7811	12.4448	12.9003	14.5738	12.1849	12.9031	13.227	12.2249	13.0016	13.1359	13.0186	13.1598	12.9386	12.7556	12.8539	12.7813	12.9935	13.1605	12.8449	12.4697	12.7737	12.5245	12.8273	13.3089	12.9649	13.1538	12.9812	12.9886	13.2331	12.9468	12.6038	13.6452	12.7783	12.8147	13.2212	12.5041	12.9188	12.712	12.5537	12.2858	12.4172	13.6527	12.2821	12.264	12.3459	12.4124
ATG4D	12.4102	12.1804	13.1403	12.1448	12.5811	12.4926	11.7369	12.3647	12.9288	12.5699	12.2778	12.4099	12.7152	12.6639	12.2724	12.4834	12.2278	12.2823	12.2522	12.7273	12.3186	12.3682	12.3664	12.3737	12.8614	12.6346	12.2724	12.1076	11.8209	12.2983	12.0465	12.5993	13.0941	12.5487	12.2767	12.5119	12.2063	12.5205	12.364	12.073	13.179	12.2813	12.2226	12.3243	12.0669	12.4071	12.3549	12.4549	12.8402
ATG4C	11.9689	11.6746	11.3828	11.1729	11.5427	10.9125	11.5003	10.8986	11.3964	10.976	11.4163	10.9372	10.8811	10.4239	11.3077	10.463	11.2032	11.1485	11.906	11.2112	11.7881	11.3935	11.1363	11.7806	11.3492	10.6151	11.5357	10.6646	11.3563	10.8667	11.1584	10.8267	11.5739	10.7162	11.0743	11.3168	11.602	10.6676	11.3776	11.6573	11.6473	11.0367	11.7822	10.9651	11.3875	11.2336	12.0649	11.1631	11.0151
ATG4B	13.3865	13.5143	13.3785	13.534	13.2239	13.2013	13.5459	13.2989	13.389	13.5085	13.4583	13.445	13.2822	13.4198	13.2183	13.5243	13.2132	13.2791	13.2076	13.3172	13.5198	13.3354	13.4608	13.3398	13.4437	13.8214	13.2771	13.5241	13.5989	13.52	13.662	13.4337	13.3885	13.4119	13.866	13.2857	13.4927	13.1738	13.2223	13.2516	13.6747	13.3747	13.8255	13.6571	13.659	13.543	13.8067	13.8111	13.3999
ATG4A	11.1552	11.2685	11.17	11.5238	11.1258	11.6986	9.96379	11.3114	12.2554	11.6595	11.0487	11.3125	10.8541	11.623	11.2615	11.7462	11.5982	11.5578	11.1826	11.4777	11.3879	11.7048	11.8734	11.5444	11.4027	11.3593	11.256	11.3658	11.3527	11.3853	11.2402	11.6072	11.6517	12.118	10.6818	11.5436	10.5652	11.3885	11.0994	11.2401	11.2967	11.1588	11.7016	11.1596	10.3073	11.4016	10.2073	11.3276	11.1481
ATG3	14.3058	13.659	14.2938	13.6076	14.164	13.773	13.7698	13.726	14.2561	13.8471	14.5189	13.3506	13.7195	13.7074	14.0429	13.8649	14.6256	13.3007	14.1316	13.88	14.0677	13.7902	13.8232	13.8263	14.1569	13.5322	13.925	13.6585	14.1019	13.6126	13.8588	13.9433	13.4619	14.1218	13.4898	13.9552	13.9897	13.8424	13.6598	13.7323	12.9639	13.935	14.0491	13.6707	13.5976	13.9007	14.0261	13.634	13.7794
ATG2B	10.6747	10.9963	11.3799	11.0019	11.3217	11.2075	10.9805	10.953	10.9817	11.0936	10.3475	11.159	10.6614	11.39	10.5048	11.0266	10.1482	10.347	9.90404	10.4442	10.6602	10.3566	11.0735	10.038	10.5721	11.154	10.5871	10.7575	10.6539	10.9388	10.9052	11.0798	10.9279	10.8227	11.184	10.8915	10.9202	11.1328	11.6841	10.4934	10.0063	10.9886	10.9913	10.544	10.3014	11.0559	11.5185	11.004	10.5977
ATG2A	11.0987	11.3553	11.4456	11.2729	11.5751	11.5235	11.2129	11.0912	11.1129	11.5991	11.2081	11.4263	11.3188	11.8068	12.3102	11.5937	11.6928	11.7104	11.1726	11.462	11.6642	11.2445	11.4905	11.3073	10.7611	11.356	11.661	11.5017	11.1529	11.2756	11.4892	11.4818	12.1789	11.3985	11.4663	11.4586	12.0943	11.5735	11.3479	11.254	11.9485	11.4348	11.5355	11.5808	11.8168	11.4179	11.3083	11.4384	11.1805
ATG16L2	11.5429	11.724	10.8601	11.4223	10.6473	10.9368	10.9821	11.1011	10.8145	11.4172	11.8794	11.2483	10.7518	10.6789	11.217	10.8518	11.9933	11.4326	11.9075	11.4638	11.3966	11.1912	10.3083	11.2116	10.7496	10.6976	11.3315	10.9218	11.3027	11.2731	11.1797	11.0263	11.0034	10.812	11.3715	11.2974	11.4202	11.5086	11.4388	11.7134	11.0691	11.0838	10.233	10.5281	11.1948	10.7346	11.0668	10.8048	10.7524
ATG16L1	11.0842	11.1237	11.5664	10.8955	11.5061	11.062	11.4768	11.2573	11.8895	11.4238	10.9239	11.0175	10.6664	11.088	11.2503	11.5038	11.7071	11.4602	11.0902	11.4394	12.0337	11.4472	11.5662	11.1286	10.8237	11.3103	10.9232	10.9845	11.2969	11.3713	11.0933	11.1933	11.4286	11.6294	11.3468	11.3291	11.7676	11.1679	11.714	11.1656	11.2194	10.9897	11.6287	11.3485	10.6035	10.9984	10.7478	10.6132	10.7027
ATG14	9.73453	10.1905	11.136	10.6122	10.6385	10.4542	10.6663	10.4108	10.3037	10.3021	10.2804	10.471	9.85504	10.735	10.749	10.5658	10.8979	10.6368	9.84828	10.2057	11.4311	10.9834	10.5805	10.593	10.467	10.4514	10.5876	10.9684	10.9909	10.6454	10.9778	10.7039	11.3138	10.0923	11.2255	11.1043	11.0877	10.3714	11.2708	10.4384	9.98507	10.3059	10.6859	10.7836	10.0747	10.7531	12.3872	11.0719	10.5594
ATG13	11.9817	12.9346	12.4031	12.9365	12.925	12.751	12.7722	12.5004	13.1146	12.6755	12.8087	12.9811	12.5298	12.7182	13.009	12.8431	12.3152	13.1666	12.7663	12.8224	13.428	12.9227	13.3294	12.627	12.5322	12.606	12.7485	12.4128	12.8621	12.6449	13.1089	12.6236	13.09	12.7796	13.0808	12.9423	13.04	12.8386	13.6963	12.2722	12.3971	12.641	12.3312	12.4892	12.9975	12.6769	12.8768	12.5775	12.4044
ATG12	12.2931	11.9543	12.1198	12.2114	12.0163	11.9454	11.7149	11.8779	12.0386	11.8193	12.0503	11.85	12.8532	11.7183	12.3007	11.8504	11.4859	11.8324	11.3734	11.4865	12.1124	12.0092	12.2111	11.9378	12.0174	11.8758	11.6728	11.8522	12.7383	11.9196	12.2875	11.7822	12.2112	11.985	12.0514	12.0882	11.9241	11.84	12.1062	12.0549	11.824	12.0592	12.1642	12.0055	11.6409	11.9137	11.7248	11.9185	11.3952
ATG101	13.0434	12.5458	13.1758	12.3585	13.3447	12.6242	13.5665	12.5881	13.3106	12.7624	13.1012	12.4695	13.2516	12.5056	12.7266	12.7055	13.319	12.7003	13.0744	12.6636	13.2724	12.8756	12.9275	12.3625	13.2294	13.0769	13.0493	13.0573	12.484	12.5632	13.1058	12.5409	13.4318	12.9824	13.0911	12.6159	12.781	12.3823	13.6379	12.3817	13.023	12.3242	13.0203	12.8861	12.2992	12.6215	13.1785	12.3935	13.0125
ATG10	10.6841	10.0745	9.75641	10.5254	10.0675	9.91181	10.1306	10.039	9.8632	10.0645	10.998	9.86405	10.0039	10.104	10.5787	9.94601	10.2923	10.2251	9.93442	10.1918	10.437	10.7567	10.481	10.9269	10.4777	10.1374	10.2493	10.0584	10.1936	10.1052	10.311	10.2588	10.2482	10.3478	10.527	10.4268	10.1825	10.0403	10.4405	10.3033	10.212	10.1011	9.5151	9.88665	10.6605	9.93886	9.95006	10.6361	9.71778
ATF6	12.4462	12.3412	12.0924	12.4725	12.0643	12.2714	12.9002	12.4313	12.9809	12.5013	12.6459	12.5068	12.2352	12.0719	12.194	12.0674	12.4246	12.4958	12.3533	11.9736	12.117	12.1103	12.2664	11.9997	12.3987	12.4704	12.7551	12.3494	12.4229	12.283	12.2833	12.348	12.6311	12.5711	12.113	12.2197	12.3472	12.3488	12.3341	12.3714	12.9245	12.242	13.0021	12.6273	12.5825	12.6006	12.4188	12.2422	12.0477
ATF4	13.4074	13.9613	14.0374	13.7008	13.876	14.0584	14.3969	13.6918	13.968	14.0554	14.0086	14.0989	14.296	14.3125	13.6175	14.4291	14.1074	14.0761	13.9048	14.1494	13.6313	13.8082	13.8614	13.5938	14.0101	14.7413	13.7705	14.4644	13.7482	13.7291	13.8781	13.7023	13.9854	14.3678	13.9644	14.4846	13.7584	14.1914	13.8966	14.112	13.8983	13.8708	13.5777	14.0456	13.6479	14.0001	13.9945	13.7836	13.8489
ARSB	12.7914	12.3527	11.5819	12.0429	11.6268	11.528	12.6274	11.6615	12.0768	11.5631	12.6063	11.6092	12.1896	11.1381	12.2918	11.6395	12.071	12.2929	12.9026	11.4254	11.8711	11.1589	12.0739	11.087	11.2809	11.3688	11.9789	11.115	12.8754	11.5521	12.1313	11.609	12.398	11.8187	13.0472	11.9228	12.2492	12.2693	11.8701	12.5162	12.2467	11.9199	11.8121	11.8312	12.4075	11.0758	11.3629	10.8176	11.5948
ARSA	12.5747	12.5071	13.2612	13.2644	12.8543	13.4021	13.3147	13.0727	12.8486	13.1924	13.3385	13.6568	12.9318	13.0419	13.1735	13.6339	13.1403	13.5531	13.5856	13.4338	13.0827	13.5	12.4773	12.841	12.946	13.2393	13.0709	13.3962	12.9684	13.3533	13.0466	13.5038	13.3173	13.3463	13.6587	13.3131	13.3603	13.4612	13.0983	13.1082	12.9524	13.2495	13.0849	13.2241	13.1113	13.3801	12.8466	13.5771	13.0573
ARNT	11.3198	11.6193	11.1946	11.6121	11.2295	11.4145	12.0079	11.3857	11.4876	11.5936	11.3327	11.9218	10.6679	11.6663	11.7721	11.5291	11.0729	11.7179	11.3271	11.8388	11.3521	11.5428	11.3998	11.552	11.0911	11.3157	11.5659	11.4158	11.2417	11.3251	11.4102	11.8196	11.1088	11.4211	11.6637	11.9526	11.1875	11.7705	11.4039	12.0722	11.2832	11.6469	11.1331	11.4385	11.5289	11.7569	10.8848	11.4336	11.5806
ARL13B	9.54148	9.15296	10.7518	9.16718	10.634	9.49282	10.3021	9.49897	9.66928	9.64345	10.9517	9.11863	10.0537	9.12725	10.7338	9.32303	9.98298	8.81331	9.37605	8.7098	10.2059	8.92712	9.25614	8.86428	11.0899	9.97521	10.2117	9.28162	10.1703	9.39633	9.7454	9.16836	10.1698	9.48806	9.87269	9.38135	9.80685	9.19289	9.7881	9.49353	10.0298	9.48467	10.2288	9.80675	9.08202	9.53212	10.1582	8.64855	10.7732
APOL1	15.6431	14.1373	15.4774	13.7644	14.8677	14.0891	14.0632	14.0455	14.4329	14.3266	15.6766	13.4123	14.9222	13.595	14.9378	14.0591	14.7742	13.8101	15.1758	13.9257	15.3211	13.7901	15.8499	13.3447	15.2744	14.3776	15.1789	14.0591	15.5752	13.8011	14.6257	14.9258	13.8432	14.0131	14.8227	13.4213	15.2975	13.9433	15.3259	13.9355	15.1444	14.4171	15.0315	14.8487	15.0493	14.4247	14.608	14.1632	15.6468
AMBRA1	11.3736	11.8125	11.1972	11.9584	11.717	12.182	11.5444	11.7583	11.7417	11.9224	11.8603	11.9119	11.5035	11.65	11.5385	11.843	11.6227	12.2518	12.1102	12.1827	12.3252	12.2135	12.0417	12.4104	11.311	11.5881	11.4984	12.0001	11.5007	11.7688	11.6155	12.2873	12.5793	12.1062	11.7432	11.9737	12.3607	12.0314	12.7114	11.8545	11.4715	11.631	11.3231	11.4657	12.22	11.8978	11.7298	11.9106	11.2866
AKT1S1	11.2976	11.3542	10.9433	11.3745	10.5016	11.3083	10.9618	11.2255	11.1264	11.5698	10.8309	11.4344	10.8646	11.3157	11.6005	11.3988	11.6557	11.7316	11.6196	11.347	11.03	11.8416	12.2196	11.5059	12.1513	11.526	10.6717	11.2552	11.3675	11.1366	11.8545	11.3594	10.9359	11.4327	11.4392	11.5106	10.7672	11.3059	10.9217	10.6541	11.4164	11.2654	11.2287	10.7387	10.4864	11.6275	11.3351	11.2532	11.2096
AKT1	13.0658	12.3575	12.7982	12.2853	13.2055	12.0665	12.5364	12.3323	13.201	12.5432	12.2787	12.3805	12.6642	12.3731	12.5855	12.3435	12.7239	12.4867	12.3771	12.2894	13.0247	12.1791	12.9352	12.1276	13.0295	12.369	12.5677	12.3348	12.4538	12.2015	12.5091	12.453	12.8211	12.4363	13.0792	12.4101	12.6897	12.3805	13.0968	12.3638	12.0486	12.2101	12.1739	12.3325	12.1344	12.4956	12.68	11.9957	12.3794
ADRB2	10.7876	12.3245	11.7672	12.236	12.6265	11.7509	9.70791	12.3799	11.5563	12.4336	11.4677	12.93	11.3243	12.2183	11.8399	11.9113	11.7376	12.1336	11.9909	12.8978	12.6158	12.1983	13.6451	12.5725	11.0811	11.9489	11.115	12.7815	12.9018	12.561	10.0381	12.7384	12.6519	11.8608	12.0213	12.7624	11.1538	11.8388	11.5798	12.8035	11.804	12.6697	12.3773	12.0225	11.2074	11.9832	10.2054	12.2995	10.4786
ADRA1A	13.3975	12.953	13.7036	13.1081	13.6553	13.0263	13.0287	13.2396	12.9454	13.0105	12.8464	12.9616	13.4678	12.9304	13.9741	12.8973	12.4304	12.5392	13.2223	12.9661	13.405	13.072	13.6412	12.8769	13.9345	13.1167	13.266	13.6481	13.6539	13.0863	13.0399	13.0241	13.5043	12.5344	13.018	12.3316	13.2379	12.5668	13.9275	12.561	13.425	13.6418	14.3124	13.8516	13.6467	13.6214	13.5779	13.805	14.1653
ADPRH	11.513	11.389	10.1953	10.928	10.6059	11.1232	10.5477	11.1694	10.9115	11.2891	11.056	10.9488	10.9297	10.8611	11.6337	11.4693	11.7228	11.6239	11.6475	11.0278	10.5086	10.3466	10.3432	10.5969	10.2219	10.9905	11.3966	11.1299	11.2228	11.2008	11.4004	11.0702	10.521	11.0842	10.8902	11.2012	10.9271	11.3109	10.2318	11.4683	11.0272	11.0767	10.4987	11.1484	10.4766	10.9547	10.1714	10.296	10.8133
ACER2	9.09818	9.334	9.92414	9.66792	9.7635	9.45062	8.58607	10.0777	9.69613	9.65045	8.64236	9.51711	9.4108	9.29096	9.06482	9.37501	9.65426	9.80362	9.35596	9.94716	9.82564	10.1166	9.23553	10.0291	9.90409	9.87748	8.89481	9.65113	9.41175	9.21151	9.3443	9.08119	10.1897	9.74959	8.5363	9.42441	8.73874	9.72353	9.22908	9.19537	9.46856	9.84214	9.04203	10.1364	8.19626	10.231	9.30418	9.88947	9.84202
ABL2	10.8303	9.94702	11.4086	9.9658	10.7475	10.0102	11.2421	10.5703	11.3273	10.2441	11.2031	10.2395	10.308	9.6483	11.3633	9.87378	11.331	10.3841	12.0567	10.0325	10.9649	10.4825	11.964	10.233	10.8499	11.1116	10.8815	10.3446	11.49	9.82975	11.4355	9.85054	11.298	10.6735	11.4823	9.84765	10.9635	10.0078	11.4642	10.2846	11.1271	10.6089	12.0384	10.9236	11.3629	10.0722	12.1021	9.72727	11.7111
ABL1	12.4313	12.8681	11.8164	12.5732	12.7342	12.316	12.4068	12.5405	11.8965	12.7916	11.8608	12.7011	12.3387	12.3173	12.9026	12.3846	12.4715	13.0361	12.6059	12.5559	12.6872	12.3255	13.0305	12.2438	12.1912	12.6571	12.6737	12.8554	12.8372	12.1729	12.3489	12.66	13.0663	12.3494	12.8462	12.6483	12.0987	12.5614	12.3304	13.0715	12.5463	12.8386	12.1027	12.8339	13.0608	12.4659	11.6711	11.9733	11.8765
[truncated: 309 more columns]

## Sheet: clinical 
The list of clinical information of 179 ESCC patients
GSE53625 cohort(n=179)
Characteristics	Number	Percentage(%)
Gender
male	146	81.5642
female	33	18.4358
Age(years)
≥60	88	49.162
＜60	91	50.838
Histologic grade
G1	32	17.8771
G2	98	54.7486
G3	49	27.3743
Tumor stage
T1	12	6.70391
T2	27	15.0838
T3	110	61.4525
T4	30	16.7598
Node stage
N0	83	46.3687
N1	62	34.6369
N2	22	12.2905
N3	12	6.70391
Tumor location
upper	20	11.1732
middle	97	54.1899
lower	62	34.6369
Pathologic stage
Ⅰ	10	5.58659
Ⅱ	77	43.0168
Ⅲ	92	51.3966
Adjuvant therapy
Yes	104	58.1006
NO	45	25.1397
unknown	30	16.7598
Survival status
Dead	106	59.2179
Alive	73	40.7821
