# Supplementary material for: Identification and validation of an autophagy-related gene signature for predicting prognosis in patients with esophageal squamous cell carcinoma
Source: Sci Rep. 2022 Feb 4;12:1960. doi: 10.1038/s41598-022-05922-4 (PMC8817038; doi:10.1038/s41598-022-05922-4)
Supplement: Supplementary file 1 — Supplementary Information. [file 41598_2022_5922_MOESM1_ESM.zip › Supplementary material/Supplementary_Table10.xlsx]

## Sheet: Sheet1
Supplementary Table 10. Summary of multiple databases validation results .
Database	CTTN	CFTR	VIM	UFM1	TSC2	SRC	MEFV	CDKN1A	results
	T vs N	T vs N	T vs N	T vs N	T vs N	T vs N	T vs N	T vs N
Gse53625	↑	↓	↑	ND	↑	↑	↑	ND	The expression patterns of CTTN and CFTR in GEO,TCGA and Oncomine databases showed that CTTN was up-regulated in ESCC, while CFTR was down-regulated in ESCC.
TCGA	↑	↓	ND	ND	↓	ND	↑	ND	In the Cancer Cell Line Encyclopedia database, CTTN was highly expressed in ESCC cell line, while CFTR was lowly expressed in ESCC cell line.
Oncomine	↑	↓	↑	↓	NA	↑	NA	↑	The remaining six genes in the prognostic signature had similar expression patterns in the four databases.
	Tumor cell	Tumor cell	Tumor cell	Tumor cell	Tumor cell	Tumor cell	Tumor cell	Tumor cell
CCLE	↑	↓	↑	↑	↑	↑	↓	↑
ND	No difference
NA	not available
CCLE	Cancer Cell Line Encyclopedia
↑	was defined as a upregulated gene.
↓	was defined as a downregulated gene.
T vs N	tumor vs normal
