# Supplementary material for: Identification and validation of an autophagy-related gene signature for predicting prognosis in patients with esophageal squamous cell carcinoma
Source: Sci Rep. 2022 Feb 4;12:1960. doi: 10.1038/s41598-022-05922-4 (PMC8817038; doi:10.1038/s41598-022-05922-4)
Supplement: Supplementary file 1 — Supplementary Information. [file 41598_2022_5922_MOESM1_ESM.zip › Supplementary material/Supplementary_Table11.xlsx]

## Sheet: Sheet1
Supplementary Table 11. The expression of CTTN in ESCC tissues and normal esophageal tissues
group	n	CTTN expression		positive rate(100%)	p
		positive	negative
ESCC tissue	42	38	4	90.5	<0.001
esophageal tissue	10	3	7	30
