# Supplementary material for: Identification and validation of an autophagy-related gene signature for predicting prognosis in patients with esophageal squamous cell carcinoma
Source: Sci Rep. 2022 Feb 4;12:1960. doi: 10.1038/s41598-022-05922-4 (PMC8817038; doi:10.1038/s41598-022-05922-4)
Supplement: Supplementary file 1 — Supplementary Information. [file 41598_2022_5922_MOESM1_ESM.zip › Supplementary material/Supplementary_Table2 .xlsx]

## Sheet: Sheet1
Supplementary Table 2. The sequences of primers used in real-time PCR.
Gene	Sequence(5'-3')
VIM	FOR：	AGTCCACTGAGTACCGGAGAC
	REV:	CATTTCACGCATCTGGCGTTC
UFM1	FOR：	TGTTTTCCCTTTCAGTTCTCCC
	REV:	CACCAGGCTTCTATTAAGGAGGA
TSC2	FOR：	TGACGATAGCCTGAAAAACCTC
	REV:	AAGTTGGAGAAGACGTATCGAG
SRC	FOR：	GGAGTGGTATTTTGGCAAGATC
	REV:	GATCTTGTAGTGCTTCACGTTG
MEFV	FOR：	TCACCTACTATGGGGAAGAGTA
	REV:	GCCGTTTTCTTGTGTGGAATAT
CTTN	FOR：	GATGGATAAGAATGCGTCAACC
	REV:	TCTTTCTCCTTAGCGAGGTTTT
CFTR	FOR：	CCAAACCTCACAGCAACTC
	REV:	AAGGCACGAAGTGTCCATA
CDKN1A	FOR：	GATGGAACTTCGACTTTGTCAC
	REV:	GTCCACATGGTCTTCCTCTG
GAPDH	FOR：	GTCTCCTCTGACTTCAACAGCG
	REV:	ACCACCCTGTTGCTGTAGCCAA
FOR:forward primer;
REV:reverse primer;
