# Supplementary material for: Identification and validation of an autophagy-related gene signature for predicting prognosis in patients with esophageal squamous cell carcinoma
Source: Sci Rep. 2022 Feb 4;12:1960. doi: 10.1038/s41598-022-05922-4 (PMC8817038; doi:10.1038/s41598-022-05922-4)
Supplement: Supplementary file 1 — Supplementary Information. [file 41598_2022_5922_MOESM1_ESM.zip › Supplementary material/Supplementary_Table3 .xlsx]

## Sheet: clinical information
Supplementary Tables 3.The detailed clinical data of ESCC patients(n=42)
Subjects	Gender	Age(years）	Pathologic stage	T	Grade	N	death	survival time(months)	CTTN	PFS(months)	therapy
B201003638	Female	55	Ⅱ	2	G2	0	no	72	0	72	Surgery
B201007727	Male	53	Ⅲ	3	G2	3	no	70	1	70	Surgery + chemotherapy
B201008965	Female	50	Ⅰ	1	G1	0	yes	67	0	36	Surgery
B201011638	Male	60	Ⅱ	3	G2	0	yes	15	0	15	Surgery
B201013580	Male	71	Ⅱ	3	G2	0	yes	4	1	4	Surgery
B201015761	Male	38	Ⅲ	3	G2	3	yes	2	1	2	Surgery
B201015672	Male	71	Ⅲ	4	G2	2	yes	16	1	16	Surgery
B201017359	Male	71	Ⅰ	1	G2	0	yes	34	0	34	Chemoradiotherapy
B201016962	Male	61	Ⅲ	3	G3	1	yes	14	1	14	Surgery
B201017531	Male	46	Ⅱ	3	G2	0	no	65	0	65	Surgery + chemoradiotherapy
B201018114	Male	60	Ⅱ	3	G3	0	yes	38	1	38	Surgery + radiotherapy
B201019711	Male	51	Ⅱ	3	G2	0	no	64	0	64	Surgery + chemotherapy
B201020420	Female	64	Ⅱ	2	G1	0	no	64	1	64	Surgery + radiotherapy
B201104798	Male	63	Ⅲ	3	G2	1	no	57	1	57	Surgery + chemoradiotherapy
B201104885	Male	64	Ⅱ	3	G2	0	yes	3	0	3	Surgery + chemoradiotherapy
B201110018	Male	80	Ⅲ	3	G2	3	yes	31	1	31	Surgery + chemoradiotherapy
B201014710	Male	56	Ⅱ	3	G2	0	yes	26	0	17	Surgery + chemotherapy
B201006240	Male	69	Ⅲ	3	G2	1	yes	40	1	22	Surgery + chemotherapy
B201004466	Female	59	Ⅲ	3	G3	1	yes	36	1	18	Surgery + chemoradiotherapy
B201005696	Female	65	Ⅲ	4	G2	1	yes	6	1	6	Surgery + chemoradiotherapy
B201007984	Male	60	Ⅱ	3	G2	0	no	67	0	67	Surgery + radiotherapy
B201009823	Male	67	Ⅲ	3	G2	1	yes	8	1	6	Surgery + chemotherapy
B201011853	Female	71	Ⅱ	3	G2	0	no	65	0	16	Surgery + radiotherapy
B201014217	Male	54	Ⅱ	2	G2	0	yes	59	0	31	Surgery + radiotherapy
B201100217	Male	66	Ⅱ	3	G2	0	no	62	1	62	Surgery + chemotherapy
B201103034	Female	63	Ⅲ	3	G3	1	no	58	1	58	Surgery + chemoradiotherapy
B201105420	Male	40	Ⅲ	3	G2	1	yes	13	1	13	Surgery + chemoradiotherapy
B201107078	Male	42	Ⅲ	3	G2	1	yes	33	1	33	Surgery + chemoradiotherapy
B201109280	Male	49	Ⅲ	3	G2	1	yes	13	1	13	Surgery + chemoradiotherapy
B201109919	Male	64	Ⅳ	4	G2	2	yes	9	1	9	Surgery + chemoradiotherapy
B201003908	Male	50	Ⅲ	4	G2	2	no	72	1	72	Surgery + chemotherapy
B201008088	Male	65	Ⅱ	2	G3	0	no	70	0	70	Surgery + chemotherapy
B201013334	Male	61	Ⅱ	3	G2	0	no	67	0	67	Surgery + chemotherapy
B201014712	Male	74	Ⅱ	3	G2	0	yes	1	1	1	Surgery
B201014630	Male	77	Ⅱ	2	G2	0	no	67	0	67	Surgery
B201019804	Female	42	Ⅱ	3	G2	0	no	64	1	64	Surgery + chemotherapy
B201105221	Female	60	Ⅲ	3	G2	0	yes	27	1	27	Surgery
B201106247	Female	68	Ⅲ	3	G3	1	yes	19	1	19	Surgery + chemoradiotherapy
B201110716	Male	60	Ⅱ	3	G2	0	yes	23	0	23	Surgery + chemoradiotherapy
B201010141	Male	58	Ⅲ	3	G2	1	yes	7	1	4	Surgery
B201012261	Male	51	Ⅱ	2	G2	0	no	69	0	69	Surgery
B201102789	Male	65	Ⅲ	4	G2	1	no	59	1	59	Surgery + chemoradiotherapy

## Sheet: clinical table
The clinical information of ESCC patients(n=42)
Characteristics	Number	Percentage(%)
Gender
male	32	76.1905
female	10	23.8095
Age(years)
≥60	21	50
＜60	21	50
Histologic grade
G1	2	4.7619
G2	34	80.9524
G3	6	14.2857
Tumor stage
T1+T2	8	19.0476
T3+T4	34	80.9524
Node stage
N0	23	54.7619
N1+N2+N3	19	45.2381
Pathologic stage
Ⅰ+Ⅱ	22	52.381
Ⅲ +Ⅳ	20	47.619
Survival status
Dead	25	59.5238
Alive	17	40.4762
CTTN
positive	26	61.9
low-negative	16	38.1
