# Supplementary material for: Identification and validation of an autophagy-related gene signature for predicting prognosis in patients with esophageal squamous cell carcinoma
Source: Sci Rep. 2022 Feb 4;12:1960. doi: 10.1038/s41598-022-05922-4 (PMC8817038; doi:10.1038/s41598-022-05922-4)
Supplement: Supplementary file 1 — Supplementary Information. [file 41598_2022_5922_MOESM1_ESM.zip › Supplementary material/Supplementary_Table4 .xlsx]

## Sheet: Sheet1
Supplementary Table 4. The list of differentially expressed 87 autophagy-related genes
id	logFC	AveExpr	t	P.Value	adj.P.Val	B	change
COL10A1	5.26035	11.0414	71.8519	1.94125e-135	1.13563e-132	299.395	UP
COL1A1	3.70718	13.4375	55.1686	1.71484e-115	5.01589e-113	253.743	UP
NRG2	-2.97555	7.63732	-35.9667	1.35596e-84	2.64412e-82	182.672	DOWN
INHBA	2.75784	12.3695	33.6671	4.69985e-80	6.87353e-78	172.209	UP
CDC25B	2.01676	11.0826	33.4609	1.23074e-79	1.43997e-77	171.245	UP
BID	1.75289	11.8	32.6421	5.87529e-78	5.72841e-76	167.375	UP
TREM2	3.01245	9.74067	32.0426	1.04061e-76	8.69656e-75	164.497	UP
RAB5A	-1.12619	14.0283	-31.9444	1.67236e-76	1.22291e-74	164.022	DOWN
HSPB8	-2.43574	13.6102	-29.9842	2.694e-72	1.7511e-70	154.322	DOWN
EIF2AK2	1.41554	13.1197	29.9061	3.99762e-72	2.33861e-70	153.927	UP
LRRK2	-2.57753	9.42719	-29.2972	8.88327e-71	4.72428e-69	150.821	DOWN
COL3A1	3.0789	13.2921	27.9905	7.96579e-68	3.88332e-66	144.011	UP
MAPT	-2.02332	9.66043	-27.9234	1.13603e-67	5.11212e-66	143.656	DOWN
PLAU	2.46174	13.0058	27.5235	9.49953e-67	3.70482e-65	141.529	UP
TPCN1	-1.20407	12.0643	-27.4546	1.37204e-66	5.0165e-65	141.16	DOWN
CFLAR	1.95879	15.1691	27.4265	1.59447e-66	5.48685e-65	141.01	UP
SPARC	2.59831	14.2535	27.4045	1.79352e-66	5.82894e-65	140.892	UP
FYCO1	-1.34643	11.4238	-27.366	2.20422e-66	6.78669e-65	140.686	DOWN
BIRC5	1.94211	12.0352	26.9855	1.7048e-65	4.87463e-64	138.636	UP
RAB11A	-1.45722	11.9732	-26.9807	1.74987e-65	4.87463e-64	138.61	DOWN
LEPR	1.89356	14.9976	26.7438	6.30979e-65	1.67783e-63	137.326	UP
ATP6V1C1	1.2192	12.7628	26.6145	1.27396e-64	3.24029e-63	136.622	UP
TP53INP2	-1.9997	12.7539	-26.3948	4.22553e-64	1.02997e-62	135.421	DOWN
ATP6V1D	-1.36139	12.3353	-26.3704	4.83136e-64	1.13054e-62	135.287	DOWN
CXCL8	3.75277	9.92191	25.9833	4.05657e-63	8.78924e-62	133.155	UP
SERPINE1	3.10131	10.7321	25.9286	5.48786e-63	1.14657e-61	132.852	UP
HSP90AA1	1.33811	14.7991	25.7963	1.14188e-62	2.30344e-61	132.118	UP
ATP6V0D2	2.27567	7.29939	25.7533	1.4496e-62	2.82672e-61	131.879	UP
RRAGD	-2.28781	12.094	-25.6898	2.06183e-62	3.89087e-61	131.526	DOWN
SNX5	1.71103	10.2302	25.5016	5.88199e-62	1.0753e-60	130.476	UP
VPS13D	-1.32913	10.7315	-25.303	1.78663e-61	3.16721e-60	129.363	DOWN
MAPK3	-1.33953	12.236	-25.1121	5.21976e-61	8.98106e-60	128.289	DOWN
MET	1.89414	12.679	25.0708	6.58648e-61	1.10088e-59	128.056	UP
BOK	-1.69068	13.2096	-25.0161	8.96495e-61	1.4568e-59	127.748	DOWN
PTK6	-1.83968	12.5679	-24.2281	7.94438e-59	1.19166e-57	123.256	DOWN
TRIM13	-1.06151	11.7324	-24.139	1.32562e-58	1.93871e-57	122.743	DOWN
ABL2	1.19754	10.8878	24.1066	1.59689e-58	2.27849e-57	122.556	UP
IGFBP3	2.64453	12.6281	24.0499	2.21369e-58	3.08335e-57	122.229	UP
ERBB2	-1.09284	12.3836	-23.4757	6.1816e-57	8.40986e-56	118.894	DOWN
ITGA6	2.07829	13.5862	23.3106	1.62278e-56	2.15756e-55	117.927	UP
FTL	1.70401	15.1651	22.5774	1.22891e-54	1.59759e-53	113.592	UP
PTPN22	-1.00405	12.2689	-22.4202	3.13452e-54	3.98629e-53	112.654	DOWN
TAB3	-1.19476	12.1204	-22.3033	6.3025e-54	7.8446e-53	111.955	DOWN
GSN	-1.43995	14.848	-22.2147	1.07149e-53	1.30588e-52	111.423	DOWN
IL6ST	-1.06537	13.7519	-21.6888	2.54851e-52	2.98176e-51	108.249	DOWN
VPS37B	-1.36046	12.0028	-21.6451	3.32225e-52	3.81082e-51	107.983	DOWN
CTTN	1.18458	14.6335	21.2842	2.98769e-51	3.36115e-50	105.783	UP
PRKAA2	-2.74116	8.08741	-20.9131	2.90859e-50	3.15097e-49	103.504	DOWN
CHMP2B	-1.0013	12.8689	-20.8596	4.0458e-50	4.30326e-49	103.173	DOWN
SVIP	-2.35289	8.99534	-20.4078	6.62782e-49	6.80224e-48	100.373	DOWN
TICAM1	-1.27541	12.9099	-20.2461	1.8146e-48	1.79922e-47	99.3643	DOWN
CEBPB	1.16471	13.6078	19.7582	3.85804e-47	3.58247e-46	96.3029	UP
PCNA	1.2429	13.7682	19.7234	4.80262e-47	4.3899e-46	96.0836	UP
LEP	-2.61303	8.59651	-19.4267	3.12776e-46	2.77233e-45	94.2073	DOWN
SYNPO2	-2.92741	12.6125	-18.9274	7.49585e-45	6.44863e-44	91.0264	DOWN
FADD	1.7615	12.1329	18.4385	1.72733e-43	1.44355e-42	87.8851	UP
TMEM74	-2.11679	5.57129	-18.1384	1.19997e-42	9.48624e-42	85.9446	DOWN
ITGB4	1.32244	12.8476	18.0644	1.93937e-42	1.51271e-41	85.464	UP
SH3BP4	1.23163	11.2514	17.9003	5.62784e-42	4.2757e-41	84.3975	UP
ATP6V1E2	1.23711	9.14737	17.5645	5.02042e-41	3.62586e-40	82.2069	UP
CXCL1	2.25315	11.6663	17.5091	7.20964e-41	5.14346e-40	81.8446	UP
CFTR	-2.64878	7.63055	-17.3673	1.825e-40	1.27098e-39	80.915	DOWN
SESN2	-1.40685	10.8992	-17.1253	8.9359e-40	6.07849e-39	79.3251	DOWN
QSOX1	-1.01044	14.1081	-17.0314	1.65763e-39	1.10195e-38	78.7066	DOWN
SERPINB2	-3.36278	13.2207	-16.837	5.97143e-39	3.88143e-38	77.424	DOWN
CLU	-1.87026	14.389	-16.7769	8.88265e-39	5.64821e-38	77.0266	DOWN
MMP14	1.0136	11.9704	16.1885	4.40073e-37	2.6817e-36	73.1212	UP
ITPR1	-1.18377	11.5652	-15.7673	7.30767e-36	4.31817e-35	70.3102	DOWN
FN1	2.03562	14.3031	15.7198	1.0043e-35	5.87516e-35	69.9921	UP
PLK3	-1.36159	10.2216	-15.5301	3.57714e-35	2.0516e-34	68.7214	DOWN
TRIM6	-1.31961	10.0997	-14.4235	6.16024e-32	3.00312e-31	61.2699	DOWN
NRG1	1.70781	11.9608	14.1546	3.79827e-31	1.77759e-30	59.4516	UP
LAMP3	1.45368	10.9563	14.0341	8.58317e-31	3.86243e-30	58.6367	UP
DAPL1	-2.44139	12.5364	-13.1766	2.866e-28	1.16431e-27	52.8304	DOWN
TPCN2	1.26243	8.89849	12.5102	2.61637e-26	9.39004e-26	48.3225	UP
DYNC1I1	1.28829	9.23378	12.2842	1.2062e-25	4.2253e-25	46.7969	UP
FOS	-1.49311	14.2981	-12.0585	5.53495e-25	1.85025e-24	45.2763	DOWN
TP63	1.56632	14.9148	11.9525	1.13128e-24	3.69721e-24	44.563	UP
SLC39A2	-1.84233	10.5964	-11.9032	1.57638e-24	5.12323e-24	44.2319	DOWN
PLIN2	1.12831	7.46347	11.3404	6.90631e-23	2.14904e-22	40.4617	UP
TRIML2	1.44007	4.71421	10.806	2.43406e-21	7.04913e-21	36.911	UP
TNFSF10	1.02788	14.5312	10.3816	4.01861e-20	1.1037e-19	34.1181	UP
HBB	-1.31342	13.0281	-9.92995	7.70948e-19	2.03155e-18	31.1777	DOWN
PLAT	1.03167	12.607	9.45199	1.68682e-17	4.12883e-17	28.1092	UP
DIRAS3	-1.0582	8.53509	-9.30784	4.23798e-17	1.02026e-16	27.1936	DOWN
IL1B	1.1462	11.0201	9.22806	7.04247e-17	1.68846e-16	26.689	UP
IL1A	-1.04986	11.2483	-5.12002	7.73575e-07	1.27118e-06	3.90003	DOWN
