# Supplementary material for: Identification and validation of an autophagy-related gene signature for predicting prognosis in patients with esophageal squamous cell carcinoma
Source: Sci Rep. 2022 Feb 4;12:1960. doi: 10.1038/s41598-022-05922-4 (PMC8817038; doi:10.1038/s41598-022-05922-4)
Supplement: Supplementary file 1 — Supplementary Information. [file 41598_2022_5922_MOESM1_ESM.zip › Supplementary material/Supplementary_Table5 .xlsx]

## Sheet: enrichGO_BP
Supplementary Table5 .The enrichment analysis result of Gene ontology biological process
	ID	Description	GeneRatio	BgRatio	pvalue	p.adjust	qvalue	geneID	Count
GO:0006914	GO:0006914	autophagy	43/86	496/18670	6.69415e-45	9.4488e-42	5.67241e-42	54209/5868/26353/120892/4137/53373/79443/3953/528/58476/51382/3320/245972/58528/27131/55187/5595/4233/666/10206/27/26191/257397/79720/3428/5563/25978/258010/148022/3952/171024/157753/3691/23677/90423/83667/5768/1191/3708/1263/27074/92196/219931	43
GO:0061919	GO:0061919	process utilizing autophagic mechanism	43/86	496/18670	6.69415e-45	9.4488e-42	5.67241e-42	54209/5868/26353/120892/4137/53373/79443/3953/528/58476/51382/3320/245972/58528/27131/55187/5595/4233/666/10206/27/26191/257397/79720/3428/5563/25978/258010/148022/3952/171024/157753/3691/23677/90423/83667/5768/1191/3708/1263/27074/92196/219931	43
GO:0010506	GO:0010506	regulation of autophagy	36/86	328/18670	9.02929e-41	8.49656e-38	5.10076e-38	54209/5868/26353/120892/4137/53373/79443/3953/528/58476/51382/245972/58528/27131/55187/5595/4233/666/10206/27/26191/257397/3428/5563/258010/148022/3952/23677/90423/83667/5768/3708/1263/27074/92196/219931	36
GO:0016236	GO:0016236	macroautophagy	21/86	295/18670	1.66414e-19	1.17447e-16	7.0507e-17	5868/26353/120892/79443/528/58476/51382/245972/58528/27131/55187/5595/10206/79720/5563/25978/171024/157753/90423/83667/5768	21
GO:0016241	GO:0016241	regulation of macroautophagy	16/86	171/18670	6.6744e-17	3.76837e-14	2.26227e-14	5868/26353/120892/79443/528/51382/245972/58528/27131/55187/5595/10206/5563/90423/83667/5768	16
GO:0010508	GO:0010508	positive regulation of autophagy	14/86	120/18670	2.90188e-16	1.36534e-13	8.19655e-14	26353/120892/53373/79443/58476/55187/5595/10206/5563/258010/148022/23677/83667/1263	14
GO:0031331	GO:0031331	positive regulation of cellular catabolic process	18/86	362/18670	4.52987e-14	1.82683e-11	1.09671e-11	54209/26353/120892/53373/79443/58476/3320/55187/5595/10206/5563/258010/148022/23677/83667/1191/1263/3553	18
GO:0009896	GO:0009896	positive regulation of catabolic process	18/86	425/18670	6.95437e-13	2.45402e-10	1.47323e-10	54209/26353/120892/53373/79443/58476/3320/55187/5595/10206/5563/258010/148022/23677/83667/1191/1263/3553	18
GO:0045862	GO:0045862	positive regulation of proteolysis	16/86	358/18670	6.84315e-12	2.14647e-09	1.28859e-09	637/54209/120892/4137/8837/5595/666/2934/3428/8772/1191/4323/2335/1263/8743/3553	16
GO:0010507	GO:0010507	negative regulation of autophagy	9/86	84/18670	1.68928e-10	4.76883e-08	2.86288e-08	54209/120892/3953/4233/26191/257397/3952/5768/92196	9
GO:0001819	GO:0001819	positive regulation of cytokine production	16/86	464/18670	3.20811e-10	8.23317e-08	4.94263e-08	54209/5610/120892/5054/5595/26191/3572/3428/148022/1051/3952/8772/1191/117854/3553/3552	16
GO:0071496	GO:0071496	cellular response to external stimulus	14/86	339/18670	4.52414e-10	1.0643e-07	6.38936e-08	1277/5610/120892/58528/5595/3655/3428/5563/3952/8772/83667/92196/2353/3553	14
GO:0001101	GO:0001101	response to acid chemical	14/86	343/18670	5.27131e-10	1.14468e-07	6.8719e-08	1277/1281/6678/58528/5753/27/2934/5563/1051/5111/3952/23677/83667/205860	14
GO:0009895	GO:0009895	negative regulation of catabolic process	13/86	308/18670	1.54126e-09	3.10785e-07	1.86574e-07	54209/120892/3953/4233/26191/257397/258010/3952/5768/3084/27074/92196/3553	13
GO:0052547	GO:0052547	regulation of peptidase activity	15/86	452/18670	2.0646e-09	3.88557e-07	2.33263e-07	637/4137/8837/332/5054/5595/666/2934/3428/8772/5055/2335/27074/8626/8743	15
GO:0031668	GO:0031668	cellular response to extracellular stimulus	12/86	268/18670	3.56565e-09	6.29115e-07	3.77678e-07	1277/5610/120892/58528/5595/3655/3428/5563/3952/83667/92196/2353	12
GO:2001233	GO:2001233	regulation of apoptotic signaling pathway	14/86	406/18670	4.63006e-09	7.68862e-07	4.61572e-07	3624/637/120892/8837/5054/666/3655/2934/8772/1191/8626/8743/3553/3552	14
GO:2001234	GO:2001234	negative regulation of apoptotic signaling pathway	11/86	230/18670	8.48816e-09	1.28324e-06	7.70372e-07	637/120892/8837/5054/666/3655/8772/1191/8743/3553/3552	11
GO:0042063	GO:0042063	gliogenesis	12/86	290/18670	8.63678e-09	1.28324e-06	7.70372e-07	54209/4137/3953/5595/666/2064/2934/3572/1191/4323/3084/3553	12
GO:0000302	GO:0000302	response to reactive oxygen species	11/86	232/18670	9.28703e-09	1.31086e-06	7.86954e-07	1277/120892/4137/8837/5595/4233/5111/83667/1263/2353/3043	11
GO:2000116	GO:2000116	regulation of cysteine-type endopeptidase activity	11/86	239/18670	1.26391e-08	1.69906e-06	1.02e-06	637/4137/8837/332/666/2934/3428/8772/27074/8626/8743	11
GO:0031330	GO:0031330	negative regulation of cellular catabolic process	11/86	253/18670	2.27405e-08	2.91802e-06	1.75178e-06	54209/120892/3953/4233/26191/257397/258010/3952/5768/27074/92196	11
GO:0010952	GO:0010952	positive regulation of peptidase activity	10/86	197/18670	2.4033e-08	2.94979e-06	1.77085e-06	637/4137/8837/5595/666/2934/3428/8772/2335/8743	10
GO:0016239	GO:0016239	positive regulation of macroautophagy	7/86	68/18670	2.65092e-08	3.11814e-06	1.87192e-06	26353/79443/55187/5595/10206/5563/83667	7
GO:1903900	GO:1903900	regulation of viral life cycle	9/86	149/18670	2.80857e-08	3.17144e-06	1.90391e-06	5610/3576/10206/2934/79720/3428/25978/117854/27074	9
GO:0032496	GO:0032496	response to lipopolysaccharide	12/86	330/18670	3.61259e-08	3.92244e-06	2.35477e-06	54209/6678/3576/5054/5595/26191/148022/1051/2919/117854/2353/3553	12
GO:2001236	GO:2001236	regulation of extrinsic apoptotic signaling pathway	9/86	155/18670	3.95646e-08	4.1367e-06	2.48339e-06	3624/637/8837/5054/3655/8772/8743/3553/3552	9
GO:0071229	GO:0071229	cellular response to acid chemical	10/86	209/18670	4.2082e-08	4.24276e-06	2.54707e-06	1277/1281/58528/5753/27/5563/1051/3952/23677/83667	10
GO:0043281	GO:0043281	regulation of cysteine-type endopeptidase activity involved in apoptotic process	10/86	215/18670	5.49554e-08	5.19109e-06	3.11638e-06	637/4137/8837/332/666/2934/8772/27074/8626/8743	10
GO:0002237	GO:0002237	response to molecule of bacterial origin	12/86	343/18670	5.51657e-08	5.19109e-06	3.11638e-06	54209/6678/3576/5054/5595/26191/148022/1051/2919/117854/2353/3553	12
GO:0031667	GO:0031667	response to nutrient levels	14/86	499/18670	6.17042e-08	5.52321e-06	3.31576e-06	1277/5610/120892/6678/58528/5595/2934/3428/5563/5111/3952/83667/92196/3553	14
GO:0010001	GO:0010001	glial cell differentiation	10/86	218/18670	6.26081e-08	5.52321e-06	3.31576e-06	54209/4137/5595/666/2064/2934/3572/1191/3084/3553	10
GO:0052548	GO:0052548	regulation of endopeptidase activity	13/86	425/18670	7.0776e-08	6.05457e-06	3.63475e-06	637/4137/8837/332/5054/666/2934/3428/8772/5055/27074/8626/8743	13
GO:0034976	GO:0034976	response to endoplasmic reticulum stress	11/86	285/18670	7.67483e-08	6.37237e-06	3.82554e-06	5610/120892/3576/666/10206/258010/1051/1080/83667/1191/3708	11
GO:0097191	GO:0097191	extrinsic apoptotic signaling pathway	10/86	224/18670	8.0783e-08	6.51572e-06	3.9116e-06	3624/637/8837/5054/666/3655/8772/8743/3553/3552	10
GO:0051222	GO:0051222	positive regulation of protein transport	13/86	440/18670	1.05799e-07	8.29641e-06	4.9806e-06	637/54209/120892/5595/2064/26191/3952/1080/1263/117854/8626/3553/3552	13
GO:0010821	GO:0010821	regulation of mitochondrion organization	9/86	179/18670	1.36511e-07	1.01661e-05	6.10305e-06	637/54209/120892/4137/55187/666/1191/8626/8743	9
GO:0031669	GO:0031669	cellular response to nutrient levels	10/86	237/18670	1.36845e-07	1.01661e-05	6.10305e-06	1277/5610/120892/58528/5595/3428/5563/3952/83667/92196	10
GO:0006979	GO:0006979	response to oxidative stress	13/86	451/18670	1.40669e-07	1.01822e-05	6.11272e-06	1277/120892/4137/8837/5595/4233/5563/5111/83667/4323/1263/2353/3043	13
GO:1904951	GO:1904951	positive regulation of establishment of protein localization	13/86	456/18670	1.5969e-07	1.12701e-05	6.76582e-06	637/54209/120892/5595/2064/26191/3952/1080/1263/117854/8626/3553/3552	13
GO:0031349	GO:0031349	positive regulation of defense response	12/86	384/18670	1.87643e-07	1.26566e-05	7.59813e-06	54209/120892/5054/5595/257397/3572/3428/148022/1051/8772/117854/3553	12
GO:0030641	GO:0030641	regulation of cellular pH	7/86	90/18670	1.88302e-07	1.26566e-05	7.59813e-06	120892/528/51382/245972/5595/90423/1080	7
GO:1903829	GO:1903829	positive regulation of cellular protein localization	11/86	324/18670	2.78732e-07	1.82991e-05	1.09855e-05	637/54209/4137/8766/2064/5563/3952/83667/1263/8626/3553	11
GO:0046677	GO:0046677	response to antibiotic	11/86	327/18670	3.05539e-07	1.96031e-05	1.17684e-05	1277/120892/6678/3320/4233/2934/5111/3952/1080/1191/3043	11
GO:0038128	GO:0038128	ERBB2 signaling pathway	5/86	32/18670	3.36633e-07	2.07726e-05	1.24704e-05	9542/3320/5753/2064/3084	5
GO:0006885	GO:0006885	regulation of pH	7/86	98/18670	3.38483e-07	2.07726e-05	1.24704e-05	120892/528/51382/245972/5595/90423/1080	7
GO:0009267	GO:0009267	cellular response to starvation	8/86	149/18670	4.27381e-07	2.56701e-05	1.54106e-05	5610/120892/58528/5595/3428/5563/83667/92196	8
GO:2000379	GO:2000379	positive regulation of reactive oxygen species metabolic process	7/86	102/18670	4.45178e-07	2.6182e-05	1.57179e-05	4137/3320/148022/3952/1191/3043/3553	7
GO:0050792	GO:0050792	regulation of viral process	9/86	208/18670	4.87167e-07	2.80668e-05	1.68494e-05	5610/3576/10206/2934/79720/3428/25978/117854/27074	9
GO:2001237	GO:2001237	negative regulation of extrinsic apoptotic signaling pathway	7/86	104/18670	5.08326e-07	2.87001e-05	1.72296e-05	8837/5054/3655/8772/8743/3553/3552	7
GO:0055067	GO:0055067	monovalent inorganic cation homeostasis	8/86	154/18670	5.4973e-07	3.04292e-05	1.82676e-05	120892/528/51382/245972/27131/5595/90423/1080	8
GO:0071219	GO:0071219	cellular response to molecule of bacterial origin	9/86	212/18670	5.7163e-07	3.10329e-05	1.863e-05	54209/3576/5054/5595/26191/148022/1051/2919/3553	9
GO:0051047	GO:0051047	positive regulation of secretion	12/86	428/18670	5.96644e-07	3.17797e-05	1.90784e-05	3624/54209/5868/120892/27131/5595/26191/3952/1080/117854/3553/3552	12
GO:0030004	GO:0030004	cellular monovalent inorganic cation homeostasis	7/86	108/18670	6.57392e-07	3.4367e-05	2.06316e-05	120892/528/51382/245972/5595/90423/1080	7
GO:0071230	GO:0071230	cellular response to amino acid stimulus	6/86	68/18670	6.97062e-07	3.57783e-05	2.14789e-05	1277/1281/58528/1051/23677/83667	6
GO:0072593	GO:0072593	reactive oxygen species metabolic process	10/86	284/18670	7.24282e-07	3.62583e-05	2.1767e-05	120892/4137/8837/3320/148022/3952/83667/1191/3043/3553	10
GO:0061684	GO:0061684	chaperone-mediated autophagy	4/86	16/18670	7.32101e-07	3.62583e-05	2.1767e-05	3320/171024/1191/1263	4
GO:0043903	GO:0043903	regulation of interspecies interactions between organisms	9/86	222/18670	8.40417e-07	4.09051e-05	2.45566e-05	5610/3576/10206/2934/79720/3428/25978/117854/27074	9
GO:0043200	GO:0043200	response to amino acid	7/86	113/18670	8.93822e-07	4.27671e-05	2.56745e-05	1277/1281/58528/1051/5111/23677/83667	7
GO:0030198	GO:0030198	extracellular matrix organization	11/86	368/18670	9.80583e-07	4.61364e-05	2.76972e-05	1300/1277/1281/8837/6678/5054/3655/3691/5768/4323/2335	11
GO:0043062	GO:0043062	extracellular structure organization	11/86	369/18670	1.00696e-06	4.66008e-05	2.7976e-05	1300/1277/1281/8837/6678/5054/3655/3691/5768/4323/2335	11
GO:0070661	GO:0070661	leukocyte proliferation	10/86	298/18670	1.12084e-06	5.10342e-05	3.06374e-05	54209/2064/26191/3572/148022/1051/3952/8772/1191/3553	10
GO:0071216	GO:0071216	cellular response to biotic stimulus	9/86	236/18670	1.39685e-06	6.25921e-05	3.7576e-05	54209/3576/5054/5595/26191/148022/1051/2919/3553	9
GO:0034198	GO:0034198	cellular response to amino acid starvation	5/86	43/18670	1.54639e-06	6.7161e-05	4.03189e-05	5610/58528/5595/83667/92196	5
GO:0045429	GO:0045429	positive regulation of nitric oxide biosynthetic process	5/86	43/18670	1.54639e-06	6.7161e-05	4.03189e-05	3320/148022/1191/3043/3553	5
GO:1904407	GO:1904407	positive regulation of nitric oxide metabolic process	5/86	44/18670	1.73835e-06	7.43541e-05	4.46371e-05	3320/148022/1191/3043/3553	5
GO:1990928	GO:1990928	response to amino acid starvation	5/86	46/18670	2.17834e-06	9.17828e-05	5.51001e-05	5610/58528/5595/83667/92196	5
GO:1903532	GO:1903532	positive regulation of secretion by cell	11/86	403/18670	2.36982e-06	9.83824e-05	5.90621e-05	3624/54209/5868/120892/5595/26191/3952/1080/117854/3553/3552	11
GO:0051453	GO:0051453	regulation of intracellular pH	6/86	84/18670	2.44098e-06	9.98679e-05	5.99539e-05	120892/528/51382/245972/90423/1080	6
GO:0019058	GO:0019058	viral life cycle	10/86	328/18670	2.65272e-06	0.000106981	6.42238e-05	5868/5610/3576/10206/2934/79720/3428/25978/117854/27074	10
GO:0042594	GO:0042594	response to starvation	8/86	191/18670	2.78109e-06	0.000110578	6.63833e-05	5610/120892/58528/5595/3428/5563/83667/92196	8
GO:0050900	GO:0050900	leukocyte migration	12/86	499/18670	2.95744e-06	0.000115956	6.96122e-05	1277/54209/3576/5054/5595/3655/3952/8772/2919/4323/2335/3553	12
GO:2000377	GO:2000377	regulation of reactive oxygen species metabolic process	8/86	195/18670	3.24416e-06	0.000125456	7.5315e-05	4137/8837/3320/148022/3952/1191/3043/3553	8
GO:0043491	GO:0043491	protein kinase B signaling	9/86	269/18670	4.0889e-06	0.000155986	9.36433e-05	9542/3320/4233/2064/3952/83667/1263/3084/3553	9
GO:0031638	GO:0031638	zymogen activation	5/86	53/18670	4.44646e-06	0.000166208	9.97797e-05	5054/3428/8772/4323/5327	5
GO:0032868	GO:0032868	response to insulin	9/86	272/18670	4.47459e-06	0.000166208	9.97797e-05	8837/528/51382/245972/3952/90423/83667/8743/3553	9
GO:0071222	GO:0071222	cellular response to lipopolysaccharide	8/86	205/18670	4.69696e-06	0.000172202	0.000103378	3576/5054/5595/26191/148022/1051/2919/3553	8
GO:0043434	GO:0043434	response to peptide hormone	11/86	436/18670	5.03424e-06	0.000182201	0.000109381	1277/8837/6678/528/51382/245972/3952/90423/83667/8743/3553	11
GO:0050670	GO:0050670	regulation of lymphocyte proliferation	8/86	208/18670	5.22784e-06	0.000186813	0.00011215	2064/26191/3572/148022/1051/3952/8772/3553	8
GO:0032944	GO:0032944	regulation of mononuclear cell proliferation	8/86	209/18670	5.41573e-06	0.000191107	0.000114728	2064/26191/3572/148022/1051/3952/8772/3553	8
GO:0051092	GO:0051092	positive regulation of NF-kappaB transcription factor activity	7/86	149/18670	5.67908e-06	0.000195513	0.000117373	5610/8837/10206/257397/148022/1191/3553	7
GO:2001056	GO:2001056	positive regulation of cysteine-type endopeptidase activity	7/86	149/18670	5.67908e-06	0.000195513	0.000117373	637/4137/666/2934/3428/8772/8743	7
GO:1903428	GO:1903428	positive regulation of reactive oxygen species biosynthetic process	5/86	57/18670	6.39469e-06	0.000217497	0.00013057	3320/148022/1191/3043/3553	5
GO:0018108	GO:0018108	peptidyl-tyrosine phosphorylation	10/86	363/18670	6.50449e-06	0.000218597	0.000131231	54209/5610/5595/4233/5753/27/2064/3572/3952/3084	10
GO:0050729	GO:0050729	positive regulation of inflammatory response	7/86	153/18670	6.76129e-06	0.000224554	0.000134807	54209/120892/5054/3572/148022/1051/3553	7
GO:0061900	GO:0061900	glial cell activation	5/86	58/18670	6.97274e-06	0.000226851	0.000136186	54209/120892/4137/1191/3553	5
GO:0018212	GO:0018212	peptidyl-tyrosine modification	10/86	366/18670	6.99116e-06	0.000226851	0.000136186	54209/5610/5595/4233/5753/27/2064/3572/3952/3084	10
GO:1903426	GO:1903426	regulation of reactive oxygen species biosynthetic process	6/86	101/18670	7.15021e-06	0.000229375	0.000137701	8837/3320/148022/1191/3043/3553	6
GO:0090383	GO:0090383	phagosome acidification	4/86	28/18670	7.89604e-06	0.000250455	0.000150356	528/51382/245972/90423	4
GO:0070663	GO:0070663	regulation of leukocyte proliferation	8/86	222/18670	8.42935e-06	0.000264401	0.000158728	2064/26191/3572/148022/1051/3952/8772/3553	8
GO:0032006	GO:0032006	regulation of TOR signaling	6/86	105/18670	8.94748e-06	0.000277569	0.000166633	54209/58528/5563/3952/23677/83667	6
GO:0032680	GO:0032680	regulation of tumor necrosis factor production	7/86	160/18670	9.06685e-06	0.000278214	0.000167021	54209/120892/26191/148022/3952/8772/1191	7
GO:0032640	GO:0032640	tumor necrosis factor production	7/86	163/18670	1.02373e-05	0.000307445	0.000184569	54209/120892/26191/148022/3952/8772/1191	7
GO:1903555	GO:1903555	regulation of tumor necrosis factor superfamily cytokine production	7/86	163/18670	1.02373e-05	0.000307445	0.000184569	54209/120892/26191/148022/3952/8772/1191	7
GO:0034599	GO:0034599	cellular response to oxidative stress	9/86	302/18670	1.0398e-05	0.000308901	0.000185443	120892/4137/8837/5595/4233/5563/5111/83667/2353	9
GO:0046686	GO:0046686	response to cadmium ion	5/86	63/18670	1.05046e-05	0.000308901	0.000185443	6678/5595/2934/5111/2353	5
GO:0050708	GO:0050708	regulation of protein secretion	11/86	472/18670	1.06407e-05	0.000309676	0.000185909	54209/120892/5595/26191/3952/1080/3708/2335/117854/3553/3552	11
GO:0034614	GO:0034614	cellular response to reactive oxygen species	7/86	168/18670	1.24655e-05	0.000355455	0.000213391	120892/4137/8837/5595/4233/5111/2353	7
GO:0071706	GO:0071706	tumor necrosis factor superfamily cytokine production	7/86	168/18670	1.24655e-05	0.000355455	0.000213391	54209/120892/26191/148022/3952/8772/1191	7
GO:0045428	GO:0045428	regulation of nitric oxide biosynthetic process	5/86	66/18670	1.32124e-05	0.000372986	0.000223915	3320/148022/1191/3043/3553	5
GO:0051249	GO:0051249	regulation of lymphocyte activation	11/86	485/18670	1.37123e-05	0.000383266	0.000230087	3624/2064/26191/2934/3572/148022/1051/3952/8772/4323/3553	11
GO:0048871	GO:0048871	multicellular organismal homeostasis	11/86	486/18670	1.39777e-05	0.000386853	0.00023224	8766/3953/58476/4233/5563/1051/3952/1080/8626/3553/3552	11
GO:0001503	GO:0001503	ossification	10/86	398/18670	1.44915e-05	0.000394903	0.000237073	1277/6678/58476/5595/3486/3572/1051/3952/4323/8626	10
GO:0051235	GO:0051235	maintenance of location	9/86	315/18670	1.45483e-05	0.000394903	0.000237073	53373/55187/2512/2934/3952/3708/219931/123/3553	9
GO:0050663	GO:0050663	cytokine secretion	8/86	240/18670	1.48518e-05	0.000399302	0.000239714	120892/5595/26191/3952/2335/117854/3553/3552	8
GO:0010822	GO:0010822	positive regulation of mitochondrion organization	6/86	116/18670	1.58444e-05	0.000418027	0.000250955	637/54209/55187/666/8626/8743	6
GO:0021782	GO:0021782	glial cell development	6/86	116/18670	1.58444e-05	0.000418027	0.000250955	54209/4137/2934/1191/3084/3553	6
GO:0010950	GO:0010950	positive regulation of endopeptidase activity	7/86	178/18670	1.81359e-05	0.000471121	0.000282829	637/4137/666/2934/3428/8772/8743	7
GO:0002791	GO:0002791	regulation of peptide secretion	11/86	500/18670	1.81907e-05	0.000471121	0.000282829	54209/120892/5595/26191/3952/1080/3708/2335/117854/3553/3552	11
GO:2001235	GO:2001235	positive regulation of apoptotic signaling pathway	7/86	179/18670	1.88042e-05	0.000482585	0.000289711	3624/637/666/2934/8772/8626/8743	7
GO:0033157	GO:0033157	regulation of intracellular protein transport	8/86	250/18670	1.99308e-05	0.000501257	0.000300921	637/120892/2064/258010/3952/1263/8626/3553	8
GO:0097284	GO:0097284	hepatocyte apoptotic process	3/86	12/18670	2.0147e-05	0.000501257	0.000300921	637/8837/2934	3
GO:0038034	GO:0038034	signal transduction in absence of ligand	5/86	72/18670	2.02421e-05	0.000501257	0.000300921	3624/666/8772/3553/3552	5
GO:0097192	GO:0097192	extrinsic apoptotic signaling pathway in absence of ligand	5/86	72/18670	2.02421e-05	0.000501257	0.000300921	3624/666/8772/3553/3552	5
GO:1903409	GO:1903409	reactive oxygen species biosynthetic process	6/86	122/18670	2.11146e-05	0.000518318	0.000311163	8837/3320/148022/1191/3043/3553	6
GO:0043123	GO:0043123	positive regulation of I-kappaB kinase/NF-kappaB signaling	7/86	183/18670	2.16848e-05	0.000527725	0.00031681	8837/10206/257397/148022/8772/8743/3553	7
GO:0033572	GO:0033572	transferrin transport	4/86	36/18670	2.20872e-05	0.000528408	0.00031722	528/51382/245972/90423	4
GO:0097242	GO:0097242	amyloid-beta clearance	4/86	36/18670	2.20872e-05	0.000528408	0.00031722	54209/5868/8766/1191	4
GO:0000041	GO:0000041	transition metal ion transport	6/86	124/18670	2.31557e-05	0.000549316	0.000329772	528/51382/245972/2512/90423/29986	6
GO:0007596	GO:0007596	blood coagulation	9/86	336/18670	2.4223e-05	0.000565399	0.000339427	1277/5868/1281/5054/5595/5055/3708/3043/5327	9
GO:0031929	GO:0031929	TOR signaling	6/86	125/18670	2.42342e-05	0.000565399	0.000339427	54209/58528/5563/3952/23677/83667	6
GO:0150076	GO:0150076	neuroinflammatory response	5/86	75/18670	2.4701e-05	0.000571564	0.000343128	54209/120892/4137/1191/3553	5
GO:1905475	GO:1905475	regulation of protein localization to membrane	7/86	187/18670	2.49202e-05	0.00057195	0.00034336	637/54209/8766/2064/2934/4323/8626	7
GO:0006826	GO:0006826	iron ion transport	5/86	76/18670	2.63452e-05	0.000599779	0.000360067	528/51382/245972/2512/90423	5
GO:0007599	GO:0007599	hemostasis	9/86	341/18670	2.71995e-05	0.000614274	0.000368768	1277/5868/1281/5054/5595/5055/3708/3043/5327	9
GO:0002687	GO:0002687	positive regulation of leukocyte migration	6/86	128/18670	2.77148e-05	0.00061863	0.000371383	54209/3576/5054/5595/8772/4323	6
GO:0050817	GO:0050817	coagulation	9/86	342/18670	2.78307e-05	0.00061863	0.000371383	1277/5868/1281/5054/5595/5055/3708/3043/5327	9
GO:0006809	GO:0006809	nitric oxide biosynthetic process	5/86	77/18670	2.80733e-05	0.000619148	0.000371695	3320/148022/1191/3043/3553	5
GO:1902042	GO:1902042	negative regulation of extrinsic apoptotic signaling pathway via death domain receptors	4/86	39/18670	3.05182e-05	0.000667851	0.000400933	8837/5054/8772/8743	4
GO:0070997	GO:0070997	neuron death	9/86	348/18670	3.18852e-05	0.000692398	0.000415669	637/120892/4137/666/1051/8772/1191/2353/8626	9
GO:0050714	GO:0050714	positive regulation of protein secretion	8/86	268/18670	3.27598e-05	0.0006998	0.000420112	54209/120892/5595/26191/1080/117854/3553/3552	8
GO:0042476	GO:0042476	odontogenesis	6/86	132/18670	3.29697e-05	0.0006998	0.000420112	1277/3624/5054/3655/3691/8626	6
GO:0043280	GO:0043280	positive regulation of cysteine-type endopeptidase activity involved in apoptotic process	6/86	132/18670	3.29697e-05	0.0006998	0.000420112	637/4137/666/2934/8772/8743	6
GO:0062197	GO:0062197	cellular response to chemical stress	9/86	350/18670	3.33434e-05	0.000702452	0.000421704	120892/4137/8837/5595/4233/5563/5111/83667/2353	9
GO:0048565	GO:0048565	digestive tract development	6/86	134/18670	3.58818e-05	0.000744848	0.000447156	1281/3576/5753/3655/3691/8626	6
GO:0048708	GO:0048708	astrocyte differentiation	5/86	81/18670	3.58836e-05	0.000744848	0.000447156	54209/4137/5595/3572/3553	5
GO:0046651	GO:0046651	lymphocyte proliferation	8/86	272/18670	3.63943e-05	0.000749935	0.00045021	2064/26191/3572/148022/1051/3952/8772/3553	8
GO:0032637	GO:0032637	interleukin-8 production	5/86	82/18670	3.80761e-05	0.000772986	0.000464048	5054/26191/3952/8772/3553	5
GO:0046209	GO:0046209	nitric oxide metabolic process	5/86	82/18670	3.80761e-05	0.000772986	0.000464048	3320/148022/1191/3043/3553	5
GO:0032943	GO:0032943	mononuclear cell proliferation	8/86	274/18670	3.83344e-05	0.000772986	0.000464048	2064/26191/3572/148022/1051/3952/8772/3553	8
GO:0045861	GO:0045861	negative regulation of proteolysis	9/86	358/18670	3.97563e-05	0.000795973	0.000477848	120892/8837/332/5054/3428/258010/5055/27074/5327	9
GO:0051701	GO:0051701	interaction with host	7/86	202/18670	4.08061e-05	0.000811236	0.000487011	5610/3576/4233/10206/2934/79720/25978	7
GO:0010038	GO:0010038	response to metal ion	9/86	362/18670	4.33361e-05	0.000855509	0.000513589	120892/4137/6678/5595/2934/5563/5111/2353/3552	9
GO:0050715	GO:0050715	positive regulation of cytokine secretion	6/86	139/18670	4.40732e-05	0.000864019	0.000518698	120892/5595/26191/117854/3553/3552	6
GO:1903901	GO:1903901	negative regulation of viral life cycle	5/86	85/18670	4.52814e-05	0.000875544	0.000525617	5610/10206/2934/3428/117854	5
GO:2001057	GO:2001057	reactive nitrogen species metabolic process	5/86	85/18670	4.52814e-05	0.000875544	0.000525617	3320/148022/1191/3043/3553	5
GO:0008286	GO:0008286	insulin receptor signaling pathway	6/86	141/18670	4.77421e-05	0.000901545	0.000541226	528/51382/245972/3952/90423/3553	6
GO:0006919	GO:0006919	activation of cysteine-type endopeptidase activity involved in apoptotic process	5/86	86/18670	4.79036e-05	0.000901545	0.000541226	637/4137/666/8772/8743	5
GO:0008625	GO:0008625	extrinsic apoptotic signaling pathway via death domain receptors	5/86	86/18670	4.79036e-05	0.000901545	0.000541226	637/8837/5054/8772/8743	5
GO:0032760	GO:0032760	positive regulation of tumor necrosis factor production	5/86	86/18670	4.79036e-05	0.000901545	0.000541226	120892/148022/3952/8772/1191	5
GO:0070266	GO:0070266	necroptotic process	4/86	44/18670	4.94932e-05	0.000916387	0.000550137	8837/666/148022/8772	4
GO:0090382	GO:0090382	phagosome maturation	4/86	44/18670	4.94932e-05	0.000916387	0.000550137	528/51382/245972/90423	4
GO:0038127	GO:0038127	ERBB signaling pathway	6/86	142/18670	4.96661e-05	0.000916387	0.000550137	9542/3320/27131/5753/2064/3084	6
GO:0006909	GO:0006909	phagocytosis	9/86	369/18670	5.02583e-05	0.000921081	0.000552955	54209/5868/3953/3320/5595/4233/2934/3952/3553	9
GO:1990000	GO:1990000	amyloid fibril formation	3/86	16/18670	5.06038e-05	0.000921081	0.000552955	4137/2934/1191	3
GO:0032386	GO:0032386	regulation of intracellular transport	9/86	370/18670	5.13196e-05	0.000921081	0.000552955	637/120892/5595/2064/258010/3952/1263/8626/3553	9
GO:0007034	GO:0007034	vacuolar transport	6/86	143/18670	5.16516e-05	0.000921081	0.000552955	120892/245972/55187/79720/25978/1191	6
GO:0009612	GO:0009612	response to mechanical stimulus	7/86	210/18670	5.22044e-05	0.000921081	0.000552955	1277/1281/5595/8772/4323/2353/3553	7
GO:0050707	GO:0050707	regulation of cytokine secretion	7/86	210/18670	5.22044e-05	0.000921081	0.000552955	120892/5595/26191/2335/117854/3553/3552	7
GO:0097529	GO:0097529	myeloid leukocyte migration	7/86	210/18670	5.22044e-05	0.000921081	0.000552955	54209/3576/5054/5595/2919/4323/3553	7
GO:1903557	GO:1903557	positive regulation of tumor necrosis factor superfamily cytokine production	5/86	88/18670	5.34991e-05	0.000938063	0.000563149	120892/148022/3952/8772/1191	5
GO:0002793	GO:0002793	positive regulation of peptide secretion	8/86	288/18670	5.44894e-05	0.000949529	0.000570032	54209/120892/5595/26191/1080/117854/3553/3552	8
GO:0097193	GO:0097193	intrinsic apoptotic signaling pathway	8/86	289/18670	5.58328e-05	0.000966969	0.000580502	637/120892/666/3428/1051/1191/3708/8626	8
GO:0055123	GO:0055123	digestive system development	6/86	146/18670	5.79927e-05	0.000998252	0.000599282	1281/3576/5753/3655/3691/8626	6
GO:0032869	GO:0032869	cellular response to insulin stimulus	7/86	216/18670	6.23654e-05	0.00106702	0.000640563	8837/528/51382/245972/3952/90423/3553	7
GO:0050769	GO:0050769	positive regulation of neurogenesis	10/86	474/18670	6.38151e-05	0.00106858	0.000641502	54209/4137/8837/8766/5753/27/3655/3572/2335/3553	10
GO:0016485	GO:0016485	protein processing	7/86	217/18670	6.42064e-05	0.00106858	0.000641502	120892/5054/2934/3428/8772/4323/5327	7
GO:0042176	GO:0042176	regulation of protein catabolic process	9/86	381/18670	6.43014e-05	0.00106858	0.000641502	54209/120892/3320/258010/1191/1263/3084/27074/3553	9
GO:0006953	GO:0006953	acute-phase response	4/86	47/18670	6.43495e-05	0.00106858	0.000641502	1051/2335/3553/3552	4
GO:0070849	GO:0070849	response to epidermal growth factor	4/86	47/18670	6.43495e-05	0.00106858	0.000641502	1277/8837/5595/2064	4
GO:0019722	GO:0019722	calcium-mediated signaling	7/86	218/18670	6.60916e-05	0.00109109	0.000655017	54209/120892/4137/3576/3708/3084/219931	7
GO:1901653	GO:1901653	cellular response to peptide	9/86	385/18670	6.96624e-05	0.00113494	0.000681341	54209/8837/528/51382/245972/26191/3952/90423/3553	9
GO:0001774	GO:0001774	microglial cell activation	4/86	48/18670	6.99538e-05	0.00113494	0.000681341	54209/120892/4137/1191	4
GO:0002269	GO:0002269	leukocyte activation involved in inflammatory response	4/86	48/18670	6.99538e-05	0.00113494	0.000681341	54209/120892/4137/1191	4
GO:0060546	GO:0060546	negative regulation of necroptotic process	3/86	18/18670	7.32472e-05	0.00116823	0.000701326	8837/666/8772	3
GO:0062099	GO:0062099	negative regulation of programmed necrotic cell death	3/86	18/18670	7.32472e-05	0.00116823	0.000701326	8837/666/8772	3
GO:0150078	GO:0150078	positive regulation of neuroinflammatory response	3/86	18/18670	7.32472e-05	0.00116823	0.000701326	54209/120892/3553	3
GO:0016049	GO:0016049	cell growth	10/86	484/18670	7.59014e-05	0.00118387	0.000710717	3624/4137/8766/3320/3486/2064/23677/83667/4323/2335	10
GO:0061912	GO:0061912	selective autophagy	4/86	49/18670	7.59055e-05	0.00118387	0.000710717	26353/55187/5595/83667	4
GO:0097300	GO:0097300	programmed necrotic cell death	4/86	49/18670	7.59055e-05	0.00118387	0.000710717	8837/666/148022/8772	4
GO:2001238	GO:2001238	positive regulation of extrinsic apoptotic signaling pathway	4/86	49/18670	7.59055e-05	0.00118387	0.000710717	3624/637/8772/8743	4
GO:0042116	GO:0042116	macrophage activation	5/86	95/18670	7.71537e-05	0.00119673	0.000718435	54209/120892/4137/148022/1191	5
GO:0014009	GO:0014009	glial cell proliferation	4/86	50/18670	8.22174e-05	0.0012683	0.000761403	54209/3953/1191/3553	4
GO:0042129	GO:0042129	regulation of T cell proliferation	6/86	156/18670	8.37589e-05	0.00128506	0.000771463	2064/3572/1051/3952/8772/3553	6
GO:0048709	GO:0048709	oligodendrocyte differentiation	5/86	97/18670	8.52003e-05	0.00130011	0.000780498	666/2064/2934/1191/3084	5
GO:0034138	GO:0034138	toll-like receptor 3 signaling pathway	3/86	19/18670	8.66918e-05	0.00131576	0.000789891	26191/148022/8772	3
GO:0051452	GO:0051452	intracellular pH reduction	4/86	51/18670	8.89026e-05	0.0013421	0.000805703	528/51382/245972/90423	4
GO:0050848	GO:0050848	regulation of calcium-mediated signaling	5/86	98/18670	8.94582e-05	0.00134226	0.0008058	54209/120892/4137/3708/3084	5
GO:0052126	GO:0052126	movement in host environment	6/86	158/18670	8.98642e-05	0.00134226	0.0008058	3576/4233/10206/2934/79720/25978	6
GO:0002831	GO:0002831	regulation of response to biotic stimulus	9/86	400/18670	9.32502e-05	0.0013855	0.000831761	54209/5595/26191/257397/3428/3952/8772/117854/3553	9
GO:0050863	GO:0050863	regulation of T cell activation	8/86	314/18670	9.95832e-05	0.00146564	0.000879868	2064/26191/2934/3572/1051/3952/8772/3553	8
GO:0032635	GO:0032635	interleukin-6 production	6/86	161/18670	9.96819e-05	0.00146564	0.000879868	54209/26191/148022/1051/3952/3553	6
GO:0097305	GO:0097305	response to alcohol	7/86	233/18670	0.000100255	0.00146642	0.00088034	3624/6678/2934/5563/3952/1080/2353	7
GO:1905523	GO:1905523	positive regulation of macrophage migration	3/86	20/18670	0.000101651	0.00147918	0.000888	54209/5595/4323	3
GO:0048525	GO:0048525	negative regulation of viral process	5/86	101/18670	0.000103219	0.00148238	0.000889917	5610/10206/2934/3428/117854	5
GO:0010823	GO:0010823	negative regulation of mitochondrion organization	4/86	53/18670	0.000103446	0.00148238	0.000889917	120892/4137/666/1191	4
GO:0045851	GO:0045851	pH reduction	4/86	53/18670	0.000103446	0.00148238	0.000889917	528/51382/245972/90423	4
GO:0002720	GO:0002720	positive regulation of cytokine production involved in immune response	4/86	54/18670	0.000111331	0.00158111	0.000949191	5595/148022/117854/3553	4
GO:0043122	GO:0043122	regulation of I-kappaB kinase/NF-kappaB signaling	7/86	237/18670	0.000111456	0.00158111	0.000949191	8837/10206/257397/148022/8772/8743/3553	7
GO:0008630	GO:0008630	intrinsic apoptotic signaling pathway in response to DNA damage	5/86	104/18670	0.000118552	0.00167336	0.00100457	637/666/3428/1191/8626	5
GO:0001558	GO:0001558	regulation of cell growth	9/86	416/18670	0.000125478	0.00175984	0.00105649	3624/4137/8766/3486/2064/23677/83667/4323/2335	9
GO:0051302	GO:0051302	regulation of cell division	6/86	168/18670	0.000125926	0.00175984	0.00105649	994/8766/1263/8626/3553/3552	6
GO:0042136	GO:0042136	neurotransmitter biosynthetic process	5/86	106/18670	0.000129704	0.00180372	0.00108283	3320/148022/1191/3043/3553	5
GO:0051341	GO:0051341	regulation of oxidoreductase activity	5/86	107/18670	0.000135573	0.0018761	0.00112628	120892/3320/27/3952/3553	5
GO:0060547	GO:0060547	negative regulation of necrotic cell death	3/86	22/18670	0.000136407	0.00187842	0.00112768	8837/666/8772	3
GO:0002526	GO:0002526	acute inflammatory response	5/86	108/18670	0.000141644	0.00193169	0.00115966	3572/1051/2335/3553/3552	5
GO:0032526	GO:0032526	response to retinoic acid	5/86	108/18670	0.000141644	0.00193169	0.00115966	1277/5753/27/3952/205860	5
GO:1903362	GO:1903362	regulation of cellular protein catabolic process	7/86	247/18670	0.000143973	0.00195402	0.00117306	54209/120892/3320/258010/1191/1263/27074	7
GO:0031663	GO:0031663	lipopolysaccharide-mediated signaling pathway	4/86	58/18670	0.00014728	0.00197987	0.00118858	5595/26191/148022/3553	4
GO:1902041	GO:1902041	regulation of extrinsic apoptotic signaling pathway via death domain receptors	4/86	58/18670	0.00014728	0.00197987	0.00118858	8837/5054/8772/8743	4
GO:0001836	GO:0001836	release of cytochrome c from mitochondria	4/86	59/18670	0.000157439	0.0021064	0.00126454	637/666/1191/8743	4
GO:1904019	GO:1904019	epithelial cell apoptotic process	5/86	111/18670	0.00016111	0.00213155	0.00127964	637/8837/5054/666/2934	5
GO:0043405	GO:0043405	regulation of MAP kinase activity	8/86	337/18670	0.000161937	0.00213155	0.00127964	5610/120892/5595/2064/26191/257397/3084/3553	8
GO:0051897	GO:0051897	positive regulation of protein kinase B signaling	6/86	176/18670	0.000162339	0.00213155	0.00127964	9542/3320/4233/2064/3952/3084	6
GO:0090316	GO:0090316	positive regulation of intracellular protein transport	6/86	176/18670	0.000162339	0.00213155	0.00127964	637/2064/3952/1263/8626/3553	6
GO:0051090	GO:0051090	regulation of DNA-binding transcription factor activity	9/86	432/18670	0.000166567	0.00217693	0.00130688	5610/8837/5595/10206/257397/148022/1191/2353/3553	9
GO:0035690	GO:0035690	cellular response to drug	9/86	433/18670	0.000169469	0.00220466	0.00132353	120892/8837/5595/4233/26191/5563/5111/1080/3553	9
GO:0071347	GO:0071347	cellular response to interleukin-1	6/86	179/18670	0.000177964	0.00230456	0.0013835	3576/5595/257397/1051/3553/3552	6
GO:0042035	GO:0042035	regulation of cytokine biosynthetic process	5/86	114/18670	0.000182558	0.00235325	0.00141273	3624/148022/1051/3553/3552	5
GO:0043406	GO:0043406	positive regulation of MAP kinase activity	7/86	258/18670	0.000188232	0.00241536	0.00145002	5610/120892/5595/2064/257397/3084/3553	7
GO:0046660	GO:0046660	female sex differentiation	5/86	115/18670	0.000190171	0.00241736	0.00145122	3624/1051/3952/4323/8626	5
GO:0070059	GO:0070059	intrinsic apoptotic signaling pathway in response to endoplasmic reticulum stress	4/86	62/18670	0.000190957	0.00241736	0.00145122	120892/666/1051/3708	4
GO:0070265	GO:0070265	necrotic cell death	4/86	62/18670	0.000190957	0.00241736	0.00145122	8837/666/148022/8772	4
GO:0061136	GO:0061136	regulation of proteasomal protein catabolic process	6/86	183/18670	0.000200623	0.00252838	0.00151787	54209/120892/258010/1191/1263/27074	6
GO:0051091	GO:0051091	positive regulation of DNA-binding transcription factor activity	7/86	261/18670	0.000202041	0.00253494	0.00152181	5610/8837/10206/257397/148022/1191/3553	7
GO:0002761	GO:0002761	regulation of myeloid leukocyte differentiation	5/86	117/18670	0.000206121	0.00256965	0.00154264	3624/54209/1051/8772/2353	5
GO:0042098	GO:0042098	T cell proliferation	6/86	184/18670	0.000206628	0.00256965	0.00154264	2064/3572/1051/3952/8772/3553	6
GO:0060544	GO:0060544	regulation of necroptotic process	3/86	26/18670	0.000227252	0.00280145	0.0016818	8837/666/8772	3
GO:0062098	GO:0062098	regulation of programmed necrotic cell death	3/86	26/18670	0.000227252	0.00280145	0.0016818	8837/666/8772	3
GO:0072665	GO:0072665	protein localization to vacuole	4/86	65/18670	0.000229339	0.00281489	0.00168987	55187/79720/23677/1191	4
GO:0072331	GO:0072331	signal transduction by p53 class mediator	7/86	267/18670	0.000232118	0.00283666	0.00170294	666/3428/5563/5111/83667/1263/8626	7
GO:0007249	GO:0007249	I-kappaB kinase/NF-kappaB signaling	7/86	269/18670	0.00024291	0.00294759	0.00176953	8837/10206/257397/148022/8772/8743/3553	7
GO:0070613	GO:0070613	regulation of protein processing	4/86	66/18670	0.000243283	0.00294759	0.00176953	120892/5054/2934/4323	4
GO:0007548	GO:0007548	sex differentiation	7/86	270/18670	0.000248456	0.00299599	0.00179859	3624/666/1051/3952/4323/8626/8743	7
GO:0019079	GO:0019079	viral genome replication	5/86	122/18670	0.000250462	0.00299599	0.00179859	5868/5610/3576/3428/117854	5
GO:1905477	GO:1905477	positive regulation of protein localization to membrane	5/86	122/18670	0.000250462	0.00299599	0.00179859	637/54209/8766/2064/8626	5
GO:0048143	GO:0048143	astrocyte activation	3/86	27/18670	0.00025481	0.00303514	0.00182209	54209/4137/3553	3
GO:1902105	GO:1902105	regulation of leukocyte differentiation	7/86	272/18670	0.000259855	0.00307267	0.00184462	3624/54209/2064/1051/8772/4323/2353	7
GO:0042089	GO:0042089	cytokine biosynthetic process	5/86	123/18670	0.000260137	0.00307267	0.00184462	3624/148022/1051/3553/3552	5
GO:0008637	GO:0008637	apoptotic mitochondrial changes	5/86	124/18670	0.000270095	0.00316381	0.00189933	637/666/1191/8626/8743	5
GO:0042107	GO:0042107	cytokine metabolic process	5/86	124/18670	0.000270095	0.00316381	0.00189933	3624/148022/1051/3553/3552	5
GO:0050891	GO:0050891	multicellular organismal water homeostasis	4/86	68/18670	0.000272984	0.00317133	0.00190385	8766/4233/1080/8626	4
GO:1903317	GO:1903317	regulation of protein maturation	4/86	68/18670	0.000272984	0.00317133	0.00190385	120892/5054/2934/4323	4
GO:0051346	GO:0051346	negative regulation of hydrolase activity	9/86	463/18670	0.000278439	0.00322145	0.00193394	120892/8837/332/3953/5054/3428/23677/5055/27074	9
GO:0042110	GO:0042110	T cell activation	9/86	464/18670	0.00028289	0.00325959	0.00195683	3953/2064/26191/2934/3572/1051/3952/8772/3553	9
GO:0042730	GO:0042730	fibrinolysis	3/86	28/18670	0.000284439	0.00326411	0.00195955	5054/5055/5327	3
GO:0071300	GO:0071300	cellular response to retinoic acid	4/86	69/18670	0.000288772	0.00330041	0.00198134	1277/5753/27/3952	4
GO:0002685	GO:0002685	regulation of leukocyte migration	6/86	196/18670	0.000290386	0.00330548	0.00198438	54209/3576/5054/5595/8772/4323	6
GO:1904950	GO:1904950	negative regulation of establishment of protein localization	6/86	197/18670	0.000298415	0.00338324	0.00203106	120892/4137/26191/258010/2335/3553	6
GO:0002576	GO:0002576	platelet degranulation	5/86	128/18670	0.000312848	0.00353136	0.00211999	6678/5054/5768/1191/2335	5
GO:0035966	GO:0035966	response to topologically incorrect protein	6/86	199/18670	0.000314997	0.00353136	0.00211999	26353/5610/3576/3320/666/1191	6
GO:0010575	GO:0010575	positive regulation of vascular endothelial growth factor production	3/86	29/18670	0.000316206	0.00353136	0.00211999	3572/3553/3552	3
GO:0010976	GO:0010976	positive regulation of neuron projection development	7/86	281/18670	0.000316484	0.00353136	0.00211999	4137/8837/8766/5753/27/3655/2335	7
GO:0050727	GO:0050727	regulation of inflammatory response	8/86	374/18670	0.000327492	0.0036398	0.00218509	54209/120892/5054/3572/148022/1051/3952/3553	8
GO:0050671	GO:0050671	positive regulation of lymphocyte proliferation	5/86	130/18670	0.000336057	0.00372035	0.00223344	3572/148022/3952/8772/3553	5
GO:0051881	GO:0051881	regulation of mitochondrial membrane potential	4/86	72/18670	0.000340065	0.00373542	0.00224249	637/120892/4137/666	4
GO:1903747	GO:1903747	regulation of establishment of protein localization to mitochondrion	4/86	72/18670	0.000340065	0.00373542	0.00224249	637/120892/4137/8626	4
GO:0051604	GO:0051604	protein maturation	7/86	285/18670	0.000344645	0.00377105	0.00226388	120892/5054/2934/3428/8772/4323/5327	7
GO:0032946	GO:0032946	positive regulation of mononuclear cell proliferation	5/86	131/18670	0.000348139	0.00379458	0.00227801	3572/148022/3952/8772/3553	5
GO:0036258	GO:0036258	multivesicular body assembly	3/86	30/18670	0.000350174	0.00380208	0.00228251	8766/79720/25978	3
GO:0002573	GO:0002573	myeloid leukocyte differentiation	6/86	204/18670	0.000359626	0.00388974	0.00233514	3624/54209/3428/1051/8772/2353	6
GO:0002696	GO:0002696	positive regulation of leukocyte activation	8/86	380/18670	0.000364198	0.00392417	0.0023558	54209/120892/3572/148022/3952/8772/4323/3553	8
GO:0030100	GO:0030100	regulation of endocytosis	6/86	205/18670	0.000369118	0.00396205	0.00237854	54209/5868/120892/5054/27/1191	6
GO:0030104	GO:0030104	water homeostasis	4/86	74/18670	0.000377688	0.00402345	0.0024154	8766/4233/1080/8626	4
GO:0032677	GO:0032677	regulation of interleukin-8 production	4/86	74/18670	0.000377688	0.00402345	0.0024154	5054/26191/8772/3553	4
GO:0046683	GO:0046683	response to organophosphorus	5/86	134/18670	0.000386365	0.00407024	0.00244349	1277/6678/1080/2353/3553	5
GO:0036257	GO:0036257	multivesicular body organization	3/86	31/18670	0.000386406	0.00407024	0.00244349	8766/79720/25978	3
GO:1902186	GO:1902186	regulation of viral release from host cell	3/86	31/18670	0.000386406	0.00407024	0.00244349	10206/79720/25978	3
GO:0070555	GO:0070555	response to interleukin-1	6/86	207/18670	0.00038869	0.00407907	0.0024488	3576/5595/257397/1051/3553/3552	6
GO:0050921	GO:0050921	positive regulation of chemotaxis	5/86	135/18670	0.000399786	0.00417999	0.00250938	54209/3576/5054/5595/4233	5
GO:0032814	GO:0032814	regulation of natural killer cell activation	3/86	32/18670	0.000424965	0.00442252	0.00265498	26191/148022/3952	3
GO:0034605	GO:0034605	cellular response to heat	5/86	137/18670	0.000427683	0.00442252	0.00265498	26353/4137/3320/5595/3552	5
GO:0072655	GO:0072655	establishment of protein localization to mitochondrion	5/86	137/18670	0.000427683	0.00442252	0.00265498	637/120892/4137/3320/8626	5
GO:0070665	GO:0070665	positive regulation of leukocyte proliferation	5/86	139/18670	0.000457024	0.00470869	0.00282677	3572/148022/3952/8772/3553	5
GO:0050867	GO:0050867	positive regulation of cell activation	8/86	394/18670	0.000463032	0.00472539	0.0028368	54209/120892/3572/148022/3952/8772/4323/3553	8
GO:0045732	GO:0045732	positive regulation of protein catabolic process	6/86	214/18670	0.000463667	0.00472539	0.0028368	54209/120892/3320/1191/1263/3553	6
GO:1903050	GO:1903050	regulation of proteolysis involved in cellular protein catabolic process	6/86	214/18670	0.000463667	0.00472539	0.0028368	54209/120892/258010/1191/1263/27074	6
GO:2000758	GO:2000758	positive regulation of peptidyl-lysine acetylation	3/86	33/18670	0.00046591	0.00473117	0.00284027	5595/5563/3553	3
GO:0070372	GO:0070372	regulation of ERK1 and ERK2 cascade	7/86	300/18670	0.000468692	0.00474236	0.00284699	54209/8837/5595/2064/26191/2335/3553	7
GO:1903364	GO:1903364	positive regulation of cellular protein catabolic process	5/86	140/18670	0.000472252	0.0047568	0.00285566	54209/120892/3320/1191/1263	5
GO:0042119	GO:0042119	neutrophil activation	9/86	498/18670	0.000473489	0.0047568	0.00285566	51382/3576/3320/2512/2934/258010/2919/5768/3043	9
GO:0071241	GO:0071241	cellular response to inorganic substance	6/86	215/18670	0.00047524	0.00475745	0.00285605	120892/8837/5595/2934/5563/2353	6
GO:0071260	GO:0071260	cellular response to mechanical stimulus	4/86	79/18670	0.00048465	0.00481749	0.00289209	1277/5595/8772/3553	4
GO:1900034	GO:1900034	regulation of cellular response to heat	4/86	79/18670	0.00048465	0.00481749	0.00289209	26353/4137/3320/5595	4
GO:0070585	GO:0070585	protein localization to mitochondrion	5/86	141/18670	0.000487859	0.00483237	0.00290103	637/120892/4137/3320/8626	5
GO:0008406	GO:0008406	gonad development	6/86	217/18670	0.00049906	0.00492603	0.00295725	3624/666/1051/3952/4323/8743	6
GO:1903037	GO:1903037	regulation of leukocyte cell-cell adhesion	7/86	304/18670	0.000507166	0.00498861	0.00299482	2064/26191/3572/1051/3952/8772/3553	7
GO:0010574	GO:0010574	regulation of vascular endothelial growth factor production	3/86	34/18670	0.000509304	0.00499224	0.002997	3572/3553/3552	3
GO:0045088	GO:0045088	regulation of innate immune response	7/86	305/18670	0.000517168	0.00505178	0.00303274	54209/26191/257397/3428/3952/8772/117854	7
GO:0007584	GO:0007584	response to nutrient	6/86	219/18670	0.0005238	0.0050814	0.00305053	1277/6678/2934/5111/3952/3553	6
GO:0051651	GO:0051651	maintenance of location in cell	6/86	219/18670	0.0005238	0.0050814	0.00305053	53373/55187/2512/2934/3708/219931	6
GO:0022407	GO:0022407	regulation of cell-cell adhesion	8/86	402/18670	0.000528653	0.00511091	0.00306824	2064/3655/26191/3572/1051/3952/8772/3553	8
GO:0010259	GO:0010259	multicellular organism aging	3/86	35/18670	0.000555204	0.00527724	0.0031681	120892/3952/8626	3
GO:0019076	GO:0019076	viral release from host cell	3/86	35/18670	0.000555204	0.00527724	0.0031681	10206/79720/25978	3
GO:0035890	GO:0035890	exit from host	3/86	35/18670	0.000555204	0.00527724	0.0031681	10206/79720/25978	3
GO:0035891	GO:0035891	exit from host cell	3/86	35/18670	0.000555204	0.00527724	0.0031681	10206/79720/25978	3
GO:1901030	GO:1901030	positive regulation of mitochondrial outer membrane permeabilization involved in apoptotic signaling pathway	3/86	35/18670	0.000555204	0.00527724	0.0031681	637/666/8626	3
GO:0032642	GO:0032642	regulation of chemokine production	4/86	82/18670	0.000558302	0.00528888	0.00317508	54209/5610/148022/3553	4
GO:0042542	GO:0042542	response to hydrogen peroxide	5/86	146/18670	0.000571799	0.00539863	0.00324097	1277/120892/4233/5111/3043	5
GO:0045137	GO:0045137	development of primary sexual characteristics	6/86	223/18670	0.000576143	0.00542151	0.0032547	3624/666/1051/3952/4323/8743	6
GO:0071236	GO:0071236	cellular response to antibiotic	5/86	147/18670	0.000589812	0.00553169	0.00332085	120892/4233/5111/1080/1191	5
GO:0010573	GO:0010573	vascular endothelial growth factor production	3/86	36/18670	0.000603669	0.00560695	0.00336603	3572/3553/3552	3
GO:0001649	GO:0001649	osteoblast differentiation	6/86	225/18670	0.000603795	0.00560695	0.00336603	1277/58476/3486/3572/1051/8626	6
GO:0007160	GO:0007160	cell-matrix adhesion	6/86	225/18670	0.000603795	0.00560695	0.00336603	1281/5054/3655/3691/4323/2335	6
GO:0002718	GO:0002718	regulation of cytokine production involved in immune response	4/86	84/18670	0.000611614	0.00564244	0.00338733	5595/148022/117854/3553	4
GO:1905897	GO:1905897	regulation of response to endoplasmic reticulum stress	4/86	84/18670	0.000611614	0.00564244	0.00338733	120892/666/258010/1191	4
GO:0006898	GO:0006898	receptor-mediated endocytosis	7/86	314/18670	0.000614456	0.00565019	0.00339199	5868/6678/3576/5054/3320/1191/3043	7
GO:0014074	GO:0014074	response to purine-containing compound	5/86	149/18670	0.000627112	0.00574785	0.00345062	1277/6678/1080/2353/3553	5
GO:0070371	GO:0070371	ERK1 and ERK2 cascade	7/86	317/18670	0.000649937	0.00593777	0.00356463	54209/8837/5595/2064/26191/2335/3553	7
GO:0038083	GO:0038083	peptidyl-tyrosine autophosphorylation	3/86	37/18670	0.000654757	0.00594334	0.00356797	5595/5753/27	3
GO:0071276	GO:0071276	cellular response to cadmium ion	3/86	37/18670	0.000654757	0.00594334	0.00356797	5595/2934/2353	3
GO:0032388	GO:0032388	positive regulation of intracellular transport	6/86	229/18670	0.000662187	0.00599152	0.0035969	637/2064/3952/1263/8626/3553	6
GO:0009743	GO:0009743	response to carbohydrate	6/86	230/18670	0.000677448	0.00611001	0.00366804	6678/5563/3952/1080/83667/3553	6
GO:0000187	GO:0000187	activation of MAPK activity	5/86	152/18670	0.000686346	0.00615097	0.00369262	120892/5595/257397/3084/3553	5
GO:0032675	GO:0032675	regulation of interleukin-6 production	5/86	152/18670	0.000686346	0.00615097	0.00369262	54209/26191/148022/1051/3553	5
GO:0007568	GO:0007568	aging	7/86	321/18670	0.000699759	0.00623103	0.00374068	120892/5054/5595/2934/3952/2353/8626	7
GO:0071375	GO:0071375	cellular response to peptide hormone stimulus	7/86	321/18670	0.000699759	0.00623103	0.00374068	8837/528/51382/245972/3952/90423/3553	7
GO:0030168	GO:0030168	platelet activation	5/86	153/18670	0.000706992	0.00623103	0.00374068	1277/1281/5595/3708/3043	5
GO:0042133	GO:0042133	neurotransmitter metabolic process	5/86	153/18670	0.000706992	0.00623103	0.00374068	3320/148022/1191/3043/3553	5
GO:0010939	GO:0010939	regulation of necrotic cell death	3/86	38/18670	0.000708523	0.00623103	0.00374068	8837/666/8772	3
GO:0016572	GO:0016572	histone phosphorylation	3/86	38/18670	0.000708523	0.00623103	0.00374068	5595/5563/3553	3
GO:0009615	GO:0009615	response to virus	7/86	323/18670	0.000725782	0.00634711	0.00381037	5610/3428/148022/8772/1191/117854/3553	7
GO:1901342	GO:1901342	regulation of vasculature development	8/86	422/18670	0.000726219	0.00634711	0.00381037	8837/6678/3576/5054/2064/3952/3553/3552	8
GO:1904035	GO:1904035	regulation of epithelial cell apoptotic process	4/86	88/18670	0.000728917	0.00635103	0.00381273	8837/5054/666/2934	4
GO:0046777	GO:0046777	protein autophosphorylation	6/86	235/18670	0.000757887	0.00658312	0.00395206	5610/120892/5595/5753/27/2064	6
GO:0032602	GO:0032602	chemokine production	4/86	89/18670	0.000760561	0.00658609	0.00395384	54209/5610/148022/3553	4
GO:1905521	GO:1905521	regulation of macrophage migration	3/86	39/18670	0.000765023	0.00660447	0.00396487	54209/5595/4323	3
GO:0007050	GO:0007050	cell cycle arrest	6/86	237/18670	0.000792056	0.00680579	0.00408573	3624/3576/58528/5563/5111/1263	6
GO:0042475	GO:0042475	odontogenesis of dentin-containing tooth	4/86	90/18670	0.000793165	0.00680579	0.00408573	5054/3655/3691/8626	4
GO:0043254	GO:0043254	regulation of protein-containing complex assembly	8/86	429/18670	0.000808014	0.00688388	0.00413261	637/5610/4137/3320/4233/2934/258010/1191	8
GO:0051048	GO:0051048	negative regulation of secretion	6/86	238/18670	0.000809581	0.00688388	0.00413261	3624/26191/3952/2335/3084/3553	6
GO:0051607	GO:0051607	defense response to virus	6/86	238/18670	0.000809581	0.00688388	0.00413261	5610/3428/148022/8772/117854/3553	6
GO:0006623	GO:0006623	protein targeting to vacuole	3/86	40/18670	0.000824312	0.00696686	0.00418243	55187/79720/1191	3
GO:0032008	GO:0032008	positive regulation of TOR signaling	3/86	40/18670	0.000824312	0.00696686	0.00418243	54209/58528/3952	3
GO:0045639	GO:0045639	positive regulation of myeloid cell differentiation	4/86	91/18670	0.000826744	0.00696686	0.00418243	3624/54209/8772/2353	4
GO:0048608	GO:0048608	reproductive structure development	8/86	431/18670	0.0008327	0.00699616	0.00420002	3624/5595/666/1051/3952/4323/8626/8743	8
GO:2000117	GO:2000117	negative regulation of cysteine-type endopeptidase activity	4/86	92/18670	0.000861314	0.00720953	0.00432811	8837/332/3428/27074	4
GO:0032147	GO:0032147	activation of protein kinase activity	7/86	333/18670	0.000867651	0.00720953	0.00432811	5610/120892/5595/257397/3952/3084/3553	7
GO:0048732	GO:0048732	gland development	8/86	434/18670	0.000870864	0.00720953	0.00432811	8837/5595/4233/1051/5111/8772/3084/8626	8
GO:0050673	GO:0050673	epithelial cell proliferation	8/86	434/18670	0.000870864	0.00720953	0.00432811	8837/6678/3486/2064/1051/3952/4323/8626	8
GO:0061458	GO:0061458	reproductive system development	8/86	434/18670	0.000870864	0.00720953	0.00432811	3624/5595/666/1051/3952/4323/8626/8743	8
GO:0071902	GO:0071902	positive regulation of protein serine/threonine kinase activity	7/86	334/18670	0.000882963	0.00722516	0.00433749	5610/120892/5595/2064/257397/3084/3553	7
GO:0006111	GO:0006111	regulation of gluconeogenesis	3/86	41/18670	0.000886444	0.00722516	0.00433749	3953/3952/83667	3
GO:0050873	GO:0050873	brown fat cell differentiation	3/86	41/18670	0.000886444	0.00722516	0.00433749	3655/1051/3952	3
GO:0140353	GO:0140353	lipid export from cell	3/86	41/18670	0.000886444	0.00722516	0.00433749	3624/3952/3553	3
GO:0150077	GO:0150077	regulation of neuroinflammatory response	3/86	41/18670	0.000886444	0.00722516	0.00433749	54209/120892/3553	3
GO:0000045	GO:0000045	autophagosome assembly	4/86	93/18670	0.000896892	0.00722516	0.00433749	5868/120892/58476/171024	4
GO:0033273	GO:0033273	response to vitamin	4/86	93/18670	0.000896892	0.00722516	0.00433749	1277/6678/2934/3952	4
GO:0009266	GO:0009266	response to temperature stimulus	6/86	243/18670	0.000901753	0.00722516	0.00433749	26353/4137/3320/5595/2353/3552	6
GO:0031960	GO:0031960	response to corticosteroid	5/86	162/18670	0.000914366	0.00722516	0.00433749	1277/8837/6678/5111/2353	5
GO:0031334	GO:0031334	positive regulation of protein-containing complex assembly	6/86	244/18670	0.000921121	0.00722516	0.00433749	637/4137/3320/4233/2934/1191	6
GO:0051896	GO:0051896	regulation of protein kinase B signaling	6/86	244/18670	0.000921121	0.00722516	0.00433749	9542/3320/4233/2064/3952/3084	6
GO:0001660	GO:0001660	fever generation	2/86	10/18670	0.00092138	0.00722516	0.00433749	3553/3552	2
GO:0001787	GO:0001787	natural killer cell proliferation	2/86	10/18670	0.00092138	0.00722516	0.00433749	26191/3952	2
GO:0032464	GO:0032464	positive regulation of protein homooligomerization	2/86	10/18670	0.00092138	0.00722516	0.00433749	637/1191	2
GO:0033210	GO:0033210	leptin-mediated signaling pathway	2/86	10/18670	0.00092138	0.00722516	0.00433749	3953/3952	2
GO:0035878	GO:0035878	nail development	2/86	10/18670	0.00092138	0.00722516	0.00433749	3655/3691	2
GO:0071233	GO:0071233	cellular response to leucine	2/86	10/18670	0.00092138	0.00722516	0.00433749	58528/83667	2
GO:1990253	GO:1990253	cellular response to leucine starvation	2/86	10/18670	0.00092138	0.00722516	0.00433749	58528/83667	2
GO:2000271	GO:2000271	positive regulation of fibroblast apoptotic process	2/86	10/18670	0.00092138	0.00722516	0.00433749	637/8626	2
GO:0007159	GO:0007159	leukocyte cell-cell adhesion	7/86	337/18670	0.000930187	0.00727401	0.00436682	2064/26191/3572/1051/3952/8772/3553	7
GO:0007033	GO:0007033	vacuole organization	5/86	163/18670	0.000939926	0.00732986	0.00440035	5868/120892/58476/171024/219931	5
GO:0042149	GO:0042149	cellular response to glucose starvation	3/86	42/18670	0.000951471	0.00737913	0.00442992	3428/5563/83667	3
GO:1901031	GO:1901031	regulation of response to reactive oxygen species	3/86	42/18670	0.000951471	0.00737913	0.00442992	120892/4233/83667	3
GO:0002702	GO:0002702	positive regulation of production of molecular mediator of immune response	4/86	95/18670	0.000971135	0.00744977	0.00447233	5595/148022/117854/3553	4
GO:0042102	GO:0042102	positive regulation of T cell proliferation	4/86	95/18670	0.000971135	0.00744977	0.00447233	3572/3952/8772/3553	4
GO:0044070	GO:0044070	regulation of anion transport	4/86	95/18670	0.000971135	0.00744977	0.00447233	1051/3952/1080/3553	4
GO:0045069	GO:0045069	regulation of viral genome replication	4/86	95/18670	0.000971135	0.00744977	0.00447233	5610/3576/3428/117854	4
GO:0008585	GO:0008585	female gonad development	4/86	96/18670	0.00100983	0.00770475	0.0046254	3624/1051/3952/4323	4
GO:1905037	GO:1905037	autophagosome organization	4/86	96/18670	0.00100983	0.00770475	0.0046254	5868/120892/58476/171024	4
GO:0045773	GO:0045773	positive regulation of axon extension	3/86	43/18670	0.00101944	0.00771553	0.00463188	4137/8766/2335	3
GO:0071364	GO:0071364	cellular response to epidermal growth factor stimulus	3/86	43/18670	0.00101944	0.00771553	0.00463188	1277/8837/2064	3
GO:1901985	GO:1901985	positive regulation of protein acetylation	3/86	43/18670	0.00101944	0.00771553	0.00463188	5595/5563/3553	3
GO:0010256	GO:0010256	endomembrane system organization	8/86	445/18670	0.00102303	0.00772192	0.00463572	120892/8766/5595/2934/79720/25978/1191/1263	8
GO:0010951	GO:0010951	negative regulation of endopeptidase activity	6/86	250/18670	0.00104416	0.00781801	0.0046934	8837/332/5054/3428/5055/27074	6
GO:0007044	GO:0007044	cell-substrate junction assembly	4/86	97/18670	0.0010496	0.00781801	0.0046934	3655/3691/4323/2335	4
GO:0015908	GO:0015908	fatty acid transport	4/86	97/18670	0.0010496	0.00781801	0.0046934	5563/3952/123/3553	4
GO:0051591	GO:0051591	response to cAMP	4/86	97/18670	0.0010496	0.00781801	0.0046934	1277/6678/1080/2353	4
GO:0150115	GO:0150115	cell-substrate junction organization	4/86	97/18670	0.0010496	0.00781801	0.0046934	3655/3691/4323/2335	4
GO:0048285	GO:0048285	organelle fission	8/86	449/18670	0.00108337	0.00797504	0.00478767	994/120892/4137/332/8766/25978/3553/3552	8
GO:0014002	GO:0014002	astrocyte development	3/86	44/18670	0.00109042	0.00797504	0.00478767	54209/4137/3553	3
GO:0044060	GO:0044060	regulation of endocrine process	3/86	44/18670	0.00109042	0.00797504	0.00478767	3624/3952/3553	3
GO:0090311	GO:0090311	regulation of protein deacetylation	3/86	44/18670	0.00109042	0.00797504	0.00478767	120892/4137/5563	3
GO:1901028	GO:1901028	regulation of mitochondrial outer membrane permeabilization involved in apoptotic signaling pathway	3/86	44/18670	0.00109042	0.00797504	0.00478767	637/666/8626	3
GO:1903573	GO:1903573	negative regulation of response to endoplasmic reticulum stress	3/86	44/18670	0.00109042	0.00797504	0.00478767	120892/258010/1191	3
GO:0045807	GO:0045807	positive regulation of endocytosis	4/86	98/18670	0.00109046	0.00797504	0.00478767	54209/120892/5054/1191	4
GO:0030307	GO:0030307	positive regulation of cell growth	5/86	169/18670	0.00110462	0.00805771	0.0048373	4137/8766/2064/4323/2335	5
GO:0009629	GO:0009629	response to gravity	2/86	11/18670	0.00112276	0.00810629	0.00486646	6678/2353	2
GO:0032276	GO:0032276	regulation of gonadotropin secretion	2/86	11/18670	0.00112276	0.00810629	0.00486646	3624/3952	2
GO:0090042	GO:0090042	tubulin deacetylation	2/86	11/18670	0.00112276	0.00810629	0.00486646	4137/5563	2
GO:1903980	GO:1903980	positive regulation of microglial cell activation	2/86	11/18670	0.00112276	0.00810629	0.00486646	54209/120892	2
GO:0035987	GO:0035987	endodermal cell differentiation	3/86	45/18670	0.00116444	0.00836439	0.00502141	3624/4323/2335	3
GO:0051204	GO:0051204	protein insertion into mitochondrial membrane	3/86	45/18670	0.00116444	0.00836439	0.00502141	637/3320/8626	3
GO:0070498	GO:0070498	interleukin-1-mediated signaling pathway	4/86	100/18670	0.0011755	0.00842244	0.00505626	5595/257397/3553/3552	4
GO:0048863	GO:0048863	stem cell differentiation	6/86	257/18670	0.00120327	0.00859957	0.0051626	5610/5595/2335/117854/3084/8626	6
GO:0030098	GO:0030098	lymphocyte differentiation	7/86	353/18670	0.0012168	0.00865142	0.00519373	3624/3953/2064/26191/3952/8772/4323	7
GO:0032649	GO:0032649	regulation of interferon-gamma production	4/86	101/18670	0.00121972	0.00865142	0.00519373	3624/26191/8772/3553	4
GO:0046545	GO:0046545	development of primary female sexual characteristics	4/86	101/18670	0.00121972	0.00865142	0.00519373	3624/1051/3952/4323	4
GO:0001659	GO:0001659	temperature homeostasis	5/86	173/18670	0.00122571	0.00866264	0.00520046	3953/1051/3952/3553/3552	5
GO:0006839	GO:0006839	mitochondrial transport	6/86	258/18670	0.00122744	0.00866264	0.00520046	637/120892/3320/666/5563/8626	6
GO:0031589	GO:0031589	cell-substrate adhesion	7/86	354/18670	0.00123678	0.00870683	0.00522699	1277/1281/5054/3655/3691/4323/2335	7
GO:0001505	GO:0001505	regulation of neurotransmitter levels	7/86	355/18670	0.00125702	0.00882729	0.0052993	5868/120892/3320/148022/1191/3043/3553	7
GO:0002367	GO:0002367	cytokine production involved in immune response	4/86	102/18670	0.00126509	0.0088619	0.00532008	5595/148022/117854/3553	4
GO:0060986	GO:0060986	endocrine hormone secretion	3/86	47/18670	0.00132182	0.00911561	0.00547239	3624/3952/3553	3
GO:0090151	GO:0090151	establishment of protein localization to mitochondrial membrane	3/86	47/18670	0.00132182	0.00911561	0.00547239	637/3320/8626	3
GO:1900744	GO:1900744	regulation of p38MAPK cascade	3/86	47/18670	0.00132182	0.00911561	0.00547239	26191/3952/3553	3
GO:2001239	GO:2001239	regulation of extrinsic apoptotic signaling pathway in absence of ligand	3/86	47/18670	0.00132182	0.00911561	0.00547239	3624/3553/3552	3
GO:0006986	GO:0006986	response to unfolded protein	5/86	176/18670	0.00132279	0.00911561	0.00547239	26353/5610/3576/3320/666	5
GO:0009408	GO:0009408	response to heat	5/86	176/18670	0.00132279	0.00911561	0.00547239	26353/4137/3320/5595/3552	5
GO:0010466	GO:0010466	negative regulation of peptidase activity	6/86	262/18670	0.00132785	0.00911561	0.00547239	8837/332/5054/3428/5055/27074	6
GO:0010623	GO:0010623	programmed cell death involved in cell development	2/86	12/18670	0.00134329	0.00911561	0.00547239	3553/3552	2
GO:0014889	GO:0014889	muscle atrophy	2/86	12/18670	0.00134329	0.00911561	0.00547239	8837/2934	2
GO:0031581	GO:0031581	hemidesmosome assembly	2/86	12/18670	0.00134329	0.00911561	0.00547239	3655/3691	2
GO:0033197	GO:0033197	response to vitamin E	2/86	12/18670	0.00134329	0.00911561	0.00547239	1277/3952	2
GO:0045080	GO:0045080	positive regulation of chemokine biosynthetic process	2/86	12/18670	0.00134329	0.00911561	0.00547239	148022/3553	2
GO:2001223	GO:2001223	negative regulation of neuron migration	2/86	12/18670	0.00134329	0.00911561	0.00547239	1281/3084	2
GO:1901800	GO:1901800	positive regulation of proteasomal protein catabolic process	4/86	104/18670	0.00135935	0.00920251	0.00552456	54209/120892/1191/1263	4
GO:0072604	GO:0072604	interleukin-6 secretion	3/86	48/18670	0.00140528	0.00946801	0.00568395	26191/3952/3553	3
GO:0090199	GO:0090199	regulation of release of cytochrome c from mitochondria	3/86	48/18670	0.00140528	0.00946801	0.00568395	637/1191/8743	3
GO:0032757	GO:0032757	positive regulation of interleukin-8 production	3/86	49/18670	0.00149197	0.0100282	0.00602025	5054/8772/3553	3
GO:0045927	GO:0045927	positive regulation of growth	6/86	270/18670	0.00154744	0.010343	0.00620922	4137/8766/2064/3952/4323/2335	6
GO:1903706	GO:1903706	regulation of hemopoiesis	8/86	475/18670	0.00154872	0.010343	0.00620922	3624/54209/5610/2064/1051/8772/4323/2353	8
GO:0001706	GO:0001706	endoderm formation	3/86	50/18670	0.00158196	0.010343	0.00620922	3624/4323/2335	3
GO:0001961	GO:0001961	positive regulation of cytokine-mediated signaling pathway	3/86	50/18670	0.00158196	0.010343	0.00620922	54209/8772/117854	3
GO:1903793	GO:1903793	positive regulation of anion transport	3/86	50/18670	0.00158196	0.010343	0.00620922	1051/1080/3553	3
GO:0002281	GO:0002281	macrophage activation involved in immune response	2/86	13/18670	0.00158277	0.010343	0.00620922	54209/148022	2
GO:0033127	GO:0033127	regulation of histone phosphorylation	2/86	13/18670	0.00158277	0.010343	0.00620922	5595/3553	2
GO:0043201	GO:0043201	response to leucine	2/86	13/18670	0.00158277	0.010343	0.00620922	58528/83667	2
GO:0045086	GO:0045086	positive regulation of interleukin-2 biosynthetic process	2/86	13/18670	0.00158277	0.010343	0.00620922	3553/3552	2
GO:0050746	GO:0050746	regulation of lipoprotein metabolic process	2/86	13/18670	0.00158277	0.010343	0.00620922	258010/3952	2
GO:0060340	GO:0060340	positive regulation of type I interferon-mediated signaling pathway	2/86	13/18670	0.00158277	0.010343	0.00620922	8772/117854	2
GO:1902947	GO:1902947	regulation of tau-protein kinase activity	2/86	13/18670	0.00158277	0.010343	0.00620922	3320/1191	2
GO:0045666	GO:0045666	positive regulation of neuron differentiation	7/86	371/18670	0.00161767	0.0105466	0.00633148	4137/8837/8766/5753/27/3655/2335	7
GO:1903708	GO:1903708	positive regulation of hemopoiesis	5/86	185/18670	0.0016482	0.0107209	0.0064361	3624/54209/8772/4323/2353	5
GO:0051098	GO:0051098	regulation of binding	7/86	373/18670	0.0016679	0.0107975	0.00648208	120892/5595/4233/3428/148022/117854/3084	7
GO:0032007	GO:0032007	negative regulation of TOR signaling	3/86	51/18670	0.00167528	0.0107975	0.00648208	5563/23677/83667	3
GO:0050999	GO:0050999	regulation of nitric-oxide synthase activity	3/86	51/18670	0.00167528	0.0107975	0.00648208	3320/3952/3553	3
GO:0072666	GO:0072666	establishment of protein localization to vacuole	3/86	51/18670	0.00167528	0.0107975	0.00648208	55187/79720/1191	3
GO:0043312	GO:0043312	neutrophil degranulation	8/86	485/18670	0.00176517	0.0113479	0.00681253	51382/3320/2512/2934/258010/2919/5768/3043	8
GO:0071248	GO:0071248	cellular response to metal ion	5/86	188/18670	0.00176872	0.0113479	0.00681253	120892/5595/2934/5563/2353	5
GO:0002065	GO:0002065	columnar/cuboidal epithelial cell differentiation	4/86	112/18670	0.00178569	0.0113793	0.00683133	5054/5753/1051/8626	4
GO:0010906	GO:0010906	regulation of glucose metabolic process	4/86	112/18670	0.00178569	0.0113793	0.00683133	3953/3486/3952/83667	4
GO:1903828	GO:1903828	negative regulation of cellular protein localization	4/86	112/18670	0.00178569	0.0113793	0.00683133	120892/4137/58476/258010	4
GO:0002283	GO:0002283	neutrophil activation involved in immune response	8/86	488/18670	0.00183458	0.0115988	0.00696312	51382/3320/2512/2934/258010/2919/5768/3043	8
GO:0032310	GO:0032310	prostaglandin secretion	2/86	14/18670	0.00184105	0.0115988	0.00696312	3952/3553	2
GO:0048308	GO:0048308	organelle inheritance	2/86	14/18670	0.00184105	0.0115988	0.00696312	5595/1263	2
GO:0048313	GO:0048313	Golgi inheritance	2/86	14/18670	0.00184105	0.0115988	0.00696312	5595/1263	2
GO:0097202	GO:0097202	activation of cysteine-type endopeptidase activity	2/86	14/18670	0.00184105	0.0115988	0.00696312	3428/8772	2
GO:0032609	GO:0032609	interferon-gamma production	4/86	113/18670	0.00184479	0.0115988	0.00696312	3624/26191/8772/3553	4
GO:0006869	GO:0006869	lipid transport	7/86	380/18670	0.00185335	0.0116151	0.00697292	3624/5563/3952/1080/1191/123/3553	7
GO:0000186	GO:0000186	activation of MAPKK activity	3/86	53/18670	0.00187208	0.0116151	0.00697292	5610/120892/5595	3
GO:0030195	GO:0030195	negative regulation of blood coagulation	3/86	53/18670	0.00187208	0.0116151	0.00697292	5054/5055/5327	3
GO:0031122	GO:0031122	cytoplasmic microtubule organization	3/86	53/18670	0.00187208	0.0116151	0.00697292	4137/8766/1263	3
GO:0038066	GO:0038066	p38MAPK cascade	3/86	53/18670	0.00187208	0.0116151	0.00697292	26191/3952/3553	3
GO:1905517	GO:1905517	macrophage migration	3/86	53/18670	0.00187208	0.0116151	0.00697292	54209/5595/4323	3
GO:0031346	GO:0031346	positive regulation of cell projection organization	7/86	383/18670	0.00193758	0.0119535	0.00717605	4137/8837/8766/5753/27/3655/2335	7
GO:0045765	GO:0045765	regulation of angiogenesis	7/86	383/18670	0.00193758	0.0119535	0.00717605	6678/3576/5054/2064/3952/3553/3552	7
GO:0050731	GO:0050731	positive regulation of peptidyl-tyrosine phosphorylation	5/86	192/18670	0.00193932	0.0119535	0.00717605	54209/5753/3572/3952/3084	5
GO:0002763	GO:0002763	positive regulation of myeloid leukocyte differentiation	3/86	54/18670	0.00197565	0.0120955	0.00726133	54209/8772/2353	3
GO:0097345	GO:0097345	mitochondrial outer membrane permeabilization	3/86	54/18670	0.00197565	0.0120955	0.00726133	637/666/8626	3
GO:1900047	GO:1900047	negative regulation of hemostasis	3/86	54/18670	0.00197565	0.0120955	0.00726133	5054/5055/5327	3
GO:0051224	GO:0051224	negative regulation of protein transport	5/86	193/18670	0.00198379	0.0120955	0.00726133	120892/26191/258010/2335/3553	5
GO:1901654	GO:1901654	response to ketone	5/86	193/18670	0.00198379	0.0120955	0.00726133	8837/5563/5111/1080/2353	5
GO:1902115	GO:1902115	regulation of organelle assembly	5/86	194/18670	0.002029	0.0123445	0.00741081	5868/120892/2934/5563/25978	5
GO:0051403	GO:0051403	stress-activated MAPK cascade	6/86	286/18670	0.00206869	0.012559	0.00753955	5610/5595/26191/257397/3952/3553	6
GO:0001541	GO:0001541	ovarian follicle development	3/86	55/18670	0.00208273	0.0126138	0.00757248	3624/1051/4323	3
GO:1901222	GO:1901222	regulation of NIK/NF-kappaB signaling	4/86	117/18670	0.00209479	0.0126138	0.00757248	54209/5610/26191/3553	4
GO:0002446	GO:0002446	neutrophil mediated immunity	8/86	499/18670	0.0021078	0.0126138	0.00757248	51382/3320/2512/2934/258010/2919/5768/3043	8
GO:0010975	GO:0010975	regulation of neuron projection development	8/86	499/18670	0.0021078	0.0126138	0.00757248	120892/4137/8837/8766/5753/27/3655/2335	8
GO:0045787	GO:0045787	positive regulation of cell cycle	7/86	389/18670	0.00211493	0.0126138	0.00757248	994/8766/5753/5111/1263/3553/3552	7
GO:0032274	GO:0032274	gonadotropin secretion	2/86	15/18670	0.00211794	0.0126138	0.00757248	3624/3952	2
GO:0035635	GO:0035635	entry of bacterium into host cell	2/86	15/18670	0.00211794	0.0126138	0.00757248	3576/4233	2
GO:0045073	GO:0045073	regulation of chemokine biosynthetic process	2/86	15/18670	0.00211794	0.0126138	0.00757248	148022/3553	2
GO:1902188	GO:1902188	positive regulation of viral release from host cell	2/86	15/18670	0.00211794	0.0126138	0.00757248	79720/25978	2
GO:0007162	GO:0007162	negative regulation of cell adhesion	6/86	289/18670	0.00217964	0.012954	0.00777667	1277/5054/2064/26191/1051/4323	6
GO:0090307	GO:0090307	mitotic spindle assembly	3/86	56/18670	0.00219335	0.0130081	0.00780915	332/8766/25978	3
GO:0006109	GO:0006109	regulation of carbohydrate metabolic process	5/86	199/18670	0.00226644	0.0134133	0.00805244	3953/3486/5563/3952/83667	5
GO:0070482	GO:0070482	response to oxygen levels	7/86	394/18670	0.00227213	0.0134189	0.00805578	1277/8837/3952/4323/3708/1263/5327	7
GO:0003014	GO:0003014	renal system process	4/86	120/18670	0.002297	0.0135093	0.00811004	8766/27131/2934/3043	4
GO:1903052	GO:1903052	positive regulation of proteolysis involved in cellular protein catabolic process	4/86	120/18670	0.002297	0.0135093	0.00811004	54209/120892/1191/1263	4
GO:0050819	GO:0050819	negative regulation of coagulation	3/86	57/18670	0.00230756	0.013515	0.0081135	5054/5055/5327	3
GO:0060760	GO:0060760	positive regulation of response to cytokine stimulus	3/86	57/18670	0.00230756	0.013515	0.0081135	54209/8772/117854	3
GO:0001704	GO:0001704	formation of primary germ layer	4/86	121/18670	0.00236729	0.0138076	0.00828913	3624/3691/4323/2335	4
GO:0048675	GO:0048675	axon extension	4/86	121/18670	0.00236729	0.0138076	0.00828913	4137/8766/3320/2335	4
GO:0002739	GO:0002739	regulation of cytokine secretion involved in immune response	2/86	16/18670	0.00241328	0.0139604	0.00838087	5595/117854	2
GO:0042033	GO:0042033	chemokine biosynthetic process	2/86	16/18670	0.00241328	0.0139604	0.00838087	148022/3553	2
GO:0050755	GO:0050755	chemokine metabolic process	2/86	16/18670	0.00241328	0.0139604	0.00838087	148022/3553	2
GO:0070293	GO:0070293	renal absorption	2/86	16/18670	0.00241328	0.0139604	0.00838087	2934/3043	2
GO:0032722	GO:0032722	positive regulation of chemokine production	3/86	58/18670	0.00242539	0.0140018	0.00840573	5610/148022/3553	3
GO:0032434	GO:0032434	regulation of proteasomal ubiquitin-dependent protein catabolic process	4/86	122/18670	0.00243905	0.0140519	0.00843581	120892/258010/1191/1263	4
GO:0071621	GO:0071621	granulocyte chemotaxis	4/86	123/18670	0.00251229	0.0144444	0.00867143	3576/5595/2919/3553	4
GO:1902905	GO:1902905	positive regulation of supramolecular fiber organization	5/86	204/18670	0.00252353	0.0144796	0.00869254	4137/4233/2934/171024/1191	5
GO:0090068	GO:0090068	positive regulation of cell cycle process	6/86	298/18670	0.0025396	0.014525	0.00871982	994/8766/5111/1263/3553/3552	6
GO:0045071	GO:0045071	negative regulation of viral genome replication	3/86	59/18670	0.00254689	0.014525	0.00871982	5610/3428/117854	3
GO:2000756	GO:2000756	regulation of peptidyl-lysine acetylation	3/86	59/18670	0.00254689	0.014525	0.00871982	5595/5563/3553	3
GO:0045785	GO:0045785	positive regulation of cell adhesion	7/86	403/18670	0.00257774	0.0146713	0.00880764	2064/3655/3572/3952/8772/2335/3553	7
GO:1902110	GO:1902110	positive regulation of mitochondrial membrane permeability involved in apoptotic process	3/86	60/18670	0.00267209	0.0151777	0.00911165	637/666/8626	3
GO:0034284	GO:0034284	response to monosaccharide	5/86	207/18670	0.00268762	0.0152352	0.00914619	6678/5563/3952/1080/83667	5
GO:0008340	GO:0008340	determination of adult lifespan	2/86	17/18670	0.00272688	0.0153346	0.00920586	120892/3952	2
GO:0015732	GO:0015732	prostaglandin transport	2/86	17/18670	0.00272688	0.0153346	0.00920586	3952/3553	2
GO:0031649	GO:0031649	heat generation	2/86	17/18670	0.00272688	0.0153346	0.00920586	3553/3552	2
GO:0048311	GO:0048311	mitochondrion distribution	2/86	17/18670	0.00272688	0.0153346	0.00920586	120892/4137	2
GO:0050808	GO:0050808	synapse organization	7/86	408/18670	0.0027607	0.0154939	0.0093015	54209/120892/4137/6678/2064/25978/3084	7
GO:0060326	GO:0060326	cell chemotaxis	6/86	304/18670	0.0028033	0.0157018	0.00942632	3576/5054/5595/4233/2919/3553	6
GO:0051205	GO:0051205	protein insertion into membrane	3/86	62/18670	0.00293375	0.0163675	0.00982594	637/3320/8626	3
GO:1902686	GO:1902686	mitochondrial outer membrane permeabilization involved in programmed cell death	3/86	62/18670	0.00293375	0.0163675	0.00982594	637/666/8626	3
GO:1903531	GO:1903531	negative regulation of secretion by cell	5/86	212/18670	0.0029781	0.0165822	0.00995482	3624/26191/3952/2335/3553	5
GO:0010876	GO:0010876	lipid localization	7/86	415/18670	0.00303345	0.0167324	0.010045	3624/5563/3952/1080/1191/123/3553	7
GO:0021756	GO:0021756	striatum development	2/86	18/18670	0.00305858	0.0167324	0.010045	3624/120892	2
GO:0043555	GO:0043555	regulation of translation in response to stress	2/86	18/18670	0.00305858	0.0167324	0.010045	5610/83667	2
GO:0044320	GO:0044320	cellular response to leptin stimulus	2/86	18/18670	0.00305858	0.0167324	0.010045	3953/3952	2
GO:0045056	GO:0045056	transcytosis	2/86	18/18670	0.00305858	0.0167324	0.010045	5868/8766	2
GO:0070633	GO:0070633	transepithelial transport	2/86	18/18670	0.00305858	0.0167324	0.010045	1080/3708	2
GO:0072574	GO:0072574	hepatocyte proliferation	2/86	18/18670	0.00305858	0.0167324	0.010045	8837/1051	2
GO:0072575	GO:0072575	epithelial cell proliferation involved in liver morphogenesis	2/86	18/18670	0.00305858	0.0167324	0.010045	8837/1051	2
GO:1900221	GO:1900221	regulation of amyloid-beta clearance	2/86	18/18670	0.00305858	0.0167324	0.010045	54209/1191	2
GO:0043500	GO:0043500	muscle adaptation	4/86	130/18670	0.0030678	0.0167324	0.010045	8837/2934/3572/3553	4
GO:0046888	GO:0046888	negative regulation of hormone secretion	3/86	63/18670	0.00307027	0.0167324	0.010045	3624/3952/3553	3
GO:0010810	GO:0010810	regulation of cell-substrate adhesion	5/86	215/18670	0.00316293	0.0172041	0.0103282	1277/5054/3655/4323/2335	5
GO:0043588	GO:0043588	skin development	7/86	419/18670	0.00319834	0.0173301	0.0104038	1277/3624/1281/4233/3655/3691/8626	7
GO:0035794	GO:0035794	positive regulation of mitochondrial membrane permeability	3/86	64/18670	0.00321065	0.0173301	0.0104038	637/666/8626	3
GO:0045669	GO:0045669	positive regulation of osteoblast differentiation	3/86	64/18670	0.00321065	0.0173301	0.0104038	3572/1051/8626	3
GO:0045670	GO:0045670	regulation of osteoclast differentiation	3/86	64/18670	0.00321065	0.0173301	0.0104038	54209/1051/2353	3
GO:1901214	GO:1901214	regulation of neuron death	6/86	313/18670	0.00323676	0.0174377	0.0104684	120892/4137/666/1051/1191/2353	6
GO:0043393	GO:0043393	regulation of protein binding	5/86	217/18670	0.00329066	0.0176607	0.0106023	120892/5595/4233/148022/3084	5
GO:0050920	GO:0050920	regulation of chemotaxis	5/86	217/18670	0.00329066	0.0176607	0.0106023	54209/3576/5054/5595/4233	5
GO:0042770	GO:0042770	signal transduction in response to DNA damage	4/86	133/18670	0.00332965	0.0178361	0.0107076	637/5111/83667/1263	4
GO:0031098	GO:0031098	stress-activated protein kinase signaling cascade	6/86	315/18670	0.00333953	0.0178413	0.0107107	5610/5595/26191/257397/3952/3553	6
GO:0032729	GO:0032729	positive regulation of interferon-gamma production	3/86	65/18670	0.00335491	0.0178413	0.0107107	26191/8772/3553	3
GO:0032768	GO:0032768	regulation of monooxygenase activity	3/86	65/18670	0.00335491	0.0178413	0.0107107	3320/3952/3553	3
GO:0032886	GO:0032886	regulation of microtubule-based process	5/86	218/18670	0.0033559	0.0178413	0.0107107	4137/4233/2064/5563/25978	5
GO:0034063	GO:0034063	stress granule assembly	2/86	19/18670	0.00340822	0.017923	0.0107598	4137/5563	2
GO:0045076	GO:0045076	regulation of interleukin-2 biosynthetic process	2/86	19/18670	0.00340822	0.017923	0.0107598	3553/3552	2
GO:0051131	GO:0051131	chaperone-mediated protein complex assembly	2/86	19/18670	0.00340822	0.017923	0.0107598	3320/1191	2
GO:0072576	GO:0072576	liver morphogenesis	2/86	19/18670	0.00340822	0.017923	0.0107598	8837/1051	2
GO:0007006	GO:0007006	mitochondrial membrane organization	4/86	134/18670	0.00342022	0.017923	0.0107598	637/3320/666/8626	4
GO:0032273	GO:0032273	positive regulation of protein polymerization	4/86	134/18670	0.00342022	0.017923	0.0107598	4137/3320/4233/2934	4
GO:0032355	GO:0032355	response to estradiol	4/86	134/18670	0.00342022	0.017923	0.0107598	1277/8837/5111/3952	4
GO:0002699	GO:0002699	positive regulation of immune effector process	5/86	219/18670	0.00342207	0.017923	0.0107598	5595/148022/8772/117854/3553	5
GO:0048762	GO:0048762	mesenchymal cell differentiation	5/86	220/18670	0.00348918	0.0182406	0.0109504	1277/5595/2335/3084/3553	5
GO:1902108	GO:1902108	regulation of mitochondrial membrane permeability involved in apoptotic process	3/86	66/18670	0.00350308	0.0182457	0.0109535	637/666/8626	3
GO:1905710	GO:1905710	positive regulation of membrane permeability	3/86	66/18670	0.00350308	0.0182457	0.0109535	637/666/8626	3
GO:0001889	GO:0001889	liver development	4/86	135/18670	0.00351244	0.0182608	0.0109626	8837/4233/1051/5111	4
GO:0062012	GO:0062012	regulation of small molecule metabolic process	7/86	429/18670	0.00364064	0.0188925	0.0113418	54209/3953/3486/5563/3952/83667/3553	7
GO:0042108	GO:0042108	positive regulation of cytokine biosynthetic process	3/86	67/18670	0.0036552	0.0189333	0.0113662	148022/3553/3552	3
GO:0010675	GO:0010675	regulation of cellular carbohydrate metabolic process	4/86	137/18670	0.00370195	0.0191403	0.0114905	3953/3486/3952/83667	4
GO:0030595	GO:0030595	leukocyte chemotaxis	5/86	224/18670	0.0037671	0.019344	0.0116128	3576/5054/5595/2919/3553	5
GO:0002374	GO:0002374	cytokine secretion involved in immune response	2/86	20/18670	0.00377561	0.019344	0.0116128	5595/117854	2
GO:0032462	GO:0032462	regulation of protein homooligomerization	2/86	20/18670	0.00377561	0.019344	0.0116128	637/1191	2
GO:0035458	GO:0035458	cellular response to interferon-beta	2/86	20/18670	0.00377561	0.019344	0.0116128	3428/117854	2
GO:1903978	GO:1903978	regulation of microglial cell activation	2/86	20/18670	0.00377561	0.019344	0.0116128	54209/120892	2
GO:0008584	GO:0008584	male gonad development	4/86	138/18670	0.00379925	0.0193861	0.0116381	3624/666/4323/8743	4
GO:0061008	GO:0061008	hepaticobiliary system development	4/86	138/18670	0.00379925	0.0193861	0.0116381	8837/4233/1051/5111	4
GO:0010812	GO:0010812	negative regulation of cell-substrate adhesion	3/86	68/18670	0.0038113	0.0193861	0.0116381	1277/5054/4323	3
GO:0019915	GO:0019915	lipid storage	3/86	68/18670	0.0038113	0.0193861	0.0116381	3952/123/3553	3
GO:0002700	GO:0002700	regulation of production of molecular mediator of immune response	4/86	139/18670	0.00389828	0.0197574	0.011861	5595/148022/117854/3553	4
GO:0046546	GO:0046546	development of primary male sexual characteristics	4/86	139/18670	0.00389828	0.0197574	0.011861	3624/666/4323/8743	4
GO:0016197	GO:0016197	endosomal transport	5/86	226/18670	0.00391187	0.0197907	0.011881	120892/8766/27131/79720/25978	5
GO:0002683	GO:0002683	negative regulation of immune system process	7/86	435/18670	0.00392757	0.0197991	0.0118861	3624/1281/2064/26191/3428/1051/8772	7
GO:0006605	GO:0006605	protein targeting	7/86	435/18670	0.00392757	0.0197991	0.0118861	637/120892/3320/55187/2064/79720/1191	7
GO:0042698	GO:0042698	ovulation cycle	3/86	69/18670	0.00397142	0.0199845	0.0119973	3624/5111/3952	3
GO:0034620	GO:0034620	cellular response to unfolded protein	4/86	140/18670	0.00399905	0.0200878	0.0120593	26353/5610/3576/666	4
GO:0097530	GO:0097530	granulocyte migration	4/86	141/18670	0.00410157	0.0205661	0.0123465	3576/5595/2919/3553	4
GO:0019932	GO:0019932	second-messenger-mediated signaling	7/86	439/18670	0.00412821	0.0205699	0.0123487	54209/120892/4137/3576/3708/3084/219931	7
GO:0010829	GO:0010829	negative regulation of glucose transmembrane transport	2/86	21/18670	0.00416061	0.0205699	0.0123487	3952/3553	2
GO:0030728	GO:0030728	ovulation	2/86	21/18670	0.00416061	0.0205699	0.0123487	3624/3952	2
GO:0035455	GO:0035455	response to interferon-alpha	2/86	21/18670	0.00416061	0.0205699	0.0123487	5610/27074	2
GO:0036499	GO:0036499	PERK-mediated unfolded protein response	2/86	21/18670	0.00416061	0.0205699	0.0123487	3576/666	2
GO:0039702	GO:0039702	viral budding via host ESCRT complex	2/86	21/18670	0.00416061	0.0205699	0.0123487	79720/25978	2
GO:0051900	GO:0051900	regulation of mitochondrial depolarization	2/86	21/18670	0.00416061	0.0205699	0.0123487	120892/666	2
GO:2000269	GO:2000269	regulation of fibroblast apoptotic process	2/86	21/18670	0.00416061	0.0205699	0.0123487	637/8626	2
GO:0001655	GO:0001655	urogenital system development	6/86	330/18670	0.00418981	0.020678	0.0124137	120892/8837/3655/8772/3691/8626	6
GO:1904018	GO:1904018	positive regulation of vasculature development	5/86	230/18670	0.00421331	0.0207577	0.0124615	8837/3576/5054/3553/3552	5
GO:0071214	GO:0071214	cellular response to abiotic stimulus	6/86	331/18670	0.00425169	0.020874	0.0125313	1277/5595/3428/5111/8772/3553	6
GO:0104004	GO:0104004	cellular response to environmental stimulus	6/86	331/18670	0.00425169	0.020874	0.0125313	1277/5595/3428/5111/8772/3553	6
GO:0042531	GO:0042531	positive regulation of tyrosine phosphorylation of STAT protein	3/86	71/18670	0.00430381	0.0210931	0.0126629	5753/3572/3952	3
GO:0090150	GO:0090150	establishment of protein localization to membrane	6/86	332/18670	0.00431425	0.0211077	0.0126716	637/8766/3320/2064/79720/8626	6
GO:1902107	GO:1902107	positive regulation of leukocyte differentiation	4/86	144/18670	0.00441976	0.0215865	0.0129591	54209/8772/4323/2353	4
GO:0051251	GO:0051251	positive regulation of lymphocyte activation	6/86	334/18670	0.00444142	0.0216548	0.0130001	3572/148022/3952/8772/4323/3553	6
GO:0002532	GO:0002532	production of molecular mediator involved in inflammatory response	3/86	72/18670	0.00447614	0.021749	0.0130566	5054/148022/3952	3
GO:0050805	GO:0050805	negative regulation of synaptic transmission	3/86	72/18670	0.00447614	0.021749	0.0130566	120892/4137/3553	3
GO:0035024	GO:0035024	negative regulation of Rho protein signal transduction	2/86	22/18670	0.00456303	0.0219819	0.0131965	4233/27	2
GO:0042094	GO:0042094	interleukin-2 biosynthetic process	2/86	22/18670	0.00456303	0.0219819	0.0131965	3553/3552	2
GO:0043496	GO:0043496	regulation of protein homodimerization activity	2/86	22/18670	0.00456303	0.0219819	0.0131965	148022/3084	2
GO:0044321	GO:0044321	response to leptin	2/86	22/18670	0.00456303	0.0219819	0.0131965	3953/3952	2
GO:0045649	GO:0045649	regulation of macrophage differentiation	2/86	22/18670	0.00456303	0.0219819	0.0131965	3624/8772	2
GO:0002224	GO:0002224	toll-like receptor signaling pathway	4/86	146/18670	0.00464091	0.0222433	0.0133533	26191/257397/148022/8772	4
GO:0051250	GO:0051250	negative regulation of lymphocyte activation	4/86	146/18670	0.00464091	0.0222433	0.0133533	3624/2064/26191/1051	4
GO:0051384	GO:0051384	response to glucocorticoid	4/86	146/18670	0.00464091	0.0222433	0.0133533	8837/6678/5111/2353	4
GO:1901983	GO:1901983	regulation of protein acetylation	3/86	73/18670	0.00465261	0.0222616	0.0133643	5595/5563/3553	3
GO:0032872	GO:0032872	regulation of stress-activated MAPK cascade	5/86	237/18670	0.00478026	0.0228336	0.0137077	5610/5595/26191/3952/3553	5
GO:0014015	GO:0014015	positive regulation of gliogenesis	3/86	74/18670	0.00483324	0.0230477	0.0138363	54209/3572/3553	3
GO:0002792	GO:0002792	negative regulation of peptide secretion	4/86	148/18670	0.00486939	0.0231809	0.0139162	26191/3952/2335/3553	4
GO:0051402	GO:0051402	neuron apoptotic process	5/86	239/18670	0.00495175	0.0233444	0.0140144	637/666/1051/8772/8626	5
GO:0070302	GO:0070302	regulation of stress-activated protein kinase signaling cascade	5/86	239/18670	0.00495175	0.0233444	0.0140144	5610/5595/26191/3952/3553	5
GO:0010954	GO:0010954	positive regulation of protein processing	2/86	23/18670	0.00498271	0.0233444	0.0140144	2934/4323	2
GO:0051882	GO:0051882	mitochondrial depolarization	2/86	23/18670	0.00498271	0.0233444	0.0140144	120892/666	2
GO:0061436	GO:0061436	establishment of skin barrier	2/86	23/18670	0.00498271	0.0233444	0.0140144	4233/8626	2
GO:0070841	GO:0070841	inclusion body assembly	2/86	23/18670	0.00498271	0.0233444	0.0140144	4137/1191	2
GO:0090140	GO:0090140	regulation of mitochondrial fission	2/86	23/18670	0.00498271	0.0233444	0.0140144	120892/4137	2
GO:1901032	GO:1901032	negative regulation of response to reactive oxygen species	2/86	23/18670	0.00498271	0.0233444	0.0140144	120892/4233	2
GO:1903206	GO:1903206	negative regulation of hydrogen peroxide-induced cell death	2/86	23/18670	0.00498271	0.0233444	0.0140144	120892/4233	2
GO:2000058	GO:2000058	regulation of ubiquitin-dependent protein catabolic process	4/86	149/18670	0.00498642	0.0233444	0.0140144	120892/258010/1191/1263	4
GO:0030217	GO:0030217	T cell differentiation	5/86	240/18670	0.00503912	0.023552	0.014139	3953/2064/26191/3952/8772	5
GO:0008203	GO:0008203	cholesterol metabolic process	4/86	150/18670	0.00510532	0.023822	0.0143011	3953/5563/3952/1080	4
GO:0042593	GO:0042593	glucose homeostasis	5/86	241/18670	0.00512757	0.0238864	0.0143397	3953/5563/3952/1080/83667	5
GO:0007492	GO:0007492	endoderm development	3/86	76/18670	0.0052071	0.0241373	0.0144904	3624/4323/2335	3
GO:0046902	GO:0046902	regulation of mitochondrial membrane permeability	3/86	76/18670	0.0052071	0.0241373	0.0144904	637/666/8626	3
GO:0061045	GO:0061045	negative regulation of wound healing	3/86	76/18670	0.0052071	0.0241373	0.0144904	5054/5055/5327	3
GO:0033500	GO:0033500	carbohydrate homeostasis	5/86	242/18670	0.00521713	0.0241442	0.0144945	3953/5563/3952/1080/83667	5
GO:0032481	GO:0032481	positive regulation of type I interferon production	3/86	77/18670	0.00540038	0.0248364	0.0149101	26191/3428/148022	3
GO:1901224	GO:1901224	positive regulation of NIK/NF-kappaB signaling	3/86	77/18670	0.00540038	0.0248364	0.0149101	54209/5610/3553	3
GO:0010288	GO:0010288	response to lead ion	2/86	24/18670	0.00541949	0.0248364	0.0149101	4137/6678	2
GO:0021544	GO:0021544	subpallium development	2/86	24/18670	0.00541949	0.0248364	0.0149101	3624/120892	2
GO:0044346	GO:0044346	fibroblast apoptotic process	2/86	24/18670	0.00541949	0.0248364	0.0149101	637/8626	2
GO:1903649	GO:1903649	regulation of cytoplasmic transport	2/86	24/18670	0.00541949	0.0248364	0.0149101	120892/5595	2
GO:0002697	GO:0002697	regulation of immune effector process	7/86	462/18670	0.00543716	0.024877	0.0149345	5595/148022/3952/8772/1191/117854/3553	7
GO:0021954	GO:0021954	central nervous system neuron development	3/86	78/18670	0.00559792	0.0255298	0.0153263	4137/3320/3952	3
GO:0072332	GO:0072332	intrinsic apoptotic signaling pathway by p53 class mediator	3/86	78/18670	0.00559792	0.0255298	0.0153263	666/3428/8626	3
GO:0097237	GO:0097237	cellular response to toxic substance	5/86	247/18670	0.00568162	0.0258697	0.0155304	120892/4233/5111/83667/3043	5
GO:0007032	GO:0007032	endosome organization	3/86	79/18670	0.00579976	0.0262438	0.015755	8766/79720/25978	3
GO:0030193	GO:0030193	regulation of blood coagulation	3/86	79/18670	0.00579976	0.0262438	0.015755	5054/5055/5327	3
GO:0042326	GO:0042326	negative regulation of phosphorylation	7/86	468/18670	0.00582495	0.0262438	0.015755	3624/120892/4137/5753/3486/26191/3553	7
GO:0030856	GO:0030856	regulation of epithelial cell differentiation	4/86	156/18670	0.00585889	0.0262438	0.015755	5054/1051/8626/3553	4
GO:0031639	GO:0031639	plasminogen activation	2/86	25/18670	0.00587321	0.0262438	0.015755	5054/5327	2
GO:0032461	GO:0032461	positive regulation of protein oligomerization	2/86	25/18670	0.00587321	0.0262438	0.015755	637/1191	2
GO:0032509	GO:0032509	endosome transport via multivesicular body sorting pathway	2/86	25/18670	0.00587321	0.0262438	0.015755	79720/25978	2
GO:0045672	GO:0045672	positive regulation of osteoclast differentiation	2/86	25/18670	0.00587321	0.0262438	0.015755	54209/2353	2
GO:0046755	GO:0046755	viral budding	2/86	25/18670	0.00587321	0.0262438	0.015755	79720/25978	2
GO:0097186	GO:0097186	amelogenesis	2/86	25/18670	0.00587321	0.0262438	0.015755	3655/3691	2
GO:1903319	GO:1903319	positive regulation of protein maturation	2/86	25/18670	0.00587321	0.0262438	0.015755	2934/4323	2
GO:0002833	GO:0002833	positive regulation of response to biotic stimulus	5/86	249/18670	0.00587535	0.0262438	0.015755	5595/257397/3428/8772/117854	5
GO:1900046	GO:1900046	regulation of hemostasis	3/86	80/18670	0.00600592	0.0267847	0.0160797	5054/5055/5327	3
GO:0045637	GO:0045637	regulation of myeloid cell differentiation	5/86	251/18670	0.0060737	0.0270443	0.0162355	3624/54209/1051/8772/2353	5
GO:0016482	GO:0016482	cytosolic transport	4/86	158/18670	0.00612569	0.0272328	0.0163487	5868/120892/27131/5595	4
GO:0014032	GO:0014032	neural crest cell development	3/86	81/18670	0.00621642	0.0275494	0.0165388	5595/2335/3084	3
GO:0032436	GO:0032436	positive regulation of proteasomal ubiquitin-dependent protein catabolic process	3/86	81/18670	0.00621642	0.0275494	0.0165388	120892/1191/1263	3
GO:0001666	GO:0001666	response to hypoxia	6/86	359/18670	0.00627479	0.0277645	0.0166679	8837/3952/4323/3708/1263/5327	6
GO:0033561	GO:0033561	regulation of water loss via skin	2/86	26/18670	0.00634371	0.0278079	0.016694	4233/8626	2
GO:0035640	GO:0035640	exploration behavior	2/86	26/18670	0.00634371	0.0278079	0.016694	120892/27	2
GO:0042044	GO:0042044	fluid transport	2/86	26/18670	0.00634371	0.0278079	0.016694	1080/3708	2
GO:0048169	GO:0048169	regulation of long-term neuronal synaptic plasticity	2/86	26/18670	0.00634371	0.0278079	0.016694	5868/8766	2
GO:1900739	GO:1900739	regulation of protein insertion into mitochondrial membrane involved in apoptotic signaling pathway	2/86	26/18670	0.00634371	0.0278079	0.016694	637/8626	2
GO:1900740	GO:1900740	positive regulation of protein insertion into mitochondrial membrane involved in apoptotic signaling pathway	2/86	26/18670	0.00634371	0.0278079	0.016694	637/8626	2
GO:0046661	GO:0046661	male sex differentiation	4/86	160/18670	0.00640047	0.0280132	0.0168172	3624/666/4323/8743	4
GO:0006094	GO:0006094	gluconeogenesis	3/86	82/18670	0.00643129	0.0281045	0.016872	3953/3952/83667	3
GO:0010498	GO:0010498	proteasomal protein catabolic process	7/86	477/18670	0.00644513	0.0281215	0.0168822	54209/120892/10206/258010/1191/1263/27074	7
GO:0022409	GO:0022409	positive regulation of cell-cell adhesion	5/86	255/18670	0.0064845	0.0282496	0.0169591	3655/3572/3952/8772/3553	5
GO:0035967	GO:0035967	cellular response to topologically incorrect protein	4/86	161/18670	0.00654088	0.0284075	0.0170539	26353/5610/3576/666	4
GO:1902652	GO:1902652	secondary alcohol metabolic process	4/86	161/18670	0.00654088	0.0284075	0.0170539	3953/5563/3952/1080	4
GO:0050730	GO:0050730	regulation of peptidyl-tyrosine phosphorylation	5/86	256/18670	0.00659018	0.0285777	0.0171561	54209/5753/3572/3952/3084	5
GO:0042509	GO:0042509	regulation of tyrosine phosphorylation of STAT protein	3/86	83/18670	0.00665054	0.0287952	0.0172867	5753/3572/3952	3
GO:0015718	GO:0015718	monocarboxylic acid transport	4/86	163/18670	0.00682781	0.0293061	0.0175934	5563/3952/123/3553	4
GO:0045931	GO:0045931	positive regulation of mitotic cell cycle	4/86	163/18670	0.00682781	0.0293061	0.0175934	994/8766/3553/3552	4
GO:1902600	GO:1902600	proton transmembrane transport	4/86	163/18670	0.00682781	0.0293061	0.0175934	528/51382/245972/90423	4
GO:0010971	GO:0010971	positive regulation of G2/M transition of mitotic cell cycle	2/86	27/18670	0.00683082	0.0293061	0.0175934	994/8766	2
GO:0043032	GO:0043032	positive regulation of macrophage activation	2/86	27/18670	0.00683082	0.0293061	0.0175934	54209/120892	2
GO:2001039	GO:2001039	negative regulation of cellular response to drug	2/86	27/18670	0.00683082	0.0293061	0.0175934	120892/4233	2
GO:0043154	GO:0043154	negative regulation of cysteine-type endopeptidase activity involved in apoptotic process	3/86	84/18670	0.0068742	0.0293584	0.0176248	8837/332/27074	3
GO:0050818	GO:0050818	regulation of coagulation	3/86	84/18670	0.0068742	0.0293584	0.0176248	5054/5055/5327	3
GO:0050886	GO:0050886	endocrine process	3/86	84/18670	0.0068742	0.0293584	0.0176248	3624/3952/3553	3
GO:0014031	GO:0014031	mesenchymal cell development	3/86	85/18670	0.0071023	0.0301048	0.0180729	5595/2335/3084	3
GO:0019319	GO:0019319	hexose biosynthetic process	3/86	85/18670	0.0071023	0.0301048	0.0180729	3953/3952/83667	3
GO:0048864	GO:0048864	stem cell development	3/86	85/18670	0.0071023	0.0301048	0.0180729	5595/2335/3084	3
GO:0050772	GO:0050772	positive regulation of axonogenesis	3/86	85/18670	0.0071023	0.0301048	0.0180729	4137/8766/2335	3
GO:0072384	GO:0072384	organelle transport along microtubule	3/86	85/18670	0.0071023	0.0301048	0.0180729	4137/79443/1780	3
GO:2001242	GO:2001242	regulation of intrinsic apoptotic signaling pathway	4/86	165/18670	0.00712297	0.0301471	0.0180983	637/120892/666/1191	4
GO:0036293	GO:0036293	response to decreased oxygen levels	6/86	370/18670	0.00723565	0.0305402	0.0183343	8837/3952/4323/3708/1263/5327	6
GO:0046883	GO:0046883	regulation of hormone secretion	5/86	262/18670	0.0072498	0.0305402	0.0183343	3624/3952/1080/3708/3553	5
GO:0016125	GO:0016125	sterol metabolic process	4/86	166/18670	0.00727366	0.0305402	0.0183343	3953/5563/3952/1080	4
GO:0001958	GO:0001958	endochondral ossification	2/86	28/18670	0.00733439	0.0305402	0.0183343	1277/4323	2
GO:0035456	GO:0035456	response to interferon-beta	2/86	28/18670	0.00733439	0.0305402	0.0183343	3428/117854	2
GO:0036075	GO:0036075	replacement ossification	2/86	28/18670	0.00733439	0.0305402	0.0183343	1277/4323	2
GO:0045408	GO:0045408	regulation of interleukin-6 biosynthetic process	2/86	28/18670	0.00733439	0.0305402	0.0183343	1051/3553	2
GO:0045577	GO:0045577	regulation of B cell differentiation	2/86	28/18670	0.00733439	0.0305402	0.0183343	3624/4323	2
GO:0007260	GO:0007260	tyrosine phosphorylation of STAT protein	3/86	86/18670	0.00733485	0.0305402	0.0183343	5753/3572/3952	3
GO:0030101	GO:0030101	natural killer cell activation	3/86	86/18670	0.00733485	0.0305402	0.0183343	26191/148022/3952	3
GO:0090559	GO:0090559	regulation of membrane permeability	3/86	86/18670	0.00733485	0.0305402	0.0183343	637/666/8626	3
GO:0140014	GO:0140014	mitotic nuclear division	5/86	264/18670	0.00747958	0.031097	0.0186685	332/8766/25978/3553/3552	5
GO:0002690	GO:0002690	positive regulation of leukocyte chemotaxis	3/86	87/18670	0.00757187	0.0313355	0.0188117	3576/5054/5595	3
GO:0006112	GO:0006112	energy reserve metabolic process	3/86	87/18670	0.00757187	0.0313355	0.0188117	3953/3572/3952	3
GO:0051781	GO:0051781	positive regulation of cell division	3/86	87/18670	0.00757187	0.0313355	0.0188117	994/3553/3552	3
GO:1990138	GO:1990138	neuron projection extension	4/86	168/18670	0.00758135	0.0313355	0.0188117	4137/8766/3320/2335	4
GO:0051100	GO:0051100	negative regulation of binding	4/86	169/18670	0.00773836	0.0319377	0.0191732	120892/5595/4233/3428	4
GO:0070098	GO:0070098	chemokine-mediated signaling pathway	3/86	88/18670	0.00781339	0.0321342	0.0192912	54209/3576/2919	3
GO:0031116	GO:0031116	positive regulation of microtubule polymerization	2/86	29/18670	0.00785426	0.0321342	0.0192912	4137/4233	2
GO:0035666	GO:0035666	TRIF-dependent toll-like receptor signaling pathway	2/86	29/18670	0.00785426	0.0321342	0.0192912	148022/8772	2
GO:0042226	GO:0042226	interleukin-6 biosynthetic process	2/86	29/18670	0.00785426	0.0321342	0.0192912	1051/3553	2
GO:0060142	GO:0060142	regulation of syncytium formation by plasma membrane fusion	2/86	29/18670	0.00785426	0.0321342	0.0192912	54209/8837	2
GO:0072606	GO:0072606	interleukin-8 secretion	2/86	29/18670	0.00785426	0.0321342	0.0192912	26191/3952	2
GO:0000910	GO:0000910	cytokinesis	4/86	171/18670	0.00805878	0.0327835	0.019681	994/8766/25978/1263	4
GO:0032465	GO:0032465	regulation of cytokinesis	3/86	89/18670	0.00805942	0.0327835	0.019681	994/8766/1263	3
GO:0046427	GO:0046427	positive regulation of receptor signaling pathway via JAK-STAT	3/86	89/18670	0.00805942	0.0327835	0.019681	5753/3572/3952	3
GO:0097306	GO:0097306	cellular response to alcohol	3/86	89/18670	0.00805942	0.0327835	0.019681	3624/5563/1080	3
GO:0014033	GO:0014033	neural crest cell differentiation	3/86	90/18670	0.00830998	0.0335492	0.0201406	5595/2335/3084	3
GO:0031058	GO:0031058	positive regulation of histone modification	3/86	90/18670	0.00830998	0.0335492	0.0201406	120892/5595/3553	3
GO:0043255	GO:0043255	regulation of carbohydrate biosynthetic process	3/86	90/18670	0.00830998	0.0335492	0.0201406	3953/3952/83667	3
GO:0045778	GO:0045778	positive regulation of ossification	3/86	90/18670	0.00830998	0.0335492	0.0201406	3572/1051/8626	3
GO:1903035	GO:1903035	negative regulation of response to wounding	3/86	90/18670	0.00830998	0.0335492	0.0201406	5054/5055/5327	3
GO:0001844	GO:0001844	protein insertion into mitochondrial membrane involved in apoptotic signaling pathway	2/86	30/18670	0.00839026	0.0335492	0.0201406	637/8626	2
GO:0032743	GO:0032743	positive regulation of interleukin-2 production	2/86	30/18670	0.00839026	0.0335492	0.0201406	3553/3552	2
GO:0035066	GO:0035066	positive regulation of histone acetylation	2/86	30/18670	0.00839026	0.0335492	0.0201406	5595/3553	2
GO:0090200	GO:0090200	positive regulation of release of cytochrome c from mitochondria	2/86	30/18670	0.00839026	0.0335492	0.0201406	637/8743	2
GO:0097421	GO:0097421	liver regeneration	2/86	30/18670	0.00839026	0.0335492	0.0201406	1051/5111	2
GO:1902751	GO:1902751	positive regulation of cell cycle G2/M phase transition	2/86	30/18670	0.00839026	0.0335492	0.0201406	994/8766	2
GO:1903205	GO:1903205	regulation of hydrogen peroxide-induced cell death	2/86	30/18670	0.00839026	0.0335492	0.0201406	120892/4233	2
GO:0048545	GO:0048545	response to steroid hormone	6/86	383/18670	0.00850394	0.0339556	0.0203846	1277/8837/6678/5111/2353/8626	6
GO:0014909	GO:0014909	smooth muscle cell migration	3/86	91/18670	0.00856509	0.0341033	0.0204733	5054/3486/5327	3
GO:0046364	GO:0046364	monosaccharide biosynthetic process	3/86	91/18670	0.00856509	0.0341033	0.0204733	3953/3952/83667	3
GO:0002695	GO:0002695	negative regulation of leukocyte activation	4/86	175/18670	0.00872554	0.0346445	0.0207982	3624/2064/26191/1051	4
GO:0046165	GO:0046165	alcohol biosynthetic process	4/86	175/18670	0.00872554	0.0346445	0.0207982	5563/3952/1080/3553	4
GO:1904894	GO:1904894	positive regulation of receptor signaling pathway via STAT	3/86	92/18670	0.00882477	0.0349806	0.021	5753/3572/3952	3
GO:0043270	GO:0043270	positive regulation of ion transport	5/86	275/18670	0.00883498	0.0349806	0.021	54209/1051/3952/1080/3553	5
GO:0050796	GO:0050796	regulation of insulin secretion	4/86	176/18670	0.0088977	0.0351796	0.0211194	3952/1080/3708/3553	4
GO:0002675	GO:0002675	positive regulation of acute inflammatory response	2/86	31/18670	0.00894225	0.035257	0.0211659	3572/3553	2
GO:1902230	GO:1902230	negative regulation of intrinsic apoptotic signaling pathway in response to DNA damage	2/86	31/18670	0.00894225	0.035257	0.0211659	637/1191	2
GO:0006476	GO:0006476	protein deacetylation	3/86	93/18670	0.00908903	0.0356861	0.0214235	120892/4137/5563	3
GO:1901184	GO:1901184	regulation of ERBB signaling pathway	3/86	93/18670	0.00908903	0.0356861	0.0214235	27131/5753/2064	3
GO:1901655	GO:1901655	cellular response to ketone	3/86	93/18670	0.00908903	0.0356861	0.0214235	8837/5563/1080	3
GO:1901216	GO:1901216	positive regulation of neuron death	3/86	94/18670	0.00935789	0.0366773	0.0220185	4137/1191/2353	3
GO:0060485	GO:0060485	mesenchyme development	5/86	279/18670	0.00936745	0.0366773	0.0220185	1277/5595/2335/3084/3553	5
GO:0048771	GO:0048771	tissue remodeling	4/86	179/18670	0.00942747	0.0368102	0.0220983	3953/3952/4323/3552	4
GO:0051099	GO:0051099	positive regulation of binding	4/86	179/18670	0.00942747	0.0368102	0.0220983	120892/4233/148022/117854	4
GO:0039694	GO:0039694	viral RNA genome replication	2/86	32/18670	0.00951007	0.0369284	0.0221693	5868/3576	2
GO:0071295	GO:0071295	cellular response to vitamin	2/86	32/18670	0.00951007	0.0369284	0.0221693	1277/3952	2
GO:1900745	GO:1900745	positive regulation of p38MAPK cascade	2/86	32/18670	0.00951007	0.0369284	0.0221693	3952/3553	2
GO:1902235	GO:1902235	regulation of endoplasmic reticulum stress-induced intrinsic apoptotic signaling pathway	2/86	32/18670	0.00951007	0.0369284	0.0221693	120892/666	2
GO:0010639	GO:0010639	negative regulation of organelle organization	6/86	393/18670	0.00958308	0.0371608	0.0223088	120892/4137/4233/666/2934/1191	6
GO:1903076	GO:1903076	regulation of protein localization to plasma membrane	3/86	95/18670	0.00963137	0.0372457	0.0223598	54209/8766/4323	3
GO:2000060	GO:2000060	positive regulation of ubiquitin-dependent protein catabolic process	3/86	95/18670	0.00963137	0.0372457	0.0223598	120892/1191/1263	3
GO:0044262	GO:0044262	cellular carbohydrate metabolic process	5/86	282/18670	0.00978107	0.0377628	0.0226702	3953/3486/3572/3952/83667	5
GO:0048015	GO:0048015	phosphatidylinositol-mediated signaling	4/86	181/18670	0.00979184	0.0377628	0.0226702	5595/2064/2934/3952	4
GO:0030516	GO:0030516	regulation of axon extension	3/86	96/18670	0.00990949	0.0381594	0.0229083	4137/8766/2335	3
GO:0051258	GO:0051258	protein polymerization	5/86	283/18670	0.0099217	0.0381594	0.0229083	4137/3320/4233/2934/117854	5
GO:0002756	GO:0002756	MyD88-independent toll-like receptor signaling pathway	2/86	33/18670	0.0100936	0.0384536	0.0230849	148022/8772	2
GO:0010955	GO:0010955	negative regulation of protein processing	2/86	33/18670	0.0100936	0.0384536	0.0230849	120892/5054	2
GO:0016242	GO:0016242	negative regulation of macroautophagy	2/86	33/18670	0.0100936	0.0384536	0.0230849	120892/5768	2
GO:0031112	GO:0031112	positive regulation of microtubule polymerization or depolymerization	2/86	33/18670	0.0100936	0.0384536	0.0230849	4137/4233	2
GO:0036003	GO:0036003	positive regulation of transcription from RNA polymerase II promoter in response to stress	2/86	33/18670	0.0100936	0.0384536	0.0230849	1051/83667	2
GO:0071985	GO:0071985	multivesicular body sorting pathway	2/86	33/18670	0.0100936	0.0384536	0.0230849	79720/25978	2
GO:1903318	GO:1903318	negative regulation of protein maturation	2/86	33/18670	0.0100936	0.0384536	0.0230849	120892/5054	2
GO:0021953	GO:0021953	central nervous system neuron differentiation	4/86	183/18670	0.0101653	0.0384662	0.0230925	3624/4137/3320/3952	4
GO:0038061	GO:0038061	NIK/NF-kappaB signaling	4/86	183/18670	0.0101653	0.0384662	0.0230925	54209/5610/26191/3553	4
GO:0030316	GO:0030316	osteoclast differentiation	3/86	97/18670	0.0101922	0.0384662	0.0230925	54209/1051/2353	3
GO:0120162	GO:0120162	positive regulation of cold-induced thermogenesis	3/86	97/18670	0.0101922	0.0384662	0.0230925	3953/1051/3952	3
GO:1902882	GO:1902882	regulation of response to oxidative stress	3/86	97/18670	0.0101922	0.0384662	0.0230925	120892/4233/83667	3
GO:1990868	GO:1990868	response to chemokine	3/86	97/18670	0.0101922	0.0384662	0.0230925	54209/3576/2919	3
GO:1990869	GO:1990869	cellular response to chemokine	3/86	97/18670	0.0101922	0.0384662	0.0230925	54209/3576/2919	3
GO:0048017	GO:0048017	inositol lipid-mediated signaling	4/86	184/18670	0.0103554	0.0389258	0.0233684	5595/2064/2934/3952	4
GO:0048639	GO:0048639	positive regulation of developmental growth	4/86	184/18670	0.0103554	0.0389258	0.0233684	4137/8766/3952/2335	4
GO:0051650	GO:0051650	establishment of vesicle localization	4/86	184/18670	0.0103554	0.0389258	0.0233684	120892/79443/8766/1780	4
GO:0006626	GO:0006626	protein targeting to mitochondrion	3/86	98/18670	0.0104797	0.0392883	0.023586	637/120892/3320	3
GO:2001243	GO:2001243	negative regulation of intrinsic apoptotic signaling pathway	3/86	98/18670	0.0104797	0.0392883	0.023586	637/120892/1191	3
GO:0051656	GO:0051656	establishment of organelle localization	6/86	401/18670	0.0105144	0.0393663	0.0236329	120892/4137/79443/8766/25978/1780	6
GO:0007369	GO:0007369	gastrulation	4/86	185/18670	0.0105478	0.039439	0.0236765	3624/3691/4323/2335	4
GO:0036474	GO:0036474	cell death in response to hydrogen peroxide	2/86	34/18670	0.0106926	0.0398747	0.0239381	120892/4233	2
GO:0097009	GO:0097009	energy homeostasis	2/86	34/18670	0.0106926	0.0398747	0.0239381	3953/5563	2
GO:0070507	GO:0070507	regulation of microtubule cytoskeleton organization	4/86	186/18670	0.0107425	0.0400082	0.0240182	4137/4233/5563/25978	4
GO:0030301	GO:0030301	cholesterol transport	3/86	99/18670	0.0107718	0.0400115	0.0240202	3952/1080/1191	3
GO:0070301	GO:0070301	cellular response to hydrogen peroxide	3/86	99/18670	0.0107718	0.0400115	0.0240202	120892/4233/5111	3
GO:0000280	GO:0000280	nuclear division	6/86	407/18670	0.011254	0.0416161	0.0249835	994/332/8766/25978/3553/3552	6
GO:0000266	GO:0000266	mitochondrial fission	2/86	35/18670	0.011307	0.0416161	0.0249835	120892/4137	2
GO:0048333	GO:0048333	mesodermal cell differentiation	2/86	35/18670	0.011307	0.0416161	0.0249835	3624/3691	2
GO:0060338	GO:0060338	regulation of type I interferon-mediated signaling pathway	2/86	35/18670	0.011307	0.0416161	0.0249835	8772/117854	2
GO:0070423	GO:0070423	nucleotide-binding oligomerization domain containing signaling pathway	2/86	35/18670	0.011307	0.0416161	0.0249835	26191/257397	2
GO:2000785	GO:2000785	regulation of autophagosome assembly	2/86	35/18670	0.011307	0.0416161	0.0249835	5868/120892	2
GO:2001024	GO:2001024	negative regulation of response to drug	2/86	35/18670	0.011307	0.0416161	0.0249835	120892/4233	2
GO:0007631	GO:0007631	feeding behavior	3/86	101/18670	0.0113701	0.0417395	0.0250576	3953/3952/2353	3
GO:0032611	GO:0032611	interleukin-1 beta production	3/86	101/18670	0.0113701	0.0417395	0.0250576	54209/3428/3553	3
GO:0072001	GO:0072001	renal system development	5/86	293/18670	0.0114054	0.0418148	0.0251027	120892/8837/3655/8772/3691	5
GO:0048511	GO:0048511	rhythmic process	5/86	295/18670	0.0117193	0.04291	0.0257603	3624/5054/5563/5111/3952	5
GO:0035872	GO:0035872	nucleotide-binding domain	leucine rich repeat containing receptor signaling pathway	2/86	36/18670	0.0119366	0.0433289	0.0260117	26191/257397	2
GO:0051973	GO:0051973	positive regulation of telomerase activity	2/86	36/18670	0.0119366	0.0433289	0.0260117	3320/5595	2
GO:1901099	GO:1901099	negative regulation of signal transduction in absence of ligand	2/86	36/18670	0.0119366	0.0433289	0.0260117	3553/3552	2
GO:2001240	GO:2001240	negative regulation of extrinsic apoptotic signaling pathway in absence of ligand	2/86	36/18670	0.0119366	0.0433289	0.0260117	3553/3552	2
GO:0007565	GO:0007565	female pregnancy	4/86	192/18670	0.0119599	0.0433289	0.0260117	5595/3952/2353/3553	4
GO:0017038	GO:0017038	protein import	4/86	192/18670	0.0119599	0.0433289	0.0260117	120892/3320/3952/1191	4
GO:0007229	GO:0007229	integrin-mediated signaling pathway	3/86	103/18670	0.0119872	0.0433289	0.0260117	1281/3655/3691	3
GO:0032091	GO:0032091	negative regulation of protein binding	3/86	103/18670	0.0119872	0.0433289	0.0260117	120892/5595/4233	3
GO:0035601	GO:0035601	protein deacylation	3/86	103/18670	0.0119872	0.0433289	0.0260117	120892/4137/5563	3
GO:1905269	GO:1905269	positive regulation of chromatin organization	3/86	103/18670	0.0119872	0.0433289	0.0260117	120892/5595/3553	3
GO:0014812	GO:0014812	muscle cell migration	3/86	104/18670	0.0123029	0.0442998	0.0265946	5054/3486/5327	3
GO:0030593	GO:0030593	neutrophil chemotaxis	3/86	104/18670	0.0123029	0.0442998	0.0265946	3576/2919/3553	3
GO:0098732	GO:0098732	macromolecule deacylation	3/86	104/18670	0.0123029	0.0442998	0.0265946	120892/4137/5563	3
GO:0018105	GO:0018105	peptidyl-serine phosphorylation	5/86	299/18670	0.0123648	0.0444661	0.0266944	120892/3320/5595/5563/117854	5
GO:0030099	GO:0030099	myeloid cell differentiation	6/86	416/18670	0.0124316	0.0446495	0.0268045	3624/54209/3428/1051/8772/2353	6
GO:0014912	GO:0014912	negative regulation of smooth muscle cell migration	2/86	37/18670	0.0125812	0.0449581	0.0269898	5054/3486	2
GO:0050691	GO:0050691	regulation of defense response to virus by host	2/86	37/18670	0.0125812	0.0449581	0.0269898	117854/3553	2
GO:0052372	GO:0052372	modulation by symbiont of entry into host	2/86	37/18670	0.0125812	0.0449581	0.0269898	3576/2934	2
GO:1903432	GO:1903432	regulation of TORC1 signaling	2/86	37/18670	0.0125812	0.0449581	0.0269898	58528/83667	2
GO:0002821	GO:0002821	positive regulation of adaptive immune response	3/86	105/18670	0.0126233	0.0449945	0.0270116	3572/8772/3553	3
GO:0008593	GO:0008593	regulation of Notch signaling pathway	3/86	105/18670	0.0126233	0.0449945	0.0270116	3572/4323/8626	3
GO:0001763	GO:0001763	morphogenesis of a branching structure	4/86	196/18670	0.0128187	0.0455759	0.0273606	120892/4233/4323/8626	4
GO:0006694	GO:0006694	steroid biosynthetic process	4/86	196/18670	0.0128187	0.0455759	0.0273606	5563/3952/1080/3553	4
GO:0007041	GO:0007041	lysosomal transport	3/86	106/18670	0.0129485	0.0459217	0.0275682	120892/25978/1191	3
GO:0007052	GO:0007052	mitotic spindle organization	3/86	106/18670	0.0129485	0.0459217	0.0275682	332/8766/25978	3
GO:0002221	GO:0002221	pattern recognition receptor signaling pathway	4/86	197/18670	0.0130394	0.0461861	0.027727	26191/257397/148022/8772	4
GO:0019068	GO:0019068	virion assembly	2/86	38/18670	0.0132408	0.0467821	0.0280848	79720/25978	2
GO:0045022	GO:0045022	early endosome to late endosome transport	2/86	38/18670	0.0132408	0.0467821	0.0280848	5868/5595	2
GO:0031099	GO:0031099	regeneration	4/86	198/18670	0.0132626	0.0467979	0.0280943	8837/2934/1051/5111	4
GO:0030330	GO:0030330	DNA damage response	signal transduction by p53 class mediator	3/86	107/18670	0.0132785	0.0467979	0.0280943	5111/83667/1263	3
GO:0050866	GO:0050866	negative regulation of cell activation	4/86	199/18670	0.0134881	0.0474775	0.0285023	3624/2064/26191/1051	4
GO:0051225	GO:0051225	spindle assembly	3/86	108/18670	0.0136132	0.0477987	0.0286951	332/8766/25978	3
GO:1904659	GO:1904659	glucose transmembrane transport	3/86	108/18670	0.0136132	0.0477987	0.0286951	3952/83667/3553	3
GO:0046879	GO:0046879	hormone secretion	5/86	308/18670	0.0139047	0.0487378	0.0292588	3624/3952/1080/3708/3553	5
GO:1902229	GO:1902229	regulation of intrinsic apoptotic signaling pathway in response to DNA damage	2/86	39/18670	0.0139152	0.0487378	0.0292588	637/1191	2
GO:0050870	GO:0050870	positive regulation of T cell activation	4/86	202/18670	0.0141795	0.0495404	0.0297407	3572/3952/8772/3553	4
GO:0051648	GO:0051648	vesicle localization	4/86	202/18670	0.0141795	0.0495404	0.0297407	120892/79443/8766/1780	4
GO:0061387	GO:0061387	regulation of extent of cell growth	3/86	110/18670	0.0142971	0.0498896	0.0299503	4137/8766/2335	3

## Sheet: enrichKEGG
The enrichment analysis result of KEGG
	ID	Description	GeneRatio	BgRatio	pvalue	p.adjust	qvalue	geneID	Count
hsa04657	hsa04657	IL-17 signaling pathway	9/71	94/8100	1.07e-07	7.22e-06	4.42e-06	3576/3320/5595/257397/1051/8772/2919/2353/3553	9
hsa04217	hsa04217	Necroptosis	11/71	159/8100	1.09e-07	7.22e-06	4.42e-06	637/5610/8837/3320/2512/25978/148022/8772/8743/3553/3552	11
hsa04668	hsa04668	TNF signaling pathway	9/71	112/8100	4.86e-07	2.41e-05	1.47e-05	8837/5595/257397/1051/8772/2919/4323/2353/3553	9
hsa04621	hsa04621	NOD-like receptor signaling pathway	10/71	181/8100	3.43e-06	7.55e-05	4.62e-05	3576/3320/5595/257397/3428/148022/8772/2919/3708/3553	10
hsa04210	hsa04210	Apoptosis	8/71	136/8100	2.25e-05	0.000365909	0.000223709	637/8837/332/5595/8772/3708/2353/8743	8
hsa04064	hsa04064	NF-kappa B signaling pathway	6/71	104/8100	0.000282477	0.00243176	0.00148672	8837/3576/257397/148022/2919/3553	6
hsa04620	hsa04620	Toll-like receptor signaling pathway	6/71	104/8100	0.000282477	0.00243176	0.00148672	3576/5595/148022/8772/2353/3553	6
hsa04150	hsa04150	mTOR signaling pathway	7/71	155/8100	0.000391031	0.00322601	0.00197231	528/51382/58528/5595/5563/90423/83667	7
hsa04151	hsa04151	PI3K-Akt signaling pathway	9/71	354/8100	0.00356327	0.0176382	0.0107836	1277/3320/5595/4233/2064/3655/5563/3691/2335	9
hsa04010	hsa04010	MAPK signaling pathway	8/71	294/8100	0.00399712	0.0188435	0.0115205	994/4137/5595/4233/2064/2353/3553/3552	8
hsa01521	hsa01521	EGFR tyrosine kinase inhibitor resistance	5/71	79/8100	0.000611641	0.00465788	0.00284772	9542/5595/4233/2064/3084	5
hsa05323	hsa05323	Rheumatoid arthritis	9/71	93/8100	9.72e-08	7.22e-06	4.42e-06	528/51382/3576/245972/90423/2919/2353/3553/3552	9
hsa05164	hsa05164	Influenza A	10/71	172/8100	2.17e-06	6.45e-05	3.94e-05	637/5610/8766/3576/5595/148022/8772/8743/3553/3552	10
hsa05120	hsa05120	Epithelial cell signaling in Helicobacter pylori infection	7/71	70/8100	2.27e-06	6.45e-05	3.94e-05	528/51382/3576/245972/4233/90423/2919	7
hsa04933	hsa04933	AGE-RAGE signaling pathway in diabetic complications	8/71	100/8100	2.28e-06	6.45e-05	3.94e-05	1277/1281/3576/5054/5595/2335/3553/3552	8
hsa05142	hsa05142	Chagas disease	8/71	102/8100	2.65e-06	6.56e-05	4.01e-05	8837/3576/5054/5595/148022/8772/2353/3553	8
hsa05167	hsa05167	Kaposi sarcoma-associated herpesvirus infection	10/71	193/8100	6.1e-06	0.000120784	7.38e-05	637/5610/3576/5595/3572/148022/8772/2919/3708/2353	10
hsa05132	hsa05132	Salmonella infection	11/71	249/8100	9.3e-06	0.000167385	0.000102335	5868/79443/3576/3320/5595/257397/8772/1780/2353/8743/3553	11
hsa05152	hsa05152	Tuberculosis	9/71	180/8100	2.46e-05	0.000365909	0.000223709	637/5868/245972/5595/1051/8772/1263/3553/3552	9
hsa05165	hsa05165	Human papillomavirus infection	12/71	331/8100	2.59e-05	0.000365909	0.000223709	1277/5610/528/51382/245972/5595/3655/148022/8772/3691/90423/2335	12
hsa05146	hsa05146	Amoebiasis	7/71	102/8100	2.81e-05	0.000370301	0.000226394	1277/5868/1281/3576/2919/2335/3553	7
hsa04932	hsa04932	Non-alcoholic fatty liver disease	8/71	150/8100	4.55e-05	0.000563048	0.000344235	637/3953/3576/5563/3952/2353/3553/3552	8
hsa05133	hsa05133	Pertussis	6/71	76/8100	4.93e-05	0.000574718	0.000351369	3576/5595/148022/2353/3553/3552	6
hsa05110	hsa05110	Vibrio cholerae infection	5/71	50/8100	7e-05	0.00076987	0.000470681	528/51382/245972/90423/1080	5
hsa05161	hsa05161	Hepatitis B	8/71	162/8100	7.86e-05	0.000808701	0.000494421	637/332/3576/5595/148022/5111/8772/2353	8
hsa04966	hsa04966	Collecting duct acid secretion	4/71	27/8100	8.17e-05	0.000808701	0.000494421	528/51382/245972/90423	4
hsa04215	hsa04215	Apoptosis - multiple species	4/71	32/8100	0.000161934	0.0015268	0.000933452	637/332/666/8772	4
hsa01524	hsa01524	Platinum drug resistance	5/71	73/8100	0.000424528	0.00336226	0.00205561	637/332/5595/2064/8772	5
hsa04012	hsa04012	ErbB signaling pathway	5/71	85/8100	0.000854793	0.00626848	0.00383241	9542/5595/27/2064/3084	5
hsa05144	hsa05144	Malaria	4/71	50/8100	0.000920948	0.00651242	0.00398154	3576/4233/3043/3553	4
hsa04060	hsa04060	Cytokine-cytokine receptor interaction	9/71	295/8100	0.00102074	0.00696923	0.00426082	3624/3953/3576/3572/3952/2919/8743/3553/3552	9
hsa04140	hsa04140	Autophagy - animal	6/71	137/8100	0.00121975	0.00779064	0.00476302	8837/58476/58528/5595/5563/3708	6
hsa05135	hsa05135	Yersinia infection	6/71	137/8100	0.00121975	0.00779064	0.00476302	3576/5595/148022/2335/2353/3553	6
hsa05162	hsa05162	Measles	6/71	139/8100	0.00131456	0.00788737	0.00482216	637/5610/8772/2353/3553/3552	6
hsa05418	hsa05418	Fluid shear stress and atherosclerosis	6/71	139/8100	0.00131456	0.00788737	0.00482216	3320/5563/2353/5327/3553/3552	6
hsa05130	hsa05130	Pathogenic Escherichia coli infection	7/71	197/8100	0.00161337	0.0093955	0.00574419	3576/5595/257397/8772/2353/8743/3553	7
hsa04510	hsa04510	Focal adhesion	7/71	201/8100	0.00181037	0.0102415	0.00626143	1277/5595/4233/2064/3655/3691/2335	7
hsa04145	hsa04145	Phagosome	6/71	152/8100	0.00207572	0.0114164	0.00697974	5868/528/51382/245972/90423/1780	6
hsa04218	hsa04218	Cellular senescence	6/71	156/8100	0.00236636	0.0124059	0.00758469	3576/5054/5595/3486/3708/3552	6
hsa04659	hsa04659	Th17 cell differentiation	5/71	107/8100	0.00238796	0.0124059	0.00758469	3320/5595/3572/2353/3553	5
hsa05160	hsa05160	Hepatitis C	6/71	157/8100	0.00244359	0.0124059	0.00758469	637/5610/8837/5595/148022/8772	6
hsa04115	hsa04115	p53 signaling pathway	4/71	73/8100	0.00374207	0.0180715	0.0110485	637/5054/3486/83667	4
hsa05140	hsa05140	Leishmaniasis	4/71	77/8100	0.00453228	0.0208695	0.0127592	5595/2353/3553/3552	4
hsa04721	hsa04721	Synaptic vesicle cycle	4/71	78/8100	0.00474608	0.0213574	0.0130574	528/51382/245972/90423	4
hsa04380	hsa04380	Osteoclast differentiation	5/71	128/8100	0.00515929	0.0227009	0.0138788	54209/5595/2353/3553/3552	5
hsa05219	hsa05219	Bladder cancer	3/71	41/8100	0.00542048	0.0233316	0.0142644	3576/5595/2064	3
hsa04610	hsa04610	Complement and coagulation cascades	4/71	85/8100	0.00643541	0.0271109	0.016575	5054/5055/1191/5327	4
hsa04962	hsa04962	Vasopressin-regulated water reabsorption	3/71	44/8100	0.00660962	0.0272647	0.016669	5868/8766/1780	3
hsa04371	hsa04371	Apelin signaling pathway	5/71	137/8100	0.00685744	0.0277097	0.0169411	5054/5595/5563/3708/5327	5
hsa04512	hsa04512	ECM-receptor interaction	4/71	88/8100	0.0072676	0.0287797	0.0175953	1277/3655/3691/2335	4
hsa05022	hsa05022	Pathways of neurodegeneration - multiple diseases	10/71	475/8100	0.00802837	0.0311689	0.019056	637/5868/120892/4137/5595/25978/8772/3708/3553/3552	10
hsa05205	hsa05205	Proteoglycans in cancer	6/71	205/8100	0.00892493	0.0339834	0.0207767	1277/5595/4233/2064/3708/2335	6
hsa05215	hsa05215	Prostate cancer	4/71	97/8100	0.0101826	0.0380406	0.0232572	3320/5595/2064/5327	4
hsa04061	hsa04061	Viral protein interaction with cytokine and cytokine receptor	4/71	100/8100	0.0113007	0.0414359	0.025333	3576/3572/2919/8743	4
hsa04972	hsa04972	Pancreatic secretion	4/71	102/8100	0.0120885	0.0435186	0.0266062	8766/1080/3708/219931	4
hsa04625	hsa04625	C-type lectin receptor signaling pathway	4/71	104/8100	0.0129108	0.0456488	0.0279086	5595/3708/1263/3553	4
hsa05134	hsa05134	Legionellosis	3/71	57/8100	0.0134689	0.0462048	0.0282486	3576/2919/3553	3
hsa05163	hsa05163	Human cytomegalovirus infection	6/71	225/8100	0.0137049	0.0462048	0.0282486	637/3576/5595/8772/3708/3553	6
hsa04928	hsa04928	Parathyroid hormone synthesis	secretion and action	4/71	106/8100	0.0137681	0.0462048	0.0282486	5595/4323/3708/2353	4
hsa05010	hsa05010	Alzheimer disease	8/71	369/8100	0.0149143	0.0492172	0.0300903	637/5610/4137/5595/8772/3708/3553/3552	8
