# Supplementary material for: Identification and validation of an autophagy-related gene signature for predicting prognosis in patients with esophageal squamous cell carcinoma
Source: Sci Rep. 2022 Feb 4;12:1960. doi: 10.1038/s41598-022-05922-4 (PMC8817038; doi:10.1038/s41598-022-05922-4)
Supplement: Supplementary file 1 — Supplementary Information. [file 41598_2022_5922_MOESM1_ESM.zip › Supplementary material/Supplementary_Table6 .xlsx]

## Sheet: Sheet1
Supplementary Table 6. Results of univariate Cox regression analysis of 585 autophagy-related genes in 179 ESCC samples
ID	HR	P
ZKSCAN3	1.06719	0.526016
ZFYVE1	1.02608	0.868486
XBP1	0.753951	0.100692
WIPI2	1.47996	0.194039
WDR6	1.25638	0.350484
WDR45B	0.981404	0.926872
WDR41	1.03608	0.866244
WDR24	0.934133	0.811089
WDFY3	0.976608	0.900786
WASHC1	1.02097	0.90737
WAC	1.04569	0.886435
VPS37D	1.13333	0.304746
VPS37C	0.971201	0.896999
VPS37B	0.8225	0.226486
VPS35	1.45636	0.173016
VPS28	0.827933	0.425976
VPS26B	1.27164	0.204201
VPS26A	0.990503	0.946064
VPS13D	1.05802	0.654768
VPS13C	1.11937	0.430325
VMP1	1.08121	0.687713
VIM	2.01345	0.00184518
VEGFA	1.08408	0.651238
VDAC1	0.878226	0.625826
VCP	0.765489	0.357509
VAMP7	1.064	0.666878
VAMP3	1.13359	0.603062
UVRAG	1.02492	0.884434
USP33	0.95536	0.851721
USP30	1.39922	0.131289
USP13	0.988841	0.928142
ULK2	1.1895	0.381894
ULK1	0.767128	0.138862
UFM1	1.47348	0.020312
UFL1	1.37349	0.233188
UBQLN2	1.018	0.932017
UBQLN1	0.854325	0.425495
UBE2V1	1.34789	0.349798
UBE2N	1.04564	0.758426
UBC	1.09853	0.753551
UBB	0.707882	0.279795
UBAP1	0.809916	0.204229
UBA52	0.822681	0.59131
UBA5	1.11212	0.491755
TUSC1	1.12455	0.653957
TUBB8B	0.863563	0.421378
TUBB8	1.00609	0.948557
TUBB6	1.0141	0.898944
TUBB4B	1.13878	0.628238
TUBB4A	0.847176	0.0804559
TUBB2B	1.00077	0.987003
TUBB2A	1.20542	0.602726
TUBB1	1.03977	0.717467
TUBAL3	0.761009	0.133185
TUBA4B	0.7175	0.0434615
TUBA4A	0.79276	0.0898105
TUBA3D	0.802961	0.182921
TUBA3C	0.822668	0.191396
TUBA1C	0.678341	0.13857
TUBA1A	0.971672	0.912711
TSPO	0.803358	0.374697
TSG101	0.921981	0.698885
TSC2	2.0854	0.0028614
TRIML2	1.0426	0.397923
TRIML1	0.917009	0.189077
TRIM8	1.1534	0.478983
TRIM68	1.17041	0.243906
TRIM65	0.996087	0.986409
TRIM6	1.04351	0.634882
TRIM5	1.03859	0.748944
TRIM38	1.02776	0.883302
TRIM27	0.904423	0.558902
TRIM22	1.07314	0.458474
TRIM21	1.04964	0.692867
TRIM14	1.40398	0.0955403
TRIM13	1.42577	0.0628465
TRIB3	0.982591	0.864892
TREM2	0.992289	0.91264
TRAPPC8	0.899275	0.468099
TPCN2	1.14612	0.06355
TPCN1	1.05089	0.802344
TP73	0.943832	0.67006
TP63	0.821134	0.0972883
TP53INP2	0.96198	0.770449
TP53INP1	0.662673	0.0249102
TP53	1.04093	0.685877
TOMM70	1.01702	0.904309
TOMM22	0.845807	0.330223
TOMM20	1.21535	0.389012
TNFSF15	1.09319	0.271923
TNFSF10	1.18339	0.239939
TMEM74	0.995887	0.95006
TMEM59	0.921639	0.773022
TMEM39A	0.971561	0.87228
TMEM150C	1.05119	0.597485
TMEM150A	0.979256	0.826447
TM9SF1	1.25942	0.143506
TLK2	0.917304	0.667116
TIGAR	0.972598	0.802177
TICAM1	0.66906	0.0104377
THBS1	1.31569	0.0761774
TGFB1	1.00533	0.974555
TFEB	1.50332	0.398716
TEX264	0.811876	0.324959
TBC1D14	0.721694	0.0718771
TBC1D12	1.06652	0.578521
TAB3	1.35432	0.0924062
TAB2	1.00361	0.99031
SYNPO2	1.11292	0.0632051
SVIP	0.926269	0.233583
SUPT5H	0.756198	0.265418
STX12	0.919362	0.732409
STUB1	1.0067	0.978863
STK11	0.90081	0.49259
STING1	1.06812	0.608675
STAT3	0.773472	0.340183
SREBF2	1.12985	0.533103
SREBF1	0.998589	0.991718
SRC	2.2128	0.000128692
SQSTM1	1.08545	0.629136
SPTLC2	1.00501	0.975571
SPNS1	1.10302	0.542084
SPHK1	1.01027	0.949056
SPARC	1.23979	0.236807
SOGA1	1.06009	0.795235
SNX6	1.13046	0.370279
SNX5	0.859393	0.163322
SNX32	0.7831	0.241718
SMURF1	1.10339	0.38059
SMG1	1.23771	0.273021
SMCR8	1.03581	0.877557
SMAD4	1.00951	0.956046
SMAD3	1.32247	0.113157
SLC39A2	0.924041	0.172704
SIRT2	0.98559	0.945064
SIRT1	1.1243	0.460983
SH3GLB1	1.07678	0.723507
SH3BP4	1.26984	0.0891387
SESN3	0.851319	0.195735
SESN2	0.91512	0.502106
SESN1	1.01234	0.906708
SERPINE1	1.07856	0.378711
SERPINB2	0.900971	0.0366538
SERPINA1	0.895031	0.505192
SEC22B	1.14736	0.575511
SCOC	0.963292	0.786851
SCFD1	1.23915	0.268964
SAR1A	0.807554	0.385154
RUBCN	0.846704	0.358739
RSL1D1	1.5513	0.107478
RRAGD	0.87398	0.176828
RRAGC	0.81545	0.18241
RRAGB	0.959202	0.648922
RRAGA	1.07335	0.746056
RPTOR	0.918894	0.612159
RPS6KB1	1.10174	0.59649
RPS27A	1.16636	0.409322
RNF5	1.17102	0.533871
RNF41	1.15086	0.446446
RNF152	1.06072	0.524299
RNASEL	1.04524	0.657361
RNASE1	1.04191	0.744908
RMC1	0.788233	0.228631
RHEB	1.01738	0.920533
RGS19	1.27403	0.0918112
RELA	1.24216	0.336155
RB1CC1	0.746332	0.159951
RB1	1.04318	0.766578
RASIP1	0.839613	0.112495
RALB	0.945886	0.763166
RAF1	0.800337	0.524271
RAC1	1.09047	0.719953
RAB8A	1.07003	0.82052
RAB7A	1.20003	0.395347
RAB5A	0.765145	0.392379
RAB3GAP2	1.25558	0.339293
RAB3GAP1	1.20819	0.443513
RAB39B	1.02796	0.629682
RAB33B	1.13668	0.176835
RAB24	0.68661	0.0814768
RAB1B	1.02684	0.898798
RAB1A	0.828371	0.499454
RAB12	1.32896	0.154676
RAB11A	0.974504	0.851612
QSOX1	0.773207	0.152209
PTPN22	0.822075	0.350877
PTK6	0.827596	0.209262
PTK2	1.62321	0.0180028
PTEN	1.21663	0.158359
PSAP	0.889963	0.4714
PRKN	1.15617	0.347038
PRKD1	1.16858	0.1075
PRKCQ	1.14804	0.128678
PRKCD	0.889729	0.554517
PRKAR1A	1.43809	0.330275
PRKAG3	0.896436	0.496767
PRKAG2	1.31919	0.106242
PRKAG1	0.763647	0.183836
PRKACA	1.05289	0.768042
PRKAB2	1.03762	0.742686
PRKAB1	1.1369	0.452506
PRKAA2	1.04169	0.473802
PRKAA1	1.09067	0.616172
PPP1R15A	0.905399	0.451383
POLDIP2	0.810414	0.308219
PLK3	0.860687	0.190082
PLK2	0.924517	0.476392
PLIN3	0.887522	0.51671
PLIN2	0.925017	0.289668
PLEKHF1	1.18543	0.361204
PLAU	1.41001	0.0242837
PLAT	1.15715	0.174208
PIP4K2C	0.838903	0.313558
PIP4K2B	2.0488	0.00140363
PIKFYVE	1.40804	0.0641524
PIK3R4	1.20271	0.393834
PIK3R2	0.852419	0.243947
PIK3CB	1.00356	0.984518
PIK3CA	0.986278	0.940849
PIK3C3	0.76461	0.148953
PIK3C2A	1.09019	0.686607
PHF23	0.729042	0.148638
PHB2	1.07549	0.692368
PGAM5	0.941967	0.829158
PEX5	1.02284	0.896855
PEX3	0.971268	0.84146
PEX14	1.05432	0.704474
PELP1	0.822918	0.413585
PEA15	1.48632	0.109669
PCNT	1.05717	0.786322
PCNA	1.1228	0.510559
PARP1	0.971159	0.904032
PARL	0.869469	0.483081
PARK7	1.68607	0.0563763
PAFAH1B2	0.886704	0.436166
OPTN	1.31005	0.127915
NUPR1	1.00154	0.990283
NRG3	0.899485	0.412487
NRG2	1.08124	0.329171
NRG1	0.9421	0.450655
NRBP2	1.21161	0.109923
NPRL2	1.19621	0.628216
NPC1	0.832247	0.224867
NOD1	1.31951	0.179021
NLRP6	0.756543	0.0602373
NKX2-3	0.737484	0.0813477
NFKB1	0.943257	0.627988
NFE2L2	0.923298	0.636324
NEDD4	1.26076	0.119274
NCOA4	1.01039	0.972197
NBR1	1.16216	0.579412
NAMPT	0.915736	0.497615
NAF1	1.28536	0.151577
MYC	0.844099	0.252098
MVB12B	1.12358	0.413685
MVB12A	0.951981	0.736648
MTOR	1.60441	0.0478507
MTMR9	1.10651	0.463698
MTMR8	0.935415	0.525104
MTMR4	1.15825	0.503798
MTMR3	0.776646	0.202208
MTMR14	0.889879	0.71125
MTM1	0.965295	0.737858
MTDH	0.872772	0.594055
MTCL1	0.948506	0.618436
MMP14	0.980876	0.873207
MLST8	1.36497	0.156735
MID2	0.95532	0.7116
MFSD8	1.04839	0.739987
MFN2	0.951768	0.851442
MFN1	0.726998	0.153409
MET	0.773745	0.0524209
MEFV	0.730925	0.0195718
MDM2	0.66524	0.0659928
MCL1	0.94946	0.844139
MBTPS2	1.16805	0.249789
MAPT	1.13419	0.336797
MAPK9	1.56194	0.023712
MAPK8IP1	0.849157	0.319331
MAPK8	1.04597	0.810344
MAPK3	0.822553	0.359522
MAPK14	0.542172	0.0165177
MAPK1	0.89748	0.620079
MAP3K7	1.23855	0.263218
MAP2K7	0.854806	0.455176
MAP2K3	0.844563	0.454162
MAP2K1	0.925506	0.629942
MAP1LC3C	0.80299	0.189915
MAP1LC3B	1.11771	0.513036
MAP1LC3A	1.18857	0.209855
LZTS1	0.99378	0.961997
LRSAM1	1.03902	0.828883
LRRK2	0.957311	0.59354
LGALS8	1.51541	0.0483904
LEPR	0.68644	0.264472
LEP	0.910026	0.148686
LARP1	1.29669	0.417911
LAMTOR5	1.08247	0.761407
LAMTOR4	0.924056	0.69198
LAMTOR3	1.12286	0.554954
LAMTOR2	1.12831	0.659092
LAMTOR1	1.02061	0.902477
LAMP3	0.869638	0.0865805
LAMP2	0.967149	0.856929
LAMP1	1.31167	0.263698
LACRT	0.928092	0.574774
KMT2A	1.33366	0.18699
KLHL3	1.05467	0.667167
KLHL24	1.08893	0.400273
KLHL22	1.27656	0.128233
KIF5B	0.756695	0.300786
KIF25	0.963741	0.758249
KEAP1	0.777217	0.204679
KDR	1.01554	0.905671
KDM4A	0.905867	0.547405
KAT8	1.15283	0.588186
KAT5	1.30411	0.168607
JUN	1.09346	0.537114
ITPR1	1.05034	0.641688
ITGB4	0.892668	0.387925
ITGB1	1.09871	0.476335
ITGA6	1.06985	0.633144
IRGM	0.98315	0.86988
IRF5	1.01065	0.896589
IRF1	1.02772	0.764202
INS	0.920983	0.438934
INHBA	1.11105	0.36967
ING2	0.915299	0.591886
ING1	1.21082	0.163931
ILRUN	0.83158	0.499556
IL6ST	1.6621	0.0199184
IL6R	0.807624	0.163121
IL6	1.00094	0.98734
IL4	0.800282	0.18036
IL3	0.910506	0.604008
IL24	0.771062	0.0924735
IL1B	0.934804	0.311679
IL1A	0.963259	0.407099
IL10RA	0.982872	0.814046
IL10	1.14021	0.293998
IKBKG	1.09761	0.599178
IKBKE	1.02916	0.862265
IKBKB	1.01554	0.938836
IGFBP5	1.08951	0.440485
IGFBP3	1.04938	0.611204
IGF1R	1.3181	0.0799719
IGF1	1.1033	0.104056
IFT88	1.32044	0.101157
IFT20	1.0721	0.754873
IFNG	0.973464	0.68469
IFNB1	1.14388	0.226155
IFNA8	0.486349	0.114612
IFNA7	1.06654	0.385139
IFNA6	1.12196	0.283643
IFNA4	1.20081	0.289719
IFNA21	1.05876	0.605716
IFNA2	0.895659	0.499794
IFNA14	1.01411	0.892465
IFNA10	0.883199	0.437922
IFI16	1.24246	0.453159
HUWE1	1.18551	0.472883
HTT	0.966688	0.837271
HTRA2	1.17556	0.364465
HTR2B	1.20141	0.020509
HSPB8	0.990248	0.932968
HSPA8	1.09374	0.720125
HSPA5	1.18774	0.21126
HSP90AB1	0.882315	0.688314
HSP90AA1	1.27579	0.367753
HSF1	0.850727	0.589488
HRAS	0.759937	0.187906
HMOX1	0.74902	0.0713536
HMGA1	0.701838	0.0716295
HK2	0.856803	0.195805
HIF1A	0.955094	0.745528
HGS	0.851615	0.601389
HGF	1.10562	0.189292
HERC1	0.995849	0.986155
HDAC6	1.32259	0.126442
HDAC1	1.04457	0.856101
HBB	1.02818	0.679893
HAX1	0.924701	0.714189
GSN	1.07689	0.64744
GSK3B	0.881894	0.658138
GSK3A	0.843737	0.460145
GRID2	1.06152	0.752196
GRID1	0.776968	0.279262
GPSM1	0.835109	0.216375
GPR137B	1.1293	0.473096
GPR137	1.05469	0.790949
GOPC	1.3274	0.119747
GOLGA2	1.03211	0.834076
GNAI3	0.840128	0.22066
GFAP	0.866105	0.457574
GATA4	0.992543	0.955777
GABARAPL2	1.05974	0.777258
GABARAPL1	1.16458	0.378288
GABARAP	1.12205	0.765887
GAA	0.89886	0.532907
FZD5	0.837373	0.11155
FYCO1	0.971611	0.822237
FUNDC1	0.780109	0.248326
FTL	0.999373	0.997992
FTH1	1.24376	0.371185
FOXO3	1.19233	0.51847
FOXO1	1.13778	0.449065
FOXK2	0.951331	0.787186
FOXK1	1.10594	0.42182
FOS	1.00785	0.933539
FN1	1.21328	0.155096
FLCN	1.03923	0.724293
FKBP8	0.845057	0.451331
FKBP1B	0.861252	0.269425
FKBP1A	0.785934	0.103252
FEZ2	1.1008	0.667804
FEZ1	1.02254	0.773463
FBXW7	0.925245	0.65168
FBXL2	1.16282	0.279517
FAS	1.1051	0.356609
FADD	1.1567	0.127606
EXOC8	0.927273	0.694921
EXOC7	0.881703	0.342839
EXOC4	1.31157	0.197578
EXOC1	1.41108	0.295427
ERN1	0.877806	0.416942
ERCC4	0.899515	0.57258
ERBB2	0.733873	0.099969
EPM2A	1.26463	0.210913
EPAS1	1.07149	0.682347
EP300	0.949001	0.813745
ELAPOR1	0.940871	0.445431
EIF4G2	0.936187	0.863411
EIF4G1	0.781722	0.352557
EIF4EBP1	0.822997	0.208124
EIF2S1	0.945243	0.676201
EIF2AK4	1.18849	0.395267
EIF2AK2	1.25092	0.299478
EGFR	1.13625	0.316696
EEF2K	1.02376	0.91489
EEF2	0.879076	0.670532
EEF1A1	1.11253	0.743059
EDEM1	0.857488	0.209769
E2F1	0.917003	0.632992
DYNLL2	0.818971	0.297446
DYNLL1	0.73368	0.409685
DYNC1LI2	1.70998	0.0147609
DYNC1I2	0.901485	0.628165
DYNC1I1	0.968288	0.65796
DYNC1H1	1.24703	0.434392
DRAM2	1.33607	0.145358
DRAM1	1.09639	0.43796
DNM1L	1.23478	0.164703
DNAJB9	0.832986	0.284771
DNAJB1	0.816537	0.169536
DLC1	1.39438	0.133795
DIRAS3	1.13527	0.0696904
DHRSX	1.09618	0.433114
DEPP1	1.15929	0.156242
DEPDC5	1.30798	0.313644
DDRGK1	0.944182	0.601244
DDIT3	1.10576	0.459463
DCN	1.10664	0.398781
DAPL1	0.962269	0.478578
DAPK3	0.940519	0.757884
DAPK2	0.813949	0.0716269
DAPK1	0.792442	0.273632
DAP	1.18377	0.343857
CXCR4	1.0229	0.841348
CXCL8	0.950992	0.350933
CXCL14	0.831364	0.00735188
CXCL1	0.981063	0.766135
CX3CL1	1.02866	0.785658
CTTN	1.4975	0.00371502
CTSD	0.968701	0.865916
CSNK2B	1.35609	0.348072
CSNK2A1	0.897311	0.633844
CREG1	1.02393	0.899986
CPTP	1.05695	0.725772
COL3A1	1.0607	0.601983
COL1A1	1.12426	0.379663
COL10A1	1.01835	0.787452
CLU	1.02814	0.751226
CLEC16A	1.03961	0.848485
CISD2	1.12387	0.450487
CHMP7	0.983237	0.927656
CHMP6	0.881175	0.589221
CHMP4C	0.783165	0.0331081
CHMP4B	0.934588	0.750312
CHMP3	0.848374	0.438185
CHMP2B	1.18031	0.356453
CHMP2A	0.821969	0.448922
CFTR	0.890274	0.0377299
CFLAR	0.697337	0.310571
CEBPB	1.24617	0.209248
CDKN2A	1.01696	0.709543
CDKN1B	1.21477	0.306451
CDKN1A	0.734588	0.00833409
CDK5R1	0.80433	0.0270322
CDK5	0.924934	0.548937
CDC37	1.12197	0.627347
CDC25B	0.864895	0.278486
CD46	1.45041	0.105121
CD44	1.13362	0.512063
CCR2	0.947596	0.362262
CCL3	0.988023	0.896865
CCL2	1.04396	0.598284
CASP8	0.967099	0.878065
CASP3	1.02017	0.923927
CASP1	0.786884	0.0428375
CAPNS1	1.07746	0.720966
CAPN2	1.52038	0.0614943
CAPN10	0.747313	0.117585
CAPN1	1.15006	0.395419
CANX	1.58891	0.108012
CAMKK2	0.872801	0.569368
CALCOCO2	1.27028	0.162288
BRAF	0.721175	0.151073
BOK	1.06113	0.692506
BNIP3L	0.710837	0.119989
BNIP3	0.799008	0.0627916
BNIP1	1.07173	0.650279
BMP2	0.956724	0.520807
BMI1	0.981243	0.902152
BMF	1.12754	0.371703
BIRC6	1.01059	0.957528
BIRC5	0.964001	0.788562
BID	1.01421	0.927747
BCL2L11	1.10147	0.629319
BCL2L1	0.711958	0.121281
BCL2	1.01396	0.921248
BAX	0.807721	0.388814
BAK1	0.946572	0.688549
BAG3	0.973352	0.876976
BAG1	0.896961	0.509292
BAD	1.1541	0.364724
ATP6V1H	0.774519	0.0806428
ATP6V1G2	1.10566	0.348614
ATP6V1E2	0.980432	0.857231
ATP6V1E1	0.835984	0.218958
ATP6V1D	0.877621	0.452806
ATP6V1C2	1.00386	0.985091
ATP6V1C1	0.789403	0.268635
ATP6V1B2	0.780734	0.338144
ATP6V1B1	1.14017	0.137524
ATP6V1A	0.861269	0.530216
ATP6V0E2	0.938126	0.763897
ATP6V0E1	1.26781	0.442991
ATP6V0D2	0.982021	0.791224
ATP6V0B	0.672241	0.0752359
ATP6V0A1	0.774321	0.25759
ATP5IF1	1.26555	0.324802
ATP13A2	0.98533	0.935743
ATM	1.13732	0.472595
ATIC	1.35466	0.158878
ATG7	1.03921	0.83158
ATG4D	0.603868	0.049843
ATG4C	1.10629	0.48697
ATG4B	1.4454	0.335212
ATG4A	0.938528	0.746455
ATG3	0.981158	0.939681
ATG2B	1.11483	0.392524
ATG2A	0.951295	0.82776
ATG16L2	1.00296	0.978883
ATG16L1	1.33238	0.22881
ATG14	1.16174	0.373033
ATG13	1.20958	0.446778
ATG12	1.11101	0.521081
ATG101	0.750798	0.148739
ATG10	1.33384	0.0835478
ATF6	0.888583	0.507197
ATF4	1.19675	0.496871
ARSB	1.13676	0.48867
ARSA	0.750449	0.242287
ARNT	1.67028	0.0447296
ARL13B	1.00223	0.983865
APOL1	0.710573	0.107723
AMBRA1	1.02623	0.897746
AKT1S1	0.950475	0.768315
AKT1	1.49997	0.064448
ADRB2	0.81422	0.0301359
ADRA1A	0.757572	0.0970902
ADPRH	1.25668	0.191278
ACER2	0.855533	0.278667
ABL2	1.15215	0.379557
ABL1	2.06582	0.00102129
