# Supplementary material for: Identification and validation of an autophagy-related gene signature for predicting prognosis in patients with esophageal squamous cell carcinoma
Source: Sci Rep. 2022 Feb 4;12:1960. doi: 10.1038/s41598-022-05922-4 (PMC8817038; doi:10.1038/s41598-022-05922-4)
Supplement: Supplementary file 1 — Supplementary Information. [file 41598_2022_5922_MOESM1_ESM.zip › Supplementary material/Supplementary_Table7 .xlsx]

## Sheet: Sheet1
Supplementary Table 7. The results of stepwise multivariate Cox regression analysis.
autophagy-related genes prognostic model parameters
Gene Symbol	Description	coef	exp(coef)	lower.0.95exp(coef)	upper.0.95exp(coef)	z	Pr(>|z|)
VIM	vimentin	0.7152	2.0446	1.2749	3.279	2.968	0.003	**
UFM1	ubiquitin fold modifier 1	0.35023	1.4194	1.0121	1.9906	2.03	0.04239	*
TSC2	TSC complex subunit 2	0.3937	1.48245	0.8673	2.534	1.439	0.15005
SRC	SRC proto-oncogene, non-receptor tyrosine kinase	0.65958	1.93398	1.2843	2.9123	3.158	0.00159	**
MEFV	MEFV innate immuity regulator, pyrin	-0.33759	0.71349	0.5259	0.968	-2.169	0.03009	*
CTTN	cortactin	0.26911	1.3088	0.9714	1.7633	1.769	0.07681	.
CFTR	CF transmembrane conductance regulator	-0.09856	0.90614	0.8118	1.0114	-1.758	0.07882	.
CDKN1A	cyclin dependent kinase inhibitor 1A	-0.29849	0.74194	0.5633	0.9772	-2.124	0.03365	*
Signif. codes: 0 ‘***’ 0.001 ‘**’ 0.01 ‘*’ 0.05 ‘.’ 0.1 ‘ ’ 1
Concordance= 0.7 (se = 0.024 )
Likelihood ratio test= 54.3 on 8 df, p=6e-09
Wald test = 53.68 on 8 df, p=8e-09
Score (logrank) test = 54.4 on 8 df, p=6e-09
