# Supplementary material for: Identification and validation of an autophagy-related gene signature for predicting prognosis in patients with esophageal squamous cell carcinoma
Source: Sci Rep. 2022 Feb 4;12:1960. doi: 10.1038/s41598-022-05922-4 (PMC8817038; doi:10.1038/s41598-022-05922-4)
Supplement: Supplementary file 1 — Supplementary Information. [file 41598_2022_5922_MOESM1_ESM.zip › Supplementary material/Supplementary_Table8 .xlsx]

## Sheet: c2  kegg 
Supplementary Table 8.Pathways were enriched in the high-risk group and low-risk group using KEGG pathways
ID	Description	setSize	enrichmentScore	NES	pvalue	p.adjust	qvalues	rank	leading_edge	core_enrichment
high-risk group
KEGG_TASTE_TRANSDUCTION	KEGG_TASTE_TRANSDUCTION	45	0.556651	1.84606	0.000791104	0.00906778	0.00734233	1086	tags=36%, list=7%, signal=33%	3745/50839/259296/259295/50832/50838/259294/259292/259287/259289/50837/50835/114/50833/259290/112
KEGG_DILATED_CARDIOMYOPATHY	KEGG_DILATED_CARDIOMYOPATHY	77	0.508935	1.85256	0.000134304	0.0029504	0.00238899	2915	tags=45%, list=18%, signal=38%	5350/6445/3680/9254/3479/6444/111/3690/27092/114/776/785/783/7169/7168/112/6546/3672/6443/7043/4633/6442/6262/7042/3685/22801/59285/3908/3679/775/7273/3673/1756/3676/3694
KEGG_ECM_RECEPTOR_INTERACTION	KEGG_ECM_RECEPTOR_INTERACTION	74	0.506571	1.8262	0.000193345	0.00327634	0.00265291	3008	tags=46%, list=18%, signal=38%	1280/7060/1311/3680/3690/1301/2814/3672/1293/7058/3915/1289/2335/1290/6696/3685/1281/1288/22801/1277/3910/1284/7057/3908/1292/1291/3679/3673/284217/3676/63923/1302/3694/1282
KEGG_ARRHYTHMOGENIC_RIGHT_VENTRICULAR_CARDIOMYOPATHY_ARVC	KEGG_ARRHYTHMOGENIC_RIGHT_VENTRICULAR_CARDIOMYOPATHY_ARVC	67	0.488795	1.73289	0.000582511	0.00757264	0.00613169	2915	tags=46%, list=18%, signal=38%	29119/88/6445/3680/9254/6444/3690/27092/776/785/783/83439/1000/6546/3672/6443/51176/6442/6262/6934/3685/22801/59285/3908/3679/775/3673/1756/1496/3676/3694
KEGG_FOCAL_ADHESION	KEGG_FOCAL_ADHESION	185	0.464961	1.91945	1.06163e-07	9.66081e-06	7.82252e-06	2915	tags=32%, list=18%, signal=27%	5063/1280/88/7060/1311/399694/3680/595/3479/5578/2318/80310/3690/1301/5295/56034/55742/10398/3082/4638/3672/4636/6714/1293/7058/10000/3915/1289/2335/4633/5156/5154/1290/1793/6696/9475/3480/3685/1281/5923/1288/22801/1277/3910/1284/7057/7094/3908/91807/1292/1291/3679/3673/284217/3676/63923/7423/3611/1302/3694
KEGG_HYPERTROPHIC_CARDIOMYOPATHY_HCM	KEGG_HYPERTROPHIC_CARDIOMYOPATHY_HCM	73	0.464065	1.66018	0.00125772	0.013465	0.0109028	2915	tags=44%, list=18%, signal=36%	6445/3680/9254/3479/6444/3690/27092/776/785/783/7169/7168/6546/3672/6443/7043/4633/6442/6262/5563/7042/3685/22801/59285/3908/3679/775/7273/3673/1756/3676/3694
KEGG_MELANOGENESIS	KEGG_MELANOGENESIS	93	0.458121	1.72955	0.000389943	0.0054592	0.0044204	2077	tags=28%, list=13%, signal=25%	7306/8325/5332/7480/7475/5578/8321/111/114/1638/815/7481/112/83439/2535/7976/8322/1387/8324/51176/80326/6934/4286/816/90993/81029
KEGG_TGF_BETA_SIGNALING_PATHWAY	KEGG_TGF_BETA_SIGNALING_PATHWAY	77	0.456215	1.66066	0.00183325	0.0185362	0.0150091	3667	tags=42%, list=22%, signal=32%	7060/1311/4093/10637/7044/9241/392255/3625/1387/7043/7058/657/4052/9475/7042/658/653/9765/7057/8646/1634/7046/93/64750/4091/4838/90/353500/3624/4088/7048/4092
KEGG_GAP_JUNCTION	KEGG_GAP_JUNCTION	81	0.42691	1.55519	0.00532473	0.0421348	0.0341173	2039	tags=25%, list=12%, signal=22%	3357/5332/5578/80310/1812/111/5598/114/56034/5593/5592/112/6714/2983/3356/5156/5154/1813/2982/57369
KEGG_WNT_SIGNALING_PATHWAY	KEGG_WNT_SIGNALING_PATHWAY	139	0.415495	1.6481	0.00019802	0.00327634	0.00265291	2077	tags=24%, list=13%, signal=21%	80319/6424/8325/5332/4776/6422/7480/595/7475/23500/5578/8321/85407/4040/815/7481/11197/83439/2535/7976/4041/6423/27123/8322/1387/8324/51176/80326/6934/57216/9475/816/81029
KEGG_OLFACTORY_TRANSDUCTION	KEGG_OLFACTORY_TRANSDUCTION	358	0.291205	1.30488	0.00562361	0.0426457	0.0345309	2222	tags=25%, list=14%, signal=22%	26707/127062/120065/120066/390151/338675/81127/26189/81442/26212/391107/390152/81050/26735/285659/219858/283092/391192/196335/391189/81697/128368/341152/340980/391195/219986/219437/81282/283111/219957/219417/255725/127385/403253/441608/346517/391191/390144/815/441669/254973/120586/135924/122748/5593/26476/5592/26245/343173/341799/125962/341276/283093/26539/343172/391190/254786/442191/81309/219493…
low-risk group
KEGG_NATURAL_KILLER_CELL_MEDIATED_CYTOTOXICITY	KEGG_NATURAL_KILLER_CELL_MEDIATED_CYTOTOXICITY	109	-0.439206	-1.5099	0.00429482	0.0362061	0.0293166	3274	tags=38%, list=20%, signal=30%	3265/7124/5595/5533/6850/2185/3811/3683/5294/117157/3932/79465/3440/5058/5336/53358/356/4775/3446/3824/10870/7535/3445/7409/22914/9437/259197/135250/3805/3002/3821/5551/3458/962/80328/3802/63928/3804/353091/1437/8794
KEGG_CYTOKINE_CYTOKINE_RECEPTOR_INTERACTION	KEGG_CYTOKINE_CYTOKINE_RECEPTOR_INTERACTION	230	-0.501335	-1.8998	4.81305e-08	8.75975e-06	7.09291e-06	2596	tags=37%, list=16%, signal=32%	6348/2833/4233/2277/115650/269/1439/1233/6356/3581/2920/3440/2689/3562/356/3570/3446/9547/6361/64109/3594/3569/6351/3445/163702/3595/50604/1237/282618/5473/4283/6373/8784/8740/2919/1236/2921/6362/5008/3579/338376/3605/1950/53832/3458/8744/10563/3593/10344/3467/1232/3587/2322/3558/5197/3553/3576/8792/3606/282617/3596/6364/6355/83729/1440/1271/729230/958/3565/3568/1234/53833/51561/8995/7850/1437/63…
KEGG_NOD_LIKE_RECEPTOR_SIGNALING_PATHWAY	KEGG_NOD_LIKE_RECEPTOR_SIGNALING_PATHWAY	55	-0.551009	-1.71747	0.00225088	0.0215611	0.0174583	3232	tags=38%, list=20%, signal=31%	7124/5595/1432/4793/330/6356/5603/260434/2920/838/3569/834/64127/2919/84674/3553/3576/3606/6355/4210/59082
KEGG_RETINOL_METABOLISM	KEGG_RETINOL_METABOLISM	45	-0.569651	-1.70172	0.00360881	0.0328402	0.0265912	1241	tags=53%, list=8%, signal=49%	340665/130/1549/1579/8694/84649/54576/54884/1551/125/216/157506/317749/7363/79799/1553/1577/131/1558/1562/145226/6121/10170/1559
KEGG_ARACHIDONIC_ACID_METABOLISM	KEGG_ARACHIDONIC_ACID_METABOLISM	48	-0.601161	-1.81275	0.000797167	0.00906778	0.00734233	1920	tags=38%, list=12%, signal=33%	2053/247/873/30814/874/8644/1573/1571/5743/5321/257202/1558/4051/1562/242/1559/50487/123745
KEGG_HEMATOPOIETIC_CELL_LINEAGE	KEGG_HEMATOPOIETIC_CELL_LINEAGE	74	-0.632652	-2.06564	8.31161e-07	5.04238e-05	4.0829e-05	2329	tags=39%, list=14%, signal=34%	3581/2208/3562/916/3570/1791/3569/2811/915/952/1378/914/921/948/2322/2815/3553/912/1440/933/7066/911/3565/3568/1380/7850/1437/3552/931
KEGG_METABOLISM_OF_XENOBIOTICS_BY_CYTOCHROME_P450	KEGG_METABOLISM_OF_XENOBIOTICS_BY_CYTOCHROME_P450	48	-0.635452	-1.91615	0.000136016	0.0029504	0.00238899	1543	tags=62%, list=9%, signal=57%	2052/124/221/130/2946/4258/2940/54576/1551/27294/4257/125/2954/222/8644/29785/218/7363/79799/1571/221357/1577/119391/1645/131/1558/1109/1572/1562/1559
KEGG_DRUG_METABOLISM_CYTOCHROME_P450	KEGG_DRUG_METABOLISM_CYTOCHROME_P450	49	-0.636935	-1.94436	5.7627e-05	0.00174802	0.0014154	3876	tags=59%, list=24%, signal=45%	124/221/130/1549/2946/4258/2940/54576/1551/2326/316/2328/4257/125/2954/2327/222/218/7363/79799/1553/1571/221357/1577/119391/131/1558/1562/1559
KEGG_ASTHMA	KEGG_ASTHMA	24	-0.644526	-1.71097	0.00437656	0.0362061	0.0293166	2343	tags=29%, list=14%, signal=25%	6356/3562/2206/3596/958/3565/959
KEGG_INTESTINAL_IMMUNE_NETWORK_FOR_IGA_PRODUCTION	KEGG_INTESTINAL_IMMUNE_NETWORK_FOR_IGA_PRODUCTION	34	-0.671916	-1.9055	0.0002981	0.00452119	0.00366088	749	tags=29%, list=5%, signal=28%	115650/57379/3569/3558/5284/958/3565/8174/959/608
KEGG_ALLOGRAFT_REJECTION	KEGG_ALLOGRAFT_REJECTION	29	-0.684723	-1.88915	0.000145899	0.0029504	0.00238899	1265	tags=41%, list=8%, signal=38%	940/7124/3592/356/3002/5551/3458/3593/3558/958/3565/959
KEGG_GRAFT_VERSUS_HOST_DISEASE	KEGG_GRAFT_VERSUS_HOST_DISEASE	31	-0.71178	-1.99493	4.37763e-05	0.00159346	0.00129025	2024	tags=48%, list=12%, signal=43%	940/7124/3811/356/3824/3569/3002/3821/5551/3458/3802/3558/3553/3804/3552
KEGG_LINOLEIC_ACID_METABOLISM	KEGG_LINOLEIC_ACID_METABOLISM	24	-0.771103	-2.04698	1.7439e-05	0.000793473	0.000642488	850	tags=42%, list=5%, signal=40%	1573/1571/1577/5321/1558/57016/1562/1559/50487/123745

## Sheet: hallmark
Pathways were enriched in the high-risk group and low-risk group using HALLMARK collection
ID	Description	setSize	enrichmentScore	NES	pvalue	p.adjust	qvalues	rank	leading_edge	core_enrichment
high-risk group
HALLMARK_PANCREAS_BETA_CELLS	HALLMARK_PANCREAS_BETA_CELLS	38	0.592808	1.90603	0.000585206	0.00325115	0.00205335	1428	tags=24%, list=9%, signal=22%	5063/1641/3670/4825/3651/6514/3170/57818/10000
HALLMARK_EPITHELIAL_MESENCHYMAL_TRANSITION	HALLMARK_EPITHELIAL_MESENCHYMAL_TRANSITION	186	0.565722	2.34224	1e-10	5e-09	3.15789e-09	3216	tags=57%, list=20%, signal=46%	2303/6424/1311/8325/6695/6422/25878/4148/56937/7857/6445/23705/4256/9353/6444/2669/5806/10979/10085/1462/1009/7052/3690/1490/7078/1301/2882/25890/7169/7168/10398/4638/4016/1000/50863/2619/6443/633/1293/5118/7456/8076/1601/7058/3915/1289/3487/7076/2335/1296/7980/10631/26585/800/1290/4017/11167/6641/5021/5396/115908/1307/6696/1842/59/3685/1809/1281/7070/2247/1277/5270/5351/1284/871/7057/6387/3908/5…
HALLMARK_WNT_BETA_CATENIN_SIGNALING	HALLMARK_WNT_BETA_CATENIN_SIGNALING	37	0.525252	1.68427	0.00582998	0.022423	0.0141619	2717	tags=35%, list=17%, signal=29%	8325/7475/8321/85407/23462/51176/23493/81029/9794/5727/3516/8313/10014
HALLMARK_UV_RESPONSE_DN	HALLMARK_UV_RESPONSE_DN	136	0.438898	1.7424	4.30721e-05	0.000358934	0.000226695	3887	tags=46%, list=24%, signal=35%	3778/5332/4325/6717/5578/3690/1301/5737/5797/3488/5577/2535/4131/323/1601/657/10000/3915/9863/4781/8476/1290/23229/4052/11030/8829/3480/1281/1277/6334/8613/10486/5999/10659/10395/273/2202/3815/5376/3491/23469/5195/3667/23345/23576/3037/594/5054/493/6541/2869/861/5159/7410/4088/546/7048/4092/2534/6591/5728/57178
HALLMARK_MYOGENESIS	HALLMARK_MYOGENESIS	182	0.357219	1.4723	0.00136724	0.00621474	0.0039251	2855	tags=30%, list=17%, signal=25%	5740/88/4684/845/10580/10290/4620/6445/347/3479/6444/9215/8082/11155/3757/4629/8736/7169/4638/4619/22808/165/43/8497/844/1293/9260/4633/6764/6442/2273/9659/2702/89797/816/1281/2247/1306/1277/1284/1346/7249/25937/1837/3908/1292/3679/6876/2027/10014/1339/6678/1756/7140/6525
low-risk group
HALLMARK_TNFA_SIGNALING_VIA_NFKB	HALLMARK_TNFA_SIGNALING_VIA_NFKB	182	-0.388842	-1.42449	0.0100338	0.035835	0.0226326	3399	tags=31%, list=21%, signal=25%	8870/6446/3627/969/7124/9322/7538/6776/597/490/4609/1827/79155/23764/650/602/127544/330/10135/3949/1843/2920/7262/1647/1906/3569/3659/6351/1844/25976/50486/1847/4084/6373/8061/2919/2152/1026/2921/1839/2643/8942/9034/9120/8744/3593/374/3553/3606/6364/5743/51561/1437/6372/3552/5055
HALLMARK_XENOBIOTIC_METABOLISM	HALLMARK_XENOBIOTIC_METABOLISM	166	-0.41888	-1.51799	0.00291027	0.0121261	0.0076586	3644	tags=37%, list=22%, signal=29%	51635/7274/2203/2618/760/2940/2160/7299/51181/22949/10717/1244/54884/23169/5226/5467/4864/2326/316/1891/8714/54498/2328/6999/211/3172/5730/2729/957/645/57447/5091/29950/3394/873/3728/3697/5909/8644/29785/2646/218/2538/2643/8942/3162/948/1969/2651/225/1573/3273/1571/383/3294/6539/366/131/7378/8876/1562/5967
HALLMARK_P53_PATHWAY	HALLMARK_P53_PATHWAY	175	-0.451858	-1.64699	0.00019859	0.00124119	0.000783907	4629	tags=46%, list=28%, signal=33%	6948/3732/54541/55602/6281/5372/7164/23378/4193/10560/8673/2517/2810/2052/467/2258/1606/64065/578/2353/8626/23645/3654/10614/10397/30851/8870/51181/51499/50619/7062/3265/8651/10140/23303/7039/54884/1030/26355/23169/2232/650/8812/3006/6768/10057/127544/10906/55766/64787/1050/2760/6382/64782/3872/7867/1647/247/10458/834/23657/92815/1029/4084/9635/1263/5268/1026/1839/2872/3162/1969/8744/22824/6236/8…
HALLMARK_ALLOGRAFT_REJECTION	HALLMARK_ALLOGRAFT_REJECTION	181	-0.486861	-1.78094	4.17634e-06	5.22042e-05	3.29711e-05	3511	tags=36%, list=21%, signal=29%	3717/940/2589/11184/917/2000/7124/8651/3592/3560/10006/961/7454/4843/602/6891/3091/3683/3059/2833/3932/7903/6356/8477/1520/916/7163/356/3824/3394/3594/3569/6351/7535/1029/7453/9437/915/914/4283/3702/3002/8915/1991/3603/5551/3458/10563/3593/50852/3558/3553/3606/3596/912/973/2069/729230/958/3848/3565/1234/3662/6367/6123/959
HALLMARK_KRAS_SIGNALING_DN	HALLMARK_KRAS_SIGNALING_DN	182	-0.490757	-1.79784	6.86005e-06	6.86005e-05	4.33266e-05	2092	tags=36%, list=13%, signal=32%	4599/778/3860/58157/10753/7032/4842/1906/5133/3852/9194/6620/2811/786/1237/23031/1630/2044/2261/5020/8647/64137/51806/6754/91543/7252/1950/6707/5317/1146/3458/5324/22849/1158/6336/3593/26548/5409/105375355/54855/3291/9435/3352/4210/7356/1271/1014/27076/11202/7021/3848/5625/7441/5650/1907/54847/9073/1358/57016/7051/959/8115/2813/5055/242/11254
HALLMARK_INTERFERON_GAMMA_RESPONSE	HALLMARK_INTERFERON_GAMMA_RESPONSE	177	-0.496835	-1.81047	2.0081e-06	3.34683e-05	2.11378e-05	3559	tags=38%, list=22%, signal=30%	669/3717/23424/94240/3627/969/10561/8651/3560/129607/11274/5771/9636/4600/80830/85441/3091/10906/57162/1439/7903/2841/10135/4940/3434/4599/116071/5292/4860/3394/3569/3659/55601/834/6398/684/6403/22914/7453/4939/3663/952/4283/6373/3430/3437/163351/64108/3669/1026/91543/3429/2643/55024/2357/3620/29126/3587/55008/57823/8638/5743/958/5321/81030/7378/3662
HALLMARK_INFLAMMATORY_RESPONSE	HALLMARK_INFLAMMATORY_RESPONSE	187	-0.50466	-1.85317	5.31581e-07	1.32895e-05	8.39339e-06	3278	tags=40%, list=20%, signal=32%	3627/1318/969/3560/490/4609/10006/2773/5027/728/1441/10507/133/3091/623/4233/3932/5817/4891/10135/3949/6361/1906/3569/3659/4693/2811/7855/64127/684/4084/2769/4283/6373/64108/2152/1236/1026/391/29933/5008/1839/5029/2643/6504/10148/9034/2357/27074/8744/962/3593/3587/10125/3553/3576/3606/9153/6506/6364/2867/9435/3738/4210/6402/2069/1440/958/3656/366/6367/6372/3552/60675
HALLMARK_IL6_JAK_STAT3_SIGNALING	HALLMARK_IL6_JAK_STAT3_SIGNALING	79	-0.506172	-1.66292	0.000898688	0.00449344	0.00283796	3278	tags=35%, list=20%, signal=29%	3627/7124/8651/5771/1441/1439/3581/5292/64109/3594/1791/3569/3659/952/4283/6373/2919/2921/3162/10148/948/10563/3553/83729/1271/7850/1437/5967
HALLMARK_INTERFERON_ALPHA_RESPONSE	HALLMARK_INTERFERON_ALPHA_RESPONSE	82	-0.530643	-1.74868	0.000102511	0.000732221	0.000462455	4916	tags=56%, list=30%, signal=40%	51667/5698/5696/9246/3433/7318/9111/10379/219285/5359/6737/55281/135112/93343/23424/94240/3627/10561/129607/11274/961/9636/85441/10906/83666/54809/4599/116071/3659/55601/834/684/7453/6373/3430/3437/64108/3669/4938/91543/3429/9034/27074/55008/8638/6402
