# Supplementary material for: Identification and validation of an autophagy-related gene signature for predicting prognosis in patients with esophageal squamous cell carcinoma
Source: Sci Rep. 2022 Feb 4;12:1960. doi: 10.1038/s41598-022-05922-4 (PMC8817038; doi:10.1038/s41598-022-05922-4)
Supplement: Supplementary file 1 — Supplementary Information. [file 41598_2022_5922_MOESM1_ESM.zip › Supplementary material/Supplementary_Table9 .xlsx]

## Sheet: expression levels
Supplementary Table 9.The expression levels of 209 ferroptosis -related genes in 179 ESCC samples
ID	GSM1296956	GSM1296958	GSM1296960	GSM1296962	GSM1296964	GSM1296966	GSM1296968	GSM1296970	GSM1296972	GSM1296974	GSM1296976	GSM1296978	GSM1296980	GSM1296982	GSM1296984	GSM1296986	GSM1296988	GSM1296990	GSM1296992	GSM1296994	GSM1296996	GSM1296998	GSM1297000	GSM1297002	GSM1297004	GSM1297006	GSM1297008	GSM1297010	GSM1297012	GSM1297014	GSM1297016	GSM1297018	GSM1297020	GSM1297022	GSM1297024	GSM1297026	GSM1297028	GSM1297030	GSM1297032	GSM1297034	GSM1297036	GSM1297038	GSM1297040	GSM1297042	GSM1297044	GSM1297046	GSM1297048	GSM1297050	GSM1297052
ZNF419	10.8247	10.6578	11.1829	11.0546	10.8488	10.4877	10.9066	11.6079	10.4116	10.3888	10.1063	10.7377	11.3265	10.9297	11.0414	11.4454	10.7589	10.6963	10.8596	10.8764	11.6752	11.2656	11.2785	11.8962	10.7673	11.255	11.5271	11.4303	10.1014	10.518	10.9488	11.7454	11.2039	11.2838	11.1144	11.1574	11.1894	10.9134	11.4667	11.5378	10.8421	11.403	11.0653	11.8395	10.7102	10.8658	11.5401	11.8066	10.9993
ZFP36	14.9998	14.1659	14.6315	13.6675	15.2574	12.9161	13.9354	13.9394	14.6343	14.8019	14.775	15.5752	15.1229	14.4127	13.8532	13.5965	14.5025	14.9403	13.794	14.9713	15.1341	15.0821	13.4367	13.8146	14.658	13.5968	14.5025	15.1734	14.9057	14.1351	14.9293	13.9547	14.7492	13.0278	13.1041	14.9977	14.8829	14.6049	13.7154	12.3013	14.4146	14.0779	14.3731	13.9636	13.5064	14.977	14.4243	13.5508	14.0767
YY1AP1	10.3601	10.5577	10.4955	10.235	10.7963	10.9268	10.1422	10.7345	10.8353	10.6	10.2343	10.9901	10.8771	11.0371	10.6384	10.6823	10.8563	10.8617	10.3825	10.3973	10.9131	10.8171	11.285	10.3684	11.3713	10.9728	9.98078	11.0675	10.817	12.0215	10.7898	10.8657	10.596	11.1716	10.9972	10.9012	10.7255	11.0964	11.7518	10.3258	10.582	10.9304	10.563	11.751	10.8986	10.5308	11.5477	11.0222	10.8227
YWHAE	14.5471	14.7523	15.1494	15.0532	14.7882	14.6328	14.8073	15.1033	14.736	14.6662	15.0289	14.8433	14.9662	14.798	14.4832	14.3067	14.6226	14.5572	14.5111	14.9295	14.5079	14.798	14.7903	14.6279	14.3955	14.6139	14.8885	14.967	14.9976	15.0639	15.0289	14.8736	14.402	15.2406	14.7294	14.5295	14.8438	15.067	14.7759	15.1436	14.8277	14.806	14.9611	14.7288	14.1878	14.7955	14.0853	14.2766	14.588
XBP1	14.413	14.0146	13.8234	13.9607	14.9795	14.8238	14.4134	13.1477	14.0131	14.917	13.659	13.3255	14.5304	14.2684	13.9022	14.392	13.634	13.5495	14.4239	14.0974	13.7703	13.6582	13.5844	13.7362	14.6317	12.961	13.2145	13.3711	13.4205	13.5878	13.6009	12.8251	13.9269	12.7412	13.4195	13.4773	13.7081	13.5444	14.6308	13.5188	13.3508	13.8904	13.8316	13.1958	14.2277	14.054	14.6912	13.4685	13.9167
WIPI2	13.6184	13.8593	13.8601	14.315	14.5919	13.9612	14.0152	14.5286	14.2957	13.9488	14.4995	13.9502	14.0314	14.2173	14.0915	14.1217	14.2426	14.2582	14.255	14.3011	13.9969	13.8242	13.8734	13.9566	13.9512	14.0184	14.1748	14.1665	14.1004	13.9367	14.1467	13.7397	13.9757	13.7767	14.0069	14.0649	14.0259	14.0366	14.1712	14.0889	14.3393	14.4705	14.0126	13.8178	14.154	13.6352	13.9147	13.7595	14.3468
VLDLR	11.0555	12.1621	11.3606	10.5878	11.7743	9.63062	12.1705	11.2248	12.5067	11.8821	11.7087	12.6685	13.3929	11.4638	12.1422	10.4703	11.4466	13.0105	10.4914	10.8705	13.2764	9.38869	10.644	11.6617	12.0611	11.3443	11.0019	11.5292	10.0697	11.4479	12.1777	12.3638	11.0198	11.1804	11.7178	11.1003	11.4324	12.3266	10.7149	12.7254	12.1881	11.5359	12.1687	9.80234	10.7394	11.9696	11.8208	11.3831	11.5263
VEGFA	14.156	15.0235	15.3319	14.4305	14.6167	14.181	13.9899	14.2899	14.9751	14.4123	15	15.148	14.8353	14.5477	14.191	14.2078	14.6514	15.2003	14.2194	15.3455	15.0403	15.1815	14.342	14.3122	14.0714	14.549	14.0252	14.9612	14.8045	14.2425	14.6514	14.6385	13.2507	14.8741	14.1509	15.1824	14.8199	14.9202	13.7186	15.1251	14.5665	14.7084	14.0279	14.6992	14.2573	14.9091	13.8333	14.4064	14.0498
VDAC2	14.4889	14.4884	14.1487	13.512	14.5042	14.125	14.0771	14.2362	14.7804	13.7711	14.3787	14.3378	14.2982	13.7851	14.2653	14.1914	13.9441	14.1146	13.869	14.3971	13.6552	14.0973	13.2964	14.2768	14.0324	13.349	14.288	14.4115	14.3296	13.9216	13.8157	13.7058	13.5079	13.2555	13.7976	13.7475	13.9462	14.288	14.1277	13.3696	14.3876	14.1842	14.1826	13.9814	13.9776	13.9689	13.9069	13.8851	13.9274
ULK2	11.2503	11.5506	11.7864	11.5837	11.3503	11.6445	11.9908	11.927	11.1865	11.3637	10.833	11.0271	10.955	11.5338	11.0325	11.0809	11.3269	11.8727	11.3806	10.9989	11.9617	11.6609	12.1812	11.4573	11.7248	12.2963	11.8106	11.8001	11.9485	11.4788	11.3114	11.7096	11.9034	12.1913	11.8714	11.8314	11.2223	11.2581	11.6021	11.8051	11.6794	11.6549	11.7164	12.0134	11.3293	10.9277	11.1785	11.6926	10.9746
ULK1	10.4171	12.1393	11.5788	10.9289	11.3932	12.1695	11.2301	11.8428	12.0664	11.1079	10.9816	11.903	11.9348	11.6639	11.0044	11.5499	12.8096	12.1262	10.8704	11.362	11.7484	11.5066	10.4549	10.5344	11.7182	11.895	11.3147	12.0557	11.557	11.2748	11.4052	10.9371	10.8761	11.0326	10.7623	11.5812	11.8331	12.1702	11.3964	10.5779	12.3383	11.3763	11.3345	11.1322	11.6081	11.6241	10.673	10.6629	10.9137
UBC	16.6547	17.0109	17.0011	16.5115	16.5413	16.5048	16.4099	16.3654	16.7251	16.4287	16.9414	17.3067	17.0109	16.4162	16.714	16.6494	17.0011	16.9767	16.5693	16.76	16.6547	16.9509	16.4557	16.5495	16.5262	16.7194	16.3738	16.473	16.7311	16.7194	16.8087	16.5573	16.6915	16.3252	16.2854	16.8144	16.8464	16.7957	16.5573	16.1533	16.5372	16.8087	16.3907	16.5188	16.3195	16.6341	16.1148	16.4099	16.675
TXNRD1	13.4557	15.2212	14.6568	13.9852	13.7689	13.9362	14.713	13.3221	14.992	13.1184	13.427	12.8206	14.3982	13.9385	13.7412	13.4374	14.4157	13.9921	13.2927	14.1554	13.3491	13.1369	12.5753	12.632	14.4634	11.7273	12.3568	14.5708	14.5614	12.6415	13.5365	14.8756	13.0602	12.8644	13.265	12.8749	14.4853	13.0402	12.7027	13.3031	13.9195	13.7292	15.2269	14.3687	14.3655	14.3948	13.9644	13.2415	13.5119
TXNIP	13.3958	12.9258	12.9358	13.2579	13.5218	13.5443	13.1369	12.2077	13.1177	13.5653	12.3931	11.7071	12.0738	13.192	13.8116	12.4329	13.0417	12.6437	13.1932	13.518	13.101	13.4043	12.3991	12.3383	12.9577	13.0747	13.6562	12.3557	12.9585	12.8951	13.9273	13.4094	14.098	12.7232	12.9845	12.5563	12.6276	13.1494	13.6312	12.9895	12.2625	13.3404	12.3171	12.7896	13.324	12.2654	13.2674	13.7148	12.7803
TUBE1	10.8208	10.5501	11.9557	11.4309	11.4726	11.8041	11.3742	11.2704	10.8699	10.309	10.9505	10.4617	10.8678	11.1178	10.6106	11.0133	11.0311	10.7932	10.8477	10.7611	11.6906	10.5536	10.0435	10.921	10.1593	10.0147	10.4417	10.8419	10.7136	10.3629	10.8296	9.81136	10.3611	11.4853	10.5553	10.2662	11.0213	10.256	10.6781	11.8205	10.1434	10.2053	10.2772	10.4656	10.9853	10.091	10.8969	10.6863	11.0656
TSC22D3	13.2224	11.7294	12.1062	11.9608	12.7979	13.0169	12.6199	12.4796	12.3079	12.7402	11.4048	12.587	12.2989	12.9243	12.7954	11.1902	11.7805	12.1435	11.5669	12.0672	12.156	12.5911	11.6247	10.9846	11.9763	12.1803	11.8926	11.3769	11.9745	12.6077	12.5582	10.7998	13.2599	11.1051	12.1173	11.9198	12.0855	11.3068	12.1485	11.3128	11.5982	12.6749	11.6403	12.0012	11.8748	12.3911	12.4513	11.9473	11.4299
TRIB3	11.058	11.4751	12.4483	13.3501	12.3495	11.9818	12.1349	10.9869	12.2729	11.165	11.133	12.5378	11.3227	11.4912	11.1001	13.5795	10.4442	11.0774	10.2791	14.0459	11.0949	10.6718	11.3152	13.1315	11.8478	10.2408	9.71763	11.566	11.6187	11.2447	10.6155	12.5471	10.0455	12.7797	10.9763	10.6312	12.1201	11.1741	10.3694	12.2781	13.4658	11.2662	12.3523	11.6434	11.1625	11.6861	11.1906	11.9523	11.2833
TP63	15.7416	16.0986	15.8176	15.8449	16.0212	15.5856	16.2356	15.9709	15.9966	15.9919	16.4192	16.3545	16.1563	15.5328	15.9898	15.6628	16.1503	15.8058	15.9404	16.2387	15.7563	16.0389	15.311	16.0613	16.0663	16.2166	15.9774	16.1356	15.7069	15.9404	15.8605	16.1303	15.3574	15.8628	15.9561	16.0638	16.2653	15.9222	15.9542	15.4032	15.9122	15.9383	16.2759	16.204	15.4032	15.8516	15.4476	15.8835	15.9838
TP53	13.368	13.6139	14.1172	13.0291	13.5612	12.0958	11.2976	13.4329	12.626	12.4119	11.2438	11.8513	11.1636	11.6303	12.2613	13.2019	10.7254	11.7595	12.8035	13.031	11.1115	11.3035	13.661	13.2255	12.7716	12.9351	12.4077	13.4993	11.2474	12.2669	13.5703	11.5124	13.4844	13.2252	13.1613	12.7781	13.2797	11.065	10.7638	13.3174	11.4238	13.544	13.2161	12.6461	11.5579	12.8057	13.2062	11.9188	12.5899
TNFAIP3	14.9014	13.8289	14.6055	14.2356	13.7946	13.5442	13.8125	14.2531	14.2991	14.2662	14.9458	15.4781	14.0695	14.5469	14.3913	13.3969	14.8472	15.0377	13.9982	14.2565	15.5696	15.3117	14.6915	13.9153	14.2945	13.3106	14.2061	14.4435	14.9572	15.0431	14.4415	12.8871	14.6236	14.8036	14.1181	14.5463	15.0215	14.8978	14.0003	14.6391	14.3307	13.7824	13.7075	13.643	13.4604	14.7119	13.8892	13.4862	14.214
TMBIM4	9.96774	8.927	10.0093	10.3492	10.9117	10.8197	10.7441	11.4121	10.8577	9.38236	9.73007	10.3878	10.0897	9.98403	9.95181	9.97877	9.97903	9.9283	8.83986	10.2106	10.8791	9.28605	9.59159	9.27983	9.85949	9.97363	10.304	9.61079	10.486	11.2687	10.6635	10.2682	11.0826	9.95428	9.27969	10.7951	10.6065	10.7795	9.96321	10.755	10.3515	10.2751	10.0465	10.0678	10.5446	9.8616	10.031	9.54597	10.5754
TLR4	12.0629	9.67395	10.4359	12.411	10.1186	11.5861	10.6611	10.761	11.5601	12.0958	10.6379	10.4346	10.0167	11.0944	11.5038	11.2493	10.6608	10.9656	11.4422	10.0167	9.99575	10.145	9.97403	10.3222	10.8191	9.99249	10.1571	10.6478	10.9383	10.9627	11.4506	9.32903	11.6119	9.78105	10.7761	11.0531	11.969	10.0671	10.0482	10.0678	9.49907	10.6927	11.3417	9.60616	11.0746	10.6478	10.9616	10.8967	11.0107
TGFBR1	9.39943	8.84515	9.40696	9.63931	9.3171	8.86043	9.15542	9.65274	8.69123	8.60119	8.53378	10.3897	9.30065	8.73204	10.0246	9.356	8.96649	9.6763	8.42049	9.55175	8.69189	8.98153	8.53147	8.69665	8.62247	8.91838	9.55049	9.67076	9.94351	9.97468	9.86942	9.17393	9.32653	8.55008	9.25785	8.85121	10.4144	9.56673	8.33007	9.76744	8.14573	8.08148	10.0319	9.16015	8.6669	9.51824	8.87183	8.97081	9.35772
TFRC	12.7419	14.4004	13.9041	14.4558	12.8639	14.1065	14.3847	11.4051	14.1047	12.584	13.8874	12.8062	13.5466	12.8912	13.3347	12.2701	14.0497	13.0967	12.3209	12.9924	13.9013	12.954	14.1278	13.1593	14.4883	12.1381	12.3725	14.6221	13.6076	13.3145	12.6591	13.4699	11.8863	14.1017	13.7488	12.0546	13.5536	12.4544	12.0449	13.6987	13.294	12.7389	13.8052	13.354	12.3677	13.4647	12.9414	11.0791	13.644
TFR2	6.2177	6.94286	8.89134	8.19729	8.05288	7.75338	7.20989	6.95584	7.22584	7.28099	11.4219	7.02758	7.04725	8.15932	6.72763	7.60529	9.30179	7.41465	7.04582	7.48695	6.80127	7.3896	8.42977	10.9514	7.80785	7.54726	6.9465	7.81125	9.95665	7.10541	7.12429	8.70732	5.59601	8.35151	7.29769	7.24758	8.15751	7.85623	7.64211	6.46512	7.65672	9.40392	6.69517	7.86038	7.77964	7.9144	8.39813	7.78209	8.01132
TFAP2C	9.34753	11.6369	11.4265	13.0348	11.8819	10.8275	10.8481	11.113	10.9226	11.4346	11.8284	12.169	11.2254	10.434	10.9789	11.3621	11.9627	11.3395	11.7904	11.5914	10.4425	11.8021	12.1315	11.4423	11.3625	10.5107	12.0509	10.7825	11.2853	11.8416	11.0143	10.7412	9.60399	12.4758	10.9904	12.0005	10.788	11.5072	10.7531	12.9845	11.759	11.35	11.2949	10.3558	11.9786	12.202	10.8906	10.0779	11.9306
TF	12.3112	11.9333	12.0166	12.1065	11.9047	12.2146	12.7319	12.1977	12.2626	12.2501	11.3161	12.2376	12.5123	12.4072	12.1802	11.9766	11.7328	12.2438	12.4006	12.3654	12.3283	12.9174	13.0514	12.8791	13.3096	13.0615	12.4817	12.9421	12.5223	12.637	12.2249	13.1226	13.0313	13.1709	13.1432	12.9309	12.37	12.3203	12.7939	12.6291	12.8775	12.1826	13.2372	12.9735	12.447	11.9738	12.5898	13.087	12.2477
TAZ	12.0931	12.2279	12.0586	11.8232	12.1297	12.3059	12.3506	11.9553	11.7514	12.0144	12.2444	12.0833	12.1814	12.1482	12.0615	11.9717	11.9401	12.0884	12.2424	12.6475	12.1867	12.424	12.4722	12.5176	12.594	12.5847	12.3215	12.4258	12.1214	12.2263	12.0638	12.534	12.0659	12.0956	12.2785	12.4911	12.0533	12.362	12.1214	11.6605	12.2344	11.9078	12.2547	12.4179	12.2898	12.162	12.4367	12.2736	12.0242
STMN1	14.5225	14.3721	14.4936	15.063	14.2759	13.5331	14.0976	13.9852	13.6569	12.9028	13.9432	13.3606	14.6292	13.8365	13.9325	14.0531	13.0066	13.7498	13.731	12.6874	14.3112	14.0892	14.5625	14.7456	14.0457	13.9672	13.4872	14.9005	13.5729	14.1226	13.9046	13.9364	14.2517	14.697	14.9268	13.6623	13.9965	13.6917	14.6108	15.0352	13.9972	14.2671	14.054	13.977	14.6063	14.0513	14.0844	13.9933	14.2453
STEAP3	12.0591	13.7319	13.4618	12.2268	13.1771	13.3504	13.0812	13.0722	13.8811	12.8552	14.0555	12.9576	13.4182	13.0679	12.9061	12.9352	13.5291	13.0438	12.9684	13.4067	13.3232	12.7746	13.9376	12.8208	13.2989	12.9101	13.315	13.0264	13.3631	12.8815	12.6573	12.9993	13.0623	12.4823	12.3887	13.291	13.5191	12.5974	12.6628	11.6266	13.7314	13.2944	12.606	13.0715	12.6656	13.3596	13.1508	12.7762	13.5361
STAT3	14.4579	14.2433	14.465	15.0552	14.5661	14.5716	14.1328	14.4829	14.5739	14.4885	15.0437	14.6961	14.9915	14.7498	14.5669	14.2254	14.4494	14.6849	14.2787	14.6095	14.7064	13.9476	14.4033	14.2472	14.2059	13.9953	14.3977	14.5887	14.0024	14.4613	14.4857	14.2532	14.3717	14.5548	14.0847	14.3391	14.241	14.5799	14.4141	14.8656	14.2029	14.361	14.1103	14.1701	14.0515	14.2387	14.1598	14.2445	14.3745
SRXN1	12.3098	14.2496	13.9447	12.4334	12.6042	11.9741	14.0915	12.501	14.6983	12.637	13.2155	12.7462	12.164	12.5247	12.4306	13.2194	13.0391	12.7655	12.0432	13.5494	12.081	11.5219	11.6822	11.9607	14.3805	12.8535	12.0286	13.6742	14.3127	13.2396	12.161	14.2311	11.6948	10.6124	11.2655	12.7392	13.8864	11.7793	10.3962	11.5309	13.4779	13.9504	15.1365	12.5769	12.5296	13.9089	12.8635	11.9695	13.4371
SQSTM1	13.9674	13.9274	13.7972	14.5665	13.9462	14.473	13.7613	13.6258	15.057	13.7347	14.0414	13.9164	14.1207	14.7136	13.872	14.4809	13.5642	13.8552	13.8902	13.5681	13.7123	13.3508	13.6299	13.5928	14.1088	14.1694	13.794	14.6971	13.8828	14.221	13.8834	14.43	13.5065	13.2543	13.1639	14.3523	14.3273	13.3434	13.9076	13.3502	14.132	14.0125	14.1485	14.5332	13.6202	13.5326	13.7333	14.0414	13.8409
SP1	13.5484	13.5171	13.3422	13.4091	13.5383	13.458	13.6332	13.1572	13.6694	13.2929	13.4983	13.3056	13.4094	13.4752	13.8737	13.301	13.7107	13.1818	13.542	13.6712	13.6251	12.9481	13.3889	13.1911	13.8055	13.1287	13.5071	13.7867	13.3934	13.3075	13.5062	13.5239	13.4091	13.367	13.9403	13.5185	13.3811	13.2477	13.4376	13.2916	13.046	13.571	13.1019	13.4856	13.8055	13.0274	13.571	13.8367	13.1333
SOCS1	12.2307	11.3649	11.6935	13.0497	11.8333	12.4673	12.7957	11.6462	12.0618	13.1348	12.6347	12.6399	12.5805	12.6504	12.2087	11.7149	13.353	11.8864	12.8196	12.8137	13.7552	12.5737	13.0901	12.1031	11.5032	11.4599	11.8315	12.1448	10.9788	12.2393	12.8361	10.8474	11.6594	12.2283	13.031	11.6693	12.0364	11.6866	11.4243	11.562	11.3489	11.2529	11.1992	9.45297	12.0713	12.4598	10.6419	10.7065	12.4078
SNX4	11.618	11.8448	11.9459	11.6193	11.8451	12.4474	11.3988	11.8584	12.099	11.6804	11.603	11.1667	11.8689	11.5321	11.6521	11.641	11.2093	11.383	11.4435	11.1992	12.2694	11.2662	11.5944	10.4308	10.9888	10.9207	11.4636	10.7896	11.4501	11.8314	11.3799	11.608	11.0306	11.9806	11.6378	11.1028	11.5412	11.2698	11.4632	12.3216	11.0984	11.2959	11.3281	10.7888	11.3578	11.332	10.8683	10.7314	11.541
SLC7A5	12.3024	14.0861	14.6008	13.3742	14.0082	14.2461	14.4701	14.709	13.5455	14.0154	13.6585	13.5534	14.1819	12.027	13.9756	14.0443	15.316	14.1218	14.3753	13.5256	12.4839	13.4557	12.489	13.2563	13.9978	14.536	13.5248	14.2337	14.6951	13.4994	13.2243	14.2285	13.0615	12.1538	11.1337	14.2496	13.3622	13.2691	12.1762	11.3765	13.3452	12.644	13.9487	13.0154	13.4429	14.0268	13.9536	12.4246	13.51
SLC7A11	9.39355	14.5669	14.4541	10.6489	13.046	10.0467	13.7101	11.2249	13.9631	10.6998	11.9401	10.5689	13.475	10.8803	12.6904	10.5986	12.7231	11.2285	11.8546	11.1994	9.89986	11.0405	9.82725	10.4203	13.7639	10.5837	11.2686	13.0597	13.2685	9.45123	12.854	14.0366	8.96474	9.77306	8.71738	11.3342	13.3655	11.4968	8.52395	8.89832	12.4465	10.6465	14.7835	12.999	12.465	13.9803	12.583	11.7976	14.2527
SLC40A1	13.3387	12.7121	11.0617	11.776	10.9538	13.0867	12.0593	11.4671	13.7936	12.9477	11.6899	11.9002	11.5932	12.0439	11.6041	13.0988	11.6689	11.3875	12.8786	10.9256	11.9962	11.293	11.4338	11.703	11.9691	12.6278	12.0668	12.0875	11.6746	12.4122	12.4645	11.7409	12.8988	11.7874	12.4844	12.4949	11.0649	11.6493	12.8447	11.9654	11.5916	12.6893	10.8682	12.6799	12.3344	10.7569	12.0067	12.7222	11.2198
SLC3A2	12.9336	13.9235	14.0831	13.5664	13.6394	13.4706	14.1011	14.1807	14.2051	14.1143	14.0133	14.4433	13.8428	12.7002	13.9671	13.9894	15.0645	14.2235	14.5895	14.576	13.4228	13.9891	13.5565	14.1098	13.9565	14.2009	14.2323	14.2179	14.1337	13.6413	14.0725	14.6748	13.3675	13.4091	14.1329	14.2037	14.6073	13.8785	13.8564	13.1939	14.2815	13.2061	14.0759	13.4949	13.7413	14.4026	13.6982	13.1639	14.2767
SLC38A1	13.3318	13.7001	14.0271	13.3323	14.3495	13.6445	13.7234	13.817	13.3404	12.6309	13.9289	13.011	13.7963	13.8494	13.3175	13.2673	14.0884	13.5332	12.9466	14.2894	13.6538	12.918	12.8692	13.9741	13.5569	13.0286	13.4515	13.9638	14.35	13.0046	13.1878	13.6485	13.1802	13.5671	12.3819	13.5813	13.2658	13.1525	13.5962	12.3601	13.33	13.7365	13.8865	13.1546	13.4277	13.4415	13.3839	13.5585	12.8689
SLC2A8	13.1531	13.1502	13.0396	12.724	12.777	12.8248	13.4404	12.8739	12.9676	12.912	13.0874	12.9163	12.8662	12.8569	12.7834	12.5029	13.0959	12.6459	12.9039	12.593	13.1416	13.1428	13.5407	13.2466	13.5028	13.5173	12.9928	13.4402	12.945	13.0649	12.8604	13.1206	13.0129	13.4075	13.3405	12.9648	13.0862	12.7977	12.9442	13.0016	12.8072	13.0608	13.277	13.229	12.8553	12.5134	12.8372	13.1005	12.6458
SLC2A6	13.099	12.3687	12.4742	12.7031	11.8374	12.4992	13.4626	13.0564	12.4329	12.585	11.7781	12.4738	12.1122	12.7178	12.4727	12.7408	11.9672	12.5142	12.94	12.5454	12.8578	13.3113	13.7151	13.4782	13.4196	13.6204	13.0419	13.5021	12.69	13.1286	12.7889	13.7859	13.6517	13.7991	13.755	13.539	12.443	13.043	13.6756	13.6048	13.3969	13.0008	13.5745	13.6131	13.2514	12.8073	13.4596	13.7862	12.64
SLC2A3	12.1103	9.94132	12.041	12.2311	10.3879	11.0695	11.1913	11.3754	10.463	11.4679	11.7522	12.3766	11.1324	12.0383	12.021	10.6619	11.1462	11.4139	11.1479	12.1699	11.0895	12.2486	11.1791	10.9289	11.3763	10.4215	11.2786	11.0013	12.1575	11.7435	12.59	9.97118	11.4283	10.289	11.2537	12.4461	12.7677	10.9392	10.7891	10.377	12.2282	11.3646	10.7052	10.5893	10.701	12.1047	12.4814	10.9089	11.3391
SLC2A14	10.3057	9.60675	10.6833	10.5872	9.39664	9.92084	10.2109	10.0376	9.27054	9.59866	9.54878	9.80343	9.9207	10.824	10.7166	9.91261	9.93903	9.78116	10.002	10.4152	9.87233	10.6057	10.4974	10.5023	10.1309	11.0916	10.1504	10.218	10.5994	10.5566	10.9285	9.86426	9.83109	10.1368	9.87578	10.6568	10.955	9.88214	10.2192	9.72315	10.742	10.6292	9.90579	10.3378	10.1273	11.2357	11.5407	10.2577	10.4373
SLC2A1	14.3955	15.0663	14.8226	13.595	14.2436	13.7937	14.8267	15.2108	14.3193	14.8095	15.0231	15.1513	15.0649	13.8468	14.8194	13.9877	15.493	15.2924	14.8324	15.5053	13.9141	14.9869	13.6879	13.9705	14.8832	15.487	14.9426	15.5331	14.9384	14.7428	14.6888	14.1835	12.9935	13.0004	13.6085	15.1819	15.1444	14.9807	13.0468	12.5825	15.1752	14.5996	14.5696	14.621	14.2077	14.8662	14.4992	13.5093	14.7574
SLC1A4	11.4868	11.8614	11.7685	10.0785	11.207	11.7726	11.8386	11.4359	9.95717	12.2261	12.0255	12.3577	11.5653	10.0005	11.9971	11.2467	12.2863	11.4174	11.8171	11.0712	10.1226	11.8974	12.0322	10.8152	11.0172	12.5491	11.4794	11.7692	11.5302	11.113	10.1313	11.0244	11.6329	12.749	10.4677	11.4447	11.2224	10.9095	13.4153	9.72564	11.8569	10.4706	10.2139	12.7345	11.151	10.4018	11.3242	10.4445	12.1415
SIRT1	11.5895	10.8589	11.2156	11.9905	11.78	11.5441	11.2378	11.7916	10.9929	11.1959	11.5324	11.3182	10.85	11.295	11.3426	11.4775	10.9479	11.2087	11.4948	11.2839	11.5236	11.2442	11.2275	11.725	10.8659	10.5167	11.2724	11.153	11.1558	11.5575	11.4134	10.7039	11.4643	11.617	12.086	11.0602	11.1618	10.9397	12.4313	11.7931	11.4508	11.2156	11.0623	10.5195	11.2466	11.2613	10.9832	11.6721	11.0175
SETD1B	10.8499	10.88	10.81	10.7015	11.4127	10.8635	10.9883	10.6734	10.9611	10.5506	10.7194	10.889	10.9186	10.918	10.7457	10.7287	10.7047	10.7503	10.8175	11.1636	10.9439	10.4754	10.6915	10.8362	11.424	10.9913	10.9874	10.593	11.1448	11.2056	10.9178	11.3727	10.521	11.0444	10.732	10.9336	10.9065	10.7673	11.3614	10.4392	10.7295	10.4763	10.5137	10.2128	10.8188	10.6486	10.4978	10.8399	10.7361
SESN2	10.0205	10.1223	10.9246	9.63253	10.9532	10.4892	9.95604	9.571	10.8715	10.8067	10.3277	11.5706	10.8856	10.6481	10.4153	10.7202	12.0114	11.2448	10.312	10.9959	10.4294	10.4235	9.2491	10.5532	10.0171	9.27471	9.83044	10.4459	9.94968	10.5537	10.1287	9.75436	9.98383	8.29454	9.79612	10.9035	10.6616	10.79	8.906	9.22697	10.5293	10.6452	9.83756	10.3202	10.4911	10.6113	10.2383	9.70005	10.1177
SELENOS	11.8678	11.5514	11.3179	11.6398	12.151	12.4305	11.8789	11.7137	12.2106	12.1651	11.9446	12.4233	11.5063	11.5661	11.9449	12.4985	12.0383	12.9237	12.207	12.066	11.284	11.119	10.4396	10.7817	12.1233	11.0624	10.9966	11.9416	11.2925	11.3886	11.3381	10.1293	11.0813	10.5185	10.6921	11.6835	12.2887	11.298	10.5956	10.6814	12.2388	11.4945	11.6934	11.9253	11.7164	11.7654	11.933	10.8968	11.5878
SCP2	13.3349	13.3256	12.8268	12.9744	13.3665	13.0068	12.8338	13.3661	13.598	13.0512	13.0452	12.7636	13.3127	13.8061	13.344	13.2766	12.7376	13.3252	13.2318	13.2433	13.522	13.2553	12.71	12.7819	13.3434	12.8382	13.4137	13.2893	12.9647	12.9535	13.5298	12.649	13.3529	12.6403	13.221	13.7089	13.4833	13.5062	13.2194	13.1572	12.8444	13.5177	12.7713	12.5311	13.0567	13.1501	13.2522	13.2823	13.4168
SAT1	15.0749	14.4116	14.8894	14.2343	14.5985	15.0063	14.574	14.2774	15.2191	14.4903	13.8936	14.8226	14.5865	15.0517	14.5125	13.8476	14.8487	14.4639	14.3164	14.3663	14.5774	14.8463	14.0033	14.4955	15.0399	14.5384	14.0234	14.5623	15.0303	14.6006	14.8302	14.1437	15.0203	13.4169	14.2746	14.6163	15.2302	14.2825	13.9231	13.5697	14.1939	14.6657	14.1016	15.1012	14.3783	14.2875	14.7385	14.4503	14.3247
RRM2	11.554	11.7223	10.9483	11.465	11.2485	10.5371	11.1819	10.4943	10.1703	10.4812	10.3732	10.4649	11.4019	9.83751	10.4472	10.3263	11.5563	10.2294	9.9948	10.6262	10.7449	10.5899	11.9316	10.2909	11.5326	9.62414	10.2386	10.0061	11.0637	10.7824	10.3676	10.2124	10.8821	10.9182	10.4676	9.84395	11.0301	10.948	8.46447	9.94127	10.2097	11.6899	10.8249	9.92431	11.2784	11.5753	10.7629	10.2699	11.6759
RIPK1	13.1629	12.8329	13.1726	12.2363	13.263	12.6413	12.6104	13.0127	13.0123	12.8659	12.6846	12.0375	12.423	12.4894	12.6876	13.0294	12.331	13.0663	12.63	13.1223	12.5767	12.2339	11.9157	12.33	12.2052	12.5921	12.4457	12.7377	12.2438	12.6277	12.763	11.8655	12.991	12.1141	12.3548	12.4589	12.9526	12.5525	11.9099	12.4743	11.8723	12.5683	12.3858	12.0658	12.2878	12.4307	11.9378	12.8367	12.3809
RGS4	10.2598	8.96578	10.786	9.48209	9.42299	9.34629	10.1802	9.20868	9.75978	10.9535	10.4247	10.725	9.57283	10.9082	10.0192	10.1986	8.31394	12.111	9.79105	10.021	9.89455	10.7653	9.30672	8.02468	9.63926	7.98778	9.43419	8.98977	10.5327	10.9667	10.5143	8.05568	9.46071	8.39024	10.1987	11.0587	11.7184	9.98941	8.86724	9.27294	10.7993	9.68309	10.2687	10.5628	9.42556	10.2929	10.2619	10.1527	11.1741
RELA	13.3805	13.5674	13.7235	12.9064	13.1073	13.0825	13.2067	14.0397	13.5049	13.286	14.027	14.1053	13.459	13.6218	13.6498	13.5635	13.6871	13.9439	14.189	13.5882	14.1239	13.53	13.5446	13.5173	13.3568	13.664	14.3145	13.5599	13.7183	14.8392	13.6805	13.5692	13.2312	13.3102	13.2051	13.6107	13.8674	13.9746	13.4216	12.9515	14.1	13.9002	12.9146	13.3105	13.0363	13.55	13.5865	13.4359	13.9973
RB1	13.2973	12.5687	12.8989	12.3907	13.1168	12.5069	11.8059	13.0193	12.2439	13.0391	13.1081	13.2584	12.511	13.4866	12.7805	12.5572	13.5375	12.4925	13.1881	12.8034	12.7199	13.106	12.3653	11.1327	12.5183	10.6794	12.7359	11.1974	13.197	12.6669	13.2645	13.0968	12.6488	12.4894	12.698	13.1119	12.3522	13.2465	12.4281	13.2177	12.9811	12.4935	11.2369	12.3585	12.6477	13.2641	12.9662	13.0914	12.8558
PTGS2	11.9596	12.7904	11.1889	11.1231	11.924	7.77623	10.0358	9.98487	10.5349	10.1028	11	10.3125	11.0682	14.0975	10.6695	8.58523	12.7434	11.1054	10.4658	12.7106	13.1072	10.9338	9.88808	9.86913	11.7511	8.37367	11.8786	11.8584	11.6502	8.95054	12.7736	12.2404	9.81426	9.1254	8.68997	10.0789	13.4507	11.0354	8.62751	7.21971	9.92934	11.5368	10.5725	9.43792	7.23872	10.7205	11.0257	10.8617	8.898
PSAT1	11.6283	12.0092	12.2554	12.5554	12.1466	11.7955	13.1913	10.2949	11.3782	10.463	11.5453	10.9159	13.1998	10.3441	11.8231	11.4073	12.2164	10.9123	11.2166	12.0438	11.5712	10.7223	10.9387	12.2916	11.8087	10.9416	10.3117	12.7206	10.8129	9.96447	10.9272	13.376	9.53315	11.8152	10.9543	10.0898	11.332	11.9648	11.5908	12.1204	11.6023	11.3393	12.5224	11.8364	11.2716	12.1337	11.7919	10.6482	11.9804
PROM2	11.7591	13.398	13.1555	11.4588	12.948	12.6077	12.2542	12.7401	14.8802	12.344	11.4532	13.5757	12.4205	13.5455	13.069	12.7099	13.1544	14.2504	12.5054	13.0974	12.6459	11.6819	12.4485	10.2303	12.9238	12.9193	13.4405	12.789	13.0993	13.0567	10.8641	11.652	12.6159	12.0754	11.1831	13.2189	10.9653	13.3123	12.0512	12.0555	13.1906	12.0375	11.6351	13.581	12.1355	12.337	13.4231	12.258	11.3346
PRKAA2	5.91348	9.14408	6.37957	9.3228	8.73429	8.11308	6.4364	6.58123	7.34059	3.59057	4.29086	3.70929	6.609	7.94139	7.93505	7.57342	6.37221	3.8829	4.688	5.34	8.80601	7.72634	7.45533	9.86499	8.54352	6.41121	5.53189	8.39508	8.44229	5.03613	7.86199	6.38119	6.05762	6.399	7.60176	4.51015	8.02255	4.3073	8.2217	8.57987	6.39756	4.29264	7.54028	7.47623	8.39495	4.64596	6.54637	8.06609	4.28052
PRKAA1	12.1663	12.5694	12.4713	12.5133	11.9473	12.7674	12.2591	13.0544	12.2774	12.7256	12.9956	12.3092	12.5278	13.5705	12.6434	11.8986	12.5265	12.596	13.0298	12.1433	12.9243	12.2391	12.3184	12.5494	12.0638	12.8285	12.4756	13.0902	12.0191	12.9142	13.0709	12.7954	12.6378	12.141	12.299	13.2171	12.7018	12.4387	12.674	12.7692	13.0452	12.5327	12.4669	12.488	12.1732	12.5909	12.4165	12.9642	12.7603
PRDX6	14.3515	14.2449	13.3047	14.1858	14.659	14.6086	13.8214	14.213	14.7435	13.7607	14.3748	14.2891	14.001	13.7769	13.6616	14.0892	14.3865	13.8518	13.8503	13.529	13.9421	13.9741	13.9933	14.0621	14.3361	13.8346	13.7921	14.4278	14.3541	13.628	13.9118	14.4677	13.5579	13.8456	13.6415	14.0259	14.27	14.0026	14.3368	14.103	13.7351	13.9328	14.3633	14.0869	14.2424	13.578	13.5958	13.4333	13.9274
PRDX1	14.9618	15.6538	15.3687	14.7198	15.1615	15.2723	14.9212	15.0057	15.7157	15.1264	15.2745	14.866	15.6152	14.7436	14.9329	14.4697	15.3889	15.2802	15.2048	15.5434	14.6999	14.9972	14.5085	14.7487	15.3087	15.216	14.8447	15.6163	15.233	15.0137	15.054	15.0937	14.4163	14.0164	14.7336	15.0004	15.2571	14.8291	14.064	14.3469	15.0645	15.1972	15.5196	14.9207	15.3007	15.2207	14.9473	14.5565	15.2883
PML	13.5629	12.7783	13.1281	12.3108	12.9546	13.4375	12.8881	13.1093	13.2924	13.8602	12.4795	14.1626	12.7908	13.089	13.3068	13.0733	13.089	13.5693	13.3471	13.1189	13.2702	13.3907	13.0859	13.0415	13.7053	13.7407	13.4288	13.0727	12.9446	13.3899	12.6189	13.3747	13.3883	13.214	13.043	12.975	12.9446	13.3353	12.773	12.6938	12.4293	13.1388	12.8372	13.6497	13.0672	12.8789	13.3791	13.5366	13.1154
PLIN4	11.6016	10.6029	10.7621	10.1841	10.355	11.1986	10.3923	10.6468	8.97222	9.22146	8.72164	8.17647	11.5591	11.334	11.6418	11.1985	9.93366	10.0747	10.1124	9.94988	11.0756	10.8006	10.9677	11.0032	11.264	10.7908	10.6414	10.4	10.5688	11.2093	11.7468	9.72214	11.8155	10.0469	10.6074	11.0776	10.8484	10.7717	10.9378	10.1439	10.4461	11.3077	10.94	11.002	11.5631	11.3998	12.215	12.0251	10.9297
PLIN2	7.28167	7.61493	8.53366	10.1625	6.37462	8.48784	7.32925	7.05334	7.75673	8.37625	8.28934	8.0783	7.31002	9.23036	7.58837	7.9953	9.31125	7.98925	8.08176	8.185	6.80544	9.8092	6.97556	6.66006	6.54645	6.96508	7.56488	8.24356	8.76597	7.88855	8.70133	7.80429	7.92963	6.301	7.05259	8.39518	11.9972	7.43318	8.60686	7.54512	8.35228	7.99817	7.21863	5.78137	7.77877	7.57214	9.53999	6.9247	7.92257
PIK3CA	12.9956	13.2667	12.8978	13.5133	13.9023	13.2965	13.352	13.0516	13.1438	12.8071	13.1049	12.9388	12.9768	13.041	12.897	12.8331	12.4977	12.2006	12.954	12.7305	13.3845	12.7475	13.0622	13.0436	13.6781	13.1016	13.0391	14.0312	13.4967	13.231	13.0957	12.9399	13.1281	12.9502	13.1699	13.1961	13.3793	12.903	13.5719	13.4421	13.2091	12.5727	12.9586	13.2738	13.8311	12.5321	12.8366	12.981	12.8264
PHKG2	10.2886	10.915	10.8032	10.6092	11.0067	11.0947	10.0819	10.4604	10.5608	10.9673	10.5201	10.9303	10.6758	9.88789	10.2713	10.3589	10.8705	10.9274	10.8941	11.3567	10.4381	10.3423	10.4157	10.0621	10.4631	10.1386	10.783	10.6355	10.6473	10.6994	10.6263	10.7413	9.74291	9.97992	10.4478	10.4114	11.6602	10.533	10.4823	10.4545	10.0389	10.5448	10.2097	10.6141	10.9813	10.4475	10.2748	10.0909	10.7841
PGD	13.9393	14.8797	14.0798	13.5981	14.1987	14.5073	14.4384	13.3047	15.513	13.7656	14.6636	13.4405	14.9706	14.0438	13.4941	13.5947	13.8675	14.2056	14.4354	13.9695	13.0594	13.6471	13.7908	14.0314	15.2411	13.4242	13.5787	15.4698	15.0974	13.5532	13.9797	15.4274	13.237	13.1166	14.079	13.7547	14.753	13.2876	13.1051	13.172	13.8573	15.4961	15.2157	15.4314	14.9283	13.7242	14.5876	13.7201	14.5985
PEBP1	13.7321	13.7833	13.1645	13.9785	13.9615	14.1083	14.0183	13.6071	13.7495	13.6693	13.6286	13.3	13.9365	14.0458	13.5332	13.2493	13.8943	13.7908	13.5135	13.2612	14.0689	13.7698	14.0348	13.8947	13.2276	13.779	13.969	13.9579	14.0089	13.6008	14.0295	13.9901	13.7327	14.3937	14.0163	13.8121	13.9165	14.1174	13.8982	13.8341	13.1246	13.5623	13.945	13.442	13.8377	13.6141	13.8115	13.8668	13.3313
PCK2	11.1122	11.6045	12.0431	10.5356	11.6826	11.0485	11.6869	10.1849	11.2739	11.4808	12.0271	11.1576	12.1451	10.0282	10.9647	11.2078	12.3513	11.0392	11.8954	12.1148	10.969	9.7906	10.0856	13.0339	11.2782	10.8199	10.0327	10.1405	10.2748	10.1242	10.8894	12.7091	10.763	9.33867	10.1362	10.7052	11.4825	10.6187	10.8556	10.0339	11.4909	12.1514	10.8582	11.4311	11.9	12.2474	11.4078	11.2436	11.4277
PANX1	12.7193	13.0363	12.8756	13.4854	12.7355	12.6151	12.8418	13.4111	12.4896	13.3685	13.8124	13.4564	12.2727	13.1724	14.1434	13.1509	13.6472	13.8189	13.5865	13.3321	12.7343	14.1249	12.929	12.9576	12.4859	13.8372	13.2238	13.1199	13.1517	13.2491	13.4595	12.4182	13.3409	13.1832	12.8403	13.1277	14.2092	12.7715	13.121	13.1623	13.4898	12.5589	12.6131	12.597	12.7027	13.914	12.4764	12.5591	13.4504
OXSR1	12.4566	12.5107	12.9493	12.0897	12.7132	12.4871	12.5085	12.6432	12.6527	12.6775	12.6857	12.5419	12.7832	12.6646	12.3856	12.4657	13.3928	13.0468	12.1096	13.2325	11.8302	12.412	12.021	12.3919	12.3001	11.4437	12.2196	12.1503	12.1998	12.4937	12.0464	11.0099	11.6283	11.9455	11.845	11.9814	12.5263	13.1504	11.595	11.7785	12.7757	11.9592	12.1857	11.2924	12.2059	13.1978	11.7643	11.2878	12.3131
NRAS	13.336	13.1828	12.8729	13.3506	13.2723	12.4218	12.6182	12.6438	13.3334	13.5336	13.2064	13.0714	13.565	13.1206	13.0099	12.9249	13.6618	13.4892	13.2516	13.5246	13.7598	13.4092	13.0858	13.6114	12.4499	13.5931	13.5417	13.4348	13.1565	13.4296	13.2745	12.5585	13.066	13.119	13.4443	13.0586	13.3843	13.3318	13.0542	13.3344	13.2052	13.3285	13.2067	13.0036	13.3403	13.5689	12.9494	12.7547	13.8845
NQO1	11.2626	13.8785	12.5747	10.0549	11.9356	11.7732	12.3593	11.7043	13.7557	10.4422	11.8604	10.8496	13.2767	11.6381	11.5054	11.2796	11.5618	12.1668	12.0094	11.0767	9.60652	11.2244	10.7436	10.5414	13.1441	11.3519	12.6468	13.2036	13.4501	11.7979	11.5714	14.4094	10.1053	9.42617	9.53994	10.4519	11.6279	11.1334	10.1864	9.18127	11.2054	12.1735	13.3195	14.0918	12.8734	13.3945	12.775	12.2262	12.4789
NOX5	5.96373	6.6694	5.78833	4.90211	5.79194	5.26372	7.60649	5.27156	6.56755	7.74626	7.11929	6.84453	4.45539	5.4777	7.57083	6.99095	7.67702	7.88779	6.42712	7.2485	5.17007	7.42502	5.73648	4.52288	6.77666	6.60994	7.09949	5.72653	5.54927	7.32039	6.44971	7.4829	7.70973	6.27779	6.83224	6.31324	6.68074	7.36659	6.68858	6.24829	6.33654	5.98353	6.77363	6.04397	6.5157	8.73328	7.72669	5.6717	7.53299
NOX4	9.36329	9.32301	10.5034	10.4932	9.77574	9.32948	10.294	10.2139	10.2153	11.1311	10.2901	10.2085	9.11092	8.90042	11.7009	10.6244	10.0153	11.1306	9.83809	9.02762	9.88297	9.71141	8.13379	9.40545	8.4449	9.69582	10.186	9.63012	10.1567	10.2545	10.9348	8.90596	11.8872	8.90712	8.5394	10.4829	11.6726	9.81204	12.1923	10.6183	10.5607	9.43574	10.3903	9.6988	10.46	10.3856	9.72347	10.4077	11.2736
NOX3	3.98849	4.6135	6.10835	3.8912	3.35922	3.31831	4.71544	4.45115	3.22366	3.89694	4.62254	3.37433	3.58732	3.34209	3.41218	4.13467	3.50045	4.86181	3.76585	3.35178	3.34447	4.75982	4.3262	4.48611	4.10625	4.71312	4.5845	3.85897	4.3839	4.24372	3.89954	4.78004	4.78747	4.19326	3.95452	4.36748	4.55459	4.10255	4.4096	4.58734	4.84642	4.07927	4.58362	4.41139	4.33867	3.89538	4.45524	4.07998	4.74442
NOX1	8.44788	9.50814	9.3796	8.43817	10.2839	8.93534	8.15347	8.30294	8.52138	7.58352	9.34155	7.70591	9.47169	9.57964	8.2131	7.98194	9.5669	7.60825	7.59626	8.35421	9.35698	8.87018	8.96355	7.60481	9.11584	7.94805	8.58837	8.34201	8.79275	10.2219	8.79166	8.32133	7.23387	9.13428	7.72626	8.24566	8.48642	8.56127	7.38378	8.42176	7.6599	8.90132	9.7656	8.26623	8.21584	8.98655	7.44456	8.23007	8.22274
NOS2	4.19568	6.57774	4.80115	7.64352	7.73607	5.32058	6.25168	5.67083	6.648	5.42337	11.4478	6.67902	6.75549	6.28797	8.64671	6.41183	8.45379	5.94303	6.89398	6.5701	7.96656	6.55711	8.52279	9.31088	7.43639	5.94851	4.71548	6.00491	6.26201	6.01312	4.72299	6.24796	7.99767	7.65389	5.95271	5.17698	5.99907	6.45286	6.16272	6.12974	6.80441	9.64383	7.77991	4.58535	8.68682	5.79362	6.17827	6.21992	7.07775
NNMT	14.546	12.4919	14.3456	14.5739	13.2892	13.3354	13.8115	14.4249	13.7777	14.6302	14.0911	13.8624	12.8165	14.2676	14.6891	14.3977	13.6218	15.164	13.5798	12.9253	13.3629	13.4495	12.687	13.2507	13.4848	13.2131	13.8757	12.73	13.4448	14.0914	14.9573	13.0379	15.025	12.6043	14.0533	14.0647	15.3556	13.8977	12.9377	13.3863	13.9761	13.1465	14.1836	13.0868	13.8112	13.4053	13.8483	13.5394	14.5195
NGB	5.28983	6.15471	10.4274	5.53981	7.69299	5.87055	5.56843	6.97519	6.66919	6.15936	8.53899	7.6223	9.35987	6.42459	6.23427	7.34351	5.15036	5.98702	6.14573	9.89813	7.08381	6.49834	7.04955	9.53228	5.95047	6.68954	7.29913	6.60842	8.81687	6.93037	6.55503	5.18816	5.54728	5.07316	5.83616	6.22366	7.65722	5.84419	4.81488	4.47383	7.594	7.10368	5.83	6.4599	5.95974	6.56353	5.79036	5.82881	6.25295
NFS1	11.5282	12.6999	13.7243	11.916	12.1186	12.5584	12.4489	12.2367	12.3877	12.8279	12.9807	12.9072	11.9921	11.9015	12.1188	13.3056	12.7795	12.614	12.6776	13.4362	12.5795	12.2871	11.3814	12.8454	11.606	12.6942	12.4551	11.8211	12.5994	11.9279	12.2831	12.4272	11.6677	11.8414	11.9982	12.3347	12.2579	11.7979	12.2557	11.9279	12.6639	13.3498	12.2112	12.8619	12.6984	12.3041	12.033	12.3469	12.4475
NFE2L2	14.0683	14.2642	13.9908	13.4596	14.2388	14.0922	14.8487	14.4123	13.8256	12.8835	14.1509	13.8614	14.9708	14.0558	14.0904	13.8779	13.9359	13.9372	14.4028	13.9405	13.8882	13.9265	13.2842	14.0526	14.7625	13.781	14.8651	15.3571	14.6491	13.7388	14.0716	14.7676	13.4059	12.3663	13.8088	13.9231	14.0695	13.672	13.5791	13.4485	13.933	14.9093	13.6868	14.9802	14.2241	15.0001	14.6985	14.2288	14.1908
NF2	13.2748	13.1221	13.3363	13.1856	13.1116	12.9758	13.4891	13.1158	12.8236	12.8894	12.5577	13.1936	13.3547	13.2752	13.442	13.2498	12.8442	13.2413	12.9555	12.952	13.4307	13.7055	13.664	13.72	13.5535	13.765	13.4935	13.5563	13.3439	13.4127	13.1949	13.7603	13.3806	13.5949	13.7287	13.4216	13.1685	13.2697	13.4086	13.3393	13.4274	12.9686	13.436	13.5191	13.4797	13.2255	13.5374	13.6788	13.3195
NCOA4	14.8246	14.3374	14.2863	14.3456	14.5954	14.7825	14.2081	14.6148	14.8043	14.4829	15.1781	14.5408	14.1171	14.3025	14.508	14.193	14.6067	14.3923	14.4938	14.2813	14.3171	14.3393	14.1411	14.3485	14.3434	13.9159	14.8293	14.0537	14.1785	14.5675	14.4265	14.0406	14.4968	13.6805	14.1768	14.5647	14.3332	14.8099	14.7205	14.1678	14.1504	14.4116	14.1723	13.6726	14.3225	14.2312	14.0491	14.4781	14.6987
NCF2	12.0381	11.5481	11.5139	10.7953	11.4697	11.9306	10.842	10.7086	11.5206	12.7072	11.1535	11.4206	10.9626	11.1443	12.4864	11.1747	12.7411	12.2155	11.8726	12.5548	10.278	11.3907	10.1801	12.2004	11.8774	10.1914	11.199	10.5841	11.2589	10.5053	12.7564	8.8377	11.8162	9.59949	9.93964	12.36	12.6227	11.8002	9.58962	9.38432	10.5227	11.3864	11.5146	8.0173	10.9659	12.6799	10.3335	9.4962	12.4433
MYB	9.80719	11.1687	9.94606	13.6441	10.7902	11.4768	10.28	9.91653	10.8114	9.47448	11.2082	9.12221	11.7157	12.1573	9.78806	9.72928	11.3712	9.8677	10.2993	10.5234	13.4111	9.43037	13.461	12.0891	11.1783	9.17652	9.72891	10.3248	8.9511	10.0286	9.54585	10.0082	9.95963	14.7402	11.8032	9.61167	9.77786	9.51709	11.3735	14.9998	10.2998	11.3689	9.53023	9.24138	11.0247	9.10792	10.6125	11.2046	9.49413
MUC1	14.5548	15.1233	14.8645	14.2203	14.8335	14.5114	14.483	14.6499	15.1749	13.8564	14.3912	14.8247	15.0969	15.2064	14.3775	14.2781	13.8726	14.3926	14.5528	15.8892	14.9836	14.3458	14.5404	14.9107	14.5867	14.5544	14.5649	14.8049	14.9501	14.404	14.6795	14.6822	14.4528	14.3703	14.5267	14.5385	14.2174	14.5385	14.5232	14.1689	14.8784	14.8208	14.1335	15.1067	14.4329	14.0588	14.8155	15.4952	14.386
MTOR	11.6718	11.7947	12.2857	12.1116	12.1797	12.4436	10.927	11.5483	12.1337	12.1431	12.6204	12.1854	11.5287	11.7238	11.8329	12.4461	11.9306	12.2263	11.82	12.1352	11.1322	11.7771	12.0791	12.1279	11.7303	12.4028	12.1362	11.8216	12.1805	11.9587	11.7975	11.3542	11.9536	11.1806	11.8398	11.8734	12.1792	11.8264	11.8467	11.8987	12.1946	12.5753	11.7937	11.7447	12.0914	12.0283	11.8263	11.4545	12.0672
MTDH	13.1058	14.236	13.8285	13.5678	13.6666	14.2345	13.7745	14.0467	13.9284	13.7876	14.0157	14.0312	13.2344	13.1743	13.6172	13.6884	13.7502	13.7383	13.7735	13.833	13.9084	13.8	13.5291	13.7518	13.7262	14.1734	13.928	13.5844	13.8769	13.5506	13.7903	13.5935	13.786	13.8776	13.5559	14.0258	14.3033	14.2169	13.4651	13.7461	13.9825	13.8586	13.7965	13.0209	13.5382	14.1398	13.4816	13.4704	14.0581
MT1G	11.009	11.2608	12.3383	11.0403	12.1685	13.5299	12.0754	12.8132	11.6103	13.5911	12.4836	10.5297	13.415	12.3346	12.4718	12.0403	10.4525	12.448	11.8139	13.922	12.2021	12.2887	13.0846	11.5935	10.8672	11.6731	12.2738	12.8849	12.3447	11.9151	12.7581	9.62891	11.7087	13.7397	12.3256	11.2809	13.112	11.4646	10.2476	8.13016	12.6595	11.8995	11.648	12.4479	11.2766	10.4463	12.8965	13.2945	12.185
MIOX	6.5701	8.70206	7.85681	7.8279	9.01373	8.54913	7.03568	7.27041	7.21224	7.32325	8.19115	7.49074	9.65358	7.98654	7.63097	7.48859	7.0438	6.91978	7.1744	9.41385	8.00738	7.81877	7.72348	8.92603	7.93818	7.46713	7.34986	8.23282	7.69197	7.63935	7.80879	7.97242	7.51307	7.47208	6.95285	7.55962	7.38443	7.50949	6.81998	7.1951	8.05726	8.73124	7.25732	8.05398	7.54365	7.42852	8.27333	8.92668	7.05431
MAPK9	12.1186	11.3946	12.1191	12.3699	11.8979	12.747	11.4412	12.3781	12.4595	12.0733	11.6307	12.7014	11.6497	11.5375	11.666	12.1945	11.694	11.8358	11.8135	11.8435	11.7928	11.9147	11.8475	11.5124	11.583	12.0091	11.8169	11.448	12.7014	12.2167	11.8309	11.5283	12.0421	11.4203	11.7468	12.0078	11.7775	11.8463	12.2515	11.8657	12.2274	11.7471	11.9336	12.5175	11.8263	11.9168	12.0636	11.9681	11.8902
MAPK8	11.5657	11.0551	11.3555	11.9483	11.7739	12.522	11.122	11.9413	12.1709	11.6855	12.1691	12.0249	11.4547	12.3038	11.6487	11.6599	11.0584	11.5713	11.4561	10.9009	12.0964	11.4375	11.6944	11.7105	10.8009	11.1093	11.2637	11.6838	11.7628	11.4665	11.484	10.5823	11.7066	11.4691	11.68	11.8787	11.645	11.6894	13.138	11.5189	11.7737	11.4957	10.8083	11.1356	11.1453	10.9004	11.2569	11.3209	11.193
MAPK3	10.9442	11.8	11.0861	11.7884	11.7104	11.5848	10.973	11.449	12.4462	11.844	11.6661	12.0582	11.9559	11.226	11.1922	12.0438	12.0827	11.81	11.6766	11.8075	11.339	11.9271	11.7028	11.6367	11.3741	11.3174	11.7488	11.1783	11.2007	11.6533	11.4704	11.1293	11.103	10.8342	11.5795	11.9024	11.2897	12.1721	11.3058	11.2437	11.449	11.8655	11.1213	11.1822	11.5994	11.8171	11.4201	11.5394	11.3439
MAPK1	13.7177	13.94	14.0936	14.0571	13.8918	13.2837	13.556	13.7904	14.1061	13.5124	14.017	14.6582	14.3293	13.6305	13.9765	13.6606	13.7207	13.9057	13.5456	13.7301	13.9111	13.6318	13.4196	13.802	13.7041	13.5103	13.9439	13.8679	13.7899	13.8568	13.8633	13.6738	13.6994	13.2128	13.565	13.9022	14.1371	13.5475	13.6159	13.6432	14.5272	13.6228	13.6609	13.2061	13.6508	14.1593	13.4071	13.7083	14.1742
MAP3K5	12.6595	12.0656	12.9608	11.5978	12.2419	12.5695	12.2425	12.0839	12.4553	12.1356	12.2389	12.6941	13.2249	13.1139	12.2751	12.1812	12.8093	12.6423	12.1833	12.4333	12.7201	11.981	11.828	12.4148	11.8441	12.5226	11.9093	12.7487	12.3679	12.1335	12.5424	11.847	12.5134	12.1311	12.2319	12.9824	12.8364	12.5677	12.0695	11.8907	12.4335	12.417	11.9793	11.8978	12.3042	12.3923	12.2156	12.5732	12.0763
MAP1LC3A	10.5204	9.64405	11.4322	11.7423	11.22	10.2201	10.1083	11.217	10.9149	10.4668	9.87414	10.5708	10.532	12.7614	10.8171	11.8632	9.97409	10.6795	10.5063	9.78079	9.92442	10.1592	10.2555	10.0611	10.0247	9.48937	10.2115	10.4539	10.8549	10.9809	11.1711	10.0326	10.4685	9.54372	10.1458	11.9251	11.1939	10.3277	10.8006	11.7578	10.4147	10.4886	11.9289	11.0712	10.5928	10.0678	10.9635	10.3918	10.3977
MAFG	10.4223	11.8312	11.0593	11.0001	11.3344	10.733	11.1005	11.0676	11.8935	11.5431	11.1071	11.5169	11.7504	11.2954	10.8991	10.8917	11.9883	11.7564	10.274	11.7005	10.3614	11.3514	10.845	10.7713	11.7422	11.2648	10.681	11.8563	10.9699	10.5639	10.8091	11.3823	9.94631	10.347	10.7031	11.0927	11.4923	12.0906	10.1221	10.7677	11.5093	10.2812	12.2937	11.1017	10.68	11.7642	10.907	10.4469	11.3263
LURAP1L	8.43564	10.0759	9.04686	9.85196	8.8247	7.33299	7.77393	7.8376	7.8605	7.51533	7.96937	7.41783	9.45478	9.37547	9.43399	8.02786	8.93342	9.4567	7.63402	8.51327	11.697	6.73571	12.0045	7.80158	7.27565	7.94631	8.97437	7.47493	7.43712	7.72878	9.35262	8.38656	9.6848	11.2624	8.80049	8.28618	9.38021	9.3299	8.04486	8.63353	8.29174	8.31017	8.56443	9.8687	7.64784	8.81734	7.82417	9.99441	7.45947
LPIN1	11.5981	11.9874	11.1622	12.1243	11.4009	12.0808	12.0386	11.3711	12.6529	11.3228	11.2537	11.418	11.6645	12.5158	11.5594	11.7378	10.5699	11.4147	11.2906	12.108	12.0513	11.6846	13.4099	11.1443	12.1397	11.4263	11.2982	11.7741	11.9923	11.7505	12.0018	11.5853	11.7896	12.0275	12.4455	11.2444	11.2338	11.5115	11.7763	13.0373	12.0237	11.9919	11.5761	11.4694	12.7478	11.486	11.9164	11.7685	11.2367
LAMP2	13.5263	13.2432	13.8836	13.2568	13.6215	13.2052	12.9032	13.0543	13.3629	13.0999	14.1093	13.9814	13.2798	13.5647	13.606	13.1888	14.0673	13.3596	13.2384	12.786	13.6093	13.8545	12.9868	12.4745	13.3077	14.1506	13.1622	13.1223	13.6673	13.9491	13.2074	12.8008	14.1267	12.2467	13.6847	13.496	13.2396	13.598	12.9328	12.8797	13.4525	12.7679	12.6724	13.1989	13.3701	13.5607	13.1865	12.6393	13.4316
KRAS	12.1609	13.0322	12.9231	12.0073	12.3722	13.4954	12.8066	12.8315	12.066	12.2029	12.6036	12.0802	13.3258	12.256	12.9603	12.3708	12.7806	12.069	13.0516	12.8209	12.2215	13.0174	12.1498	11.5855	12.8857	11.2514	12.2614	12.985	12.3059	12.736	12.2376	12.0271	11.6984	11.5014	12.0664	12.0997	12.778	12.6869	12.6748	11.1661	12.8172	12.0869	12.153	12.416	13.0731	12.5561	12.2187	11.8619	12.0353
KLHL24	9.93998	10.8998	10.3645	12.7419	12.2043	11.1702	11.1008	10.8251	9.98856	8.7366	9.86111	9.3628	10.5015	11.5757	10.6725	10.35	9.64579	9.63468	10.1398	9.21454	11.1582	9.28743	10.43	9.98435	11.1842	10.2655	10.0664	11.8471	10.1881	10.298	10.7656	10.8011	9.9955	10.6591	10.5951	9.88001	10.2579	9.20931	11.4051	12.2206	9.68029	10.5432	11.4319	9.81912	11.4755	9.33124	9.89129	10.1675	9.79988
KEAP1	13.1718	14.0837	13.1615	12.3034	13.6468	13.1558	13.3972	13.2998	13.0635	13.0031	13.1833	13.1603	13.5149	12.8705	13.0717	12.7934	13.5655	13.1668	13.0891	13.1288	13.3016	12.1796	12.1769	12.7582	13.514	12.4511	13.0723	13.6466	13.0693	12.668	13.0429	13.7184	12.8204	12.4587	12.093	12.8313	13.2203	12.9978	11.8138	12.2926	12.8704	13.5665	13.6572	12.7045	13.4869	13.2749	12.8264	12.7209	12.8809
JUN	12.9138	12.967	13.7547	11.3164	12.6775	10.7387	12.2582	12.8576	12.29	12.7616	13.1457	14.0588	12.5959	12.2892	12.1718	11.8347	13.5979	12.9519	12.3021	12.914	13.3542	13.8351	11.2068	11.6189	12.1334	13.0095	12.8611	12.4888	12.8775	12.6309	13.4127	11.1456	13.4211	12.5707	12.2516	13.5924	13.1265	13.0035	12.0763	12.5279	12.7233	11.6978	12.6371	11.8702	11.3178	13.1508	12.6548	11.8053	12.7201
JDP2	13.1078	11.6338	12.925	12.498	12.5574	12.0742	12.4618	12.7222	12.3886	12.3657	11.8954	13.5212	11.8112	12.3694	12.8084	11.7865	11.8593	12.9671	11.8248	13.2706	11.9446	12.1053	11.8385	11.938	10.9899	12.1551	12.9984	12.2452	11.6013	12.5722	12.6933	11.2758	12.4332	12.735	12.0281	12.4862	12.7102	12.545	11.6411	12.5477	13.1535	11.9916	11.6529	11.3988	12.08	12.8645	11.693	12.463	12.3602
IREB2	12.6348	12.5341	12.1823	12.788	12.5856	12.6575	13.2657	12.3355	12.5165	12.132	11.4402	12.0969	12.3453	12.4161	12.2285	12.2884	12.3497	12.7059	12.5503	12.4885	12.9672	12.4993	12.7612	12.3531	13.5178	12.8223	12.5544	12.7362	12.554	12.5951	12.3578	13.277	12.9597	13.189	13.0437	12.6128	12.6086	12.516	12.5142	12.6471	12.5311	12.1543	13.0242	12.7796	12.6771	12.3602	12.2768	12.7372	12.8254
IL6	13.4253	11.4527	12.9576	13.4566	11.923	9.11108	10.6182	11.544	10.1469	11.685	11.1988	12.755	10.9855	13.6546	11.733	9.10913	11.5626	10.5614	9.78744	12.4589	9.82122	11.106	10.9616	11.8954	13.0233	9.99528	10.1804	11.1365	12.623	10.2735	12.6309	12.394	12.0752	9.88535	9.85544	10.8371	13.3644	10.7562	7.87701	7.46531	10.9622	11.7766	12.4953	10.4751	8.34866	11.3037	13.3964	8.20272	10.7894
IL33	11.7347	9.9851	7.73909	11.3767	10.8371	8.79477	9.63038	10.8769	10.3939	10.8653	9.39644	11.31	9.22574	10.5986	11.4066	9.77835	9.39398	9.98987	9.26889	8.79534	7.8605	10.9551	8.82735	11.1469	9.745	10.8217	9.80139	9.55176	8.98123	8.86397	12.2181	9.2016	11.2594	9.42059	10.3041	10.1345	12.5089	9.54271	9.78569	9.81288	8.96559	9.7505	10.2702	9.99296	9.58868	8.69254	11.4679	14.5215	7.49256
IFNG	10.3699	7.30022	9.3762	5.61355	7.67526	10.1019	7.30841	8.61052	8.56973	9.50026	5.49432	9.9102	7.06182	7.28547	6.21926	8.52739	6.45501	6.84902	8.48981	8.14457	7.14796	8.09844	7.70097	6.96723	7.84564	5.99631	6.65511	6.99484	8.60498	8.27547	5.95077	7.60533	8.71022	7.04522	7.49162	7.77993	5.93911	7.3076	6.88668	6.48516	5.97289	8.13448	6.51191	7.56186	8.11697	6.67448	8.41438	7.38792	6.88396
HSPA5	10.5707	10.2774	11.2322	11.3773	10.4833	10.1733	10.1906	10.7899	10.7157	11.7	10.3766	11.9763	10.4555	10.9241	10.9018	10.4158	11.2857	10.5727	10.3791	11.6291	11.349	11.4731	10.9567	9.0722	10.6319	9.40772	10.6067	10.4594	10.6982	11.4086	10.9305	10.1915	10.6889	11.8766	10.8506	10.7601	11.6874	11.1483	9.32785	12.0833	10.6851	9.58119	11.2983	9.89257	9.96759	10.6264	9.84399	10.1505	10.694
HSF1	13.5433	13.7605	14.4325	14.0581	14.3309	14.7956	14.1801	14.4362	14.6938	13.9564	15.0981	14.4254	14.2145	13.9261	14.0949	14.2366	14.5839	14.5155	14.3045	14.1083	14.1547	13.8353	14.0677	14.5112	13.9299	14.4071	14.1248	14.2461	14.1807	14.7374	13.9453	13.7715	14.2059	14.5571	13.9555	14.2601	14.2746	14.4988	14.1641	14.0749	14.3542	14.1682	14.142	13.5806	13.6913	14.3534	14.0584	13.7601	14.6149
HSD17B11	11.966	10.2907	11.3397	11.8778	11.3299	11.1649	11.2484	11.5884	11.156	11.1795	10.628	10.4433	11.3762	10.8896	11.6937	10.987	11.6426	10.9264	11.6103	10.316	10.7845	10.3814	11.2396	11.0138	10.4151	9.25073	11.0015	10.9757	10.4109	10.2839	11.6751	10.1656	11.4032	11.6964	11.4796	11.2066	12.1878	11.2623	11.4763	11.3851	11.0118	11.725	10.5733	10.8874	11.1504	11.1631	11.1455	11.4182	11.6387
HRAS	11.7097	12.6119	12.6804	12.3291	12.6064	12.2713	12.7965	12.9455	12.663	12.5016	12.8778	13.3005	12.9121	12.3846	12.2425	12.2779	12.6873	12.1331	12.3022	12.5467	12.2204	12.6498	11.9684	12.7886	12.3234	12.5244	12.8554	13.1119	12.9253	12.6574	11.9447	11.9517	11.755	11.6057	11.3913	12.6948	13.3424	12.7143	11.81	11.9975	12.8699	13.0756	12.7316	11.8072	11.8476	12.4774	12.2481	12.1841	12.1212
HNF4A	8.11888	8.3774	8.15534	7.06928	8.0302	7.87763	8.40956	7.56815	8.37349	7.88003	7.59272	8.44034	8.8189	8.02708	7.59127	7.74191	8.16188	8.14509	7.75211	10.0836	7.89471	8.41201	7.53959	7.66033	7.80505	7.84679	8.71157	7.45686	7.42234	7.88654	7.57858	8.10774	8.10075	7.12688	7.97343	7.95776	7.5467	8.56099	7.89799	7.09285	8.16368	7.96014	8.28058	7.98549	8.17762	8.55671	7.73974	10.2136	8.32433
HMOX1	13.2051	12.3173	12.0305	12.3174	12.2369	12.7085	12.8884	11.8529	12.9698	13.4089	12.9379	12.8826	12.7515	12.7074	13.2512	12.1191	13.2727	12.6787	12.6453	12.7924	11.9779	12.8163	12.4214	12.6112	13.7261	12.2314	12.6153	12.1592	12.3189	12.9596	13.0341	12.1265	12.6051	11.4824	12.0351	12.9568	14.7536	12.5787	11.2724	11.4332	12.369	12.7043	14.8444	12.2725	12.4775	12.7888	12.6606	12.0287	13.0102
HILPDA	10.7424	13.5369	12.4609	11.7389	11.2698	11.61	13.0609	12.126	12.8242	12.7254	13.3229	11.8141	12.5334	12.7071	12.5131	11.129	13.766	13.4523	12.1174	13.1976	12.3194	13.8769	11.9558	12.0475	11.8812	13.1473	12.1759	12.6232	12.7731	13.0512	12.6737	12.1456	11.7719	12.8216	11.5242	12.5735	12.3789	13.4294	12.2607	11.3594	12.5991	13.9333	12.0499	11.4724	12.776	14.1246	13.4854	9.75823	12.6369
HIF1A	13.7351	13.6413	13.7244	12.9655	13.5498	12.6982	13.3058	14.2096	13.7806	14.2503	14.0428	14.6599	14.1528	13.8408	14.0581	14.3315	14.7563	14.434	13.8306	14.2316	13.2403	14.5922	12.972	14.2939	14.1447	14.9752	13.8649	13.4983	13.8431	14.4356	14.1921	14.2457	13.7542	12.6587	13.1042	14.5521	14.6599	14.5929	13.222	12.732	14.0538	13.5812	13.1341	13.9557	13.869	14.4319	13.7803	13.1735	14.2893
HIC1	12.3598	10.5834	11.8658	11.6592	11.1736	10.8456	11.6866	11.7428	11.7378	12.1719	11.545	11.3996	10.7542	12.5098	12.5276	11.955	11.3453	12.8353	11.4975	10.9984	11.8178	12.0067	11.0761	12.0688	11.1881	10.9565	12.093	10.7082	11.9938	12.0778	13.2492	10.98	12.6498	10.4934	12.7993	11.9835	12.4263	11.394	11.2012	11.5282	11.9255	11.5993	11.7397	11.4988	11.5765	11.2333	11.6485	12.111	12.2247
HERPUD1	13.818	13.5506	13.3452	13.8265	14.0396	14.2275	14.0673	13.3327	13.6779	14.2476	13.3297	13.0276	13.5029	14.3833	13.3518	13.7183	13.2158	13.6607	13.879	13.7244	13.4822	14.0458	13.3011	12.8552	13.9458	13.0225	13.2388	13.1491	13.2418	13.8621	13.6802	13.1776	13.8278	12.7134	13.4551	13.5449	13.6972	13.0768	13.3691	13.3288	13.0825	13.8667	13.3678	14.0584	13.8115	13.6129	14.253	12.8137	13.3736
HELLS	12.6459	12.4569	12.6638	12.9298	12.8197	12.845	12.853	12.852	12.7475	12.3208	13.0792	12.8249	12.6626	11.7131	12.4408	12.2188	12.5077	12.6894	12.7119	13.0267	12.2624	12.2858	13.3053	13.0387	12.326	11.4698	11.5755	12.4811	12.4125	11.8102	11.8923	12.8963	11.8716	13.4233	13.9422	11.361	11.7832	12.5143	12.3698	12.9612	12.309	13.1339	12.4956	13.4886	12.4063	12.2516	12.6843	12.6249	12.3414
HAMP	9.69991	11.0139	10.0411	9.29981	10.998	10.0046	9.64021	9.83133	11.5574	12.7883	10.2686	11.5036	12.595	9.64473	10.8249	10.667	13.5954	12.7336	9.93964	11.6046	10.0954	12.1239	10.8675	10.414	10.7276	10.6255	10.7112	11.2731	9.75499	10.5985	10.1543	9.66447	10.2481	9.60392	9.84053	10.5002	11.3045	13.3569	9.24718	9.35372	11.2068	9.51727	11.2096	9.44029	10.2242	12.5563	11.2928	9.76896	11.3443
GPX4	14.8511	15.1328	14.8269	14.7941	14.8279	14.8116	14.4421	14.3625	14.595	14.7	15.4651	13.7799	15.0012	15.2093	14.4889	14.7605	14.7437	14.6868	14.6062	13.3336	14.6548	13.9942	14.5117	15.044	14.182	14.0632	14.3899	14.3837	14.4136	14.1612	14.5329	14.3325	14.4932	14.7142	13.6929	14.1717	14.5223	13.9922	14.0528	14.3184	15.1623	14.8005	14.8141	14.3952	14.4313	14.3787	14.496	14.5455	14.3281
GPT2	9.55881	11.0825	10.2759	10.7766	11.1719	10.5697	11.1781	10.0121	10.2469	9.18221	11.0225	10.3549	10.7134	8.60767	9.16217	10.2045	10.2432	9.54999	10.5437	10.3164	9.92767	8.86788	10.2991	9.75391	10.8985	9.32395	11.4968	11.0959	10.366	10.0487	9.33918	8.75097	8.01331	9.6988	9.57034	8.99131	9.19804	10.328	10.0267	9.78803	8.91737	10.0438	10.7169	9.37172	10.3631	9.66267	9.6304	8.68395	9.36971
GOT1	14.072	13.6256	13.002	13.1274	13.7814	13.4369	13.1666	13.3329	14.2073	12.9292	13.9313	13.8334	13.0969	13.1867	13.5006	13.3727	13.0967	12.9618	12.9604	13.4604	12.9822	13.1879	12.9798	13.6052	13.0578	12.2282	12.7645	13.5561	13.5987	12.8592	12.628	13.2193	12.7006	13.4611	13.6968	12.9922	12.5852	13.0725	12.7451	12.7696	13.2398	13.9809	13.2796	13.6198	12.8607	12.7408	13.3096	13.4813	12.7398
GDF15	11.4458	12.3065	12.8557	11.9507	12.7647	11.4324	12.4261	11.8148	14.2342	11.7144	11.6169	11.8465	12.5897	12.7562	11.5809	13.426	11.8805	11.7417	11.4799	11.8593	12.2204	12.0333	11.9164	12.4774	12.0012	12.0811	11.9863	12.6636	11.6512	11.8272	12.4048	11.959	12.0513	11.7941	12.0097	12.4405	11.8512	11.7458	11.9591	11.6771	12.5471	14.4126	12.0304	12.7892	13.1859	11.4164	12.5301	13.026	11.5764
GCLC	12.7394	13.8055	13.9244	10.4098	12.8194	13.0925	12.4046	12.2871	13.5458	11.7085	13.0946	11.221	13.1135	11.7366	11.3254	11.147	13.5655	12.7141	12.2265	11.8974	13.1593	10.6295	10.2483	12.0945	12.2738	11.2982	11.4937	13.2589	12.2354	11.7807	11.5322	13.4674	10.7881	9.86197	11.0998	10.9807	12.1754	10.8552	10.8468	9.69819	12.5132	12.604	12.1816	13.7691	13.4217	11.9559	11.7331	12.1734	11.4928
GCH1	13.022	11.4502	11.5027	9.83529	11.3259	11.5492	10.7164	11.0813	10.7925	11.337	11.1941	11.216	11.1407	11.8199	10.7811	10.8584	11.7309	11.4595	11.5084	11.8346	11.5672	11.3333	9.37649	12.1725	11.3079	10.1745	9.85501	10.5056	11.0215	10.8456	10.6088	10.3061	11.209	9.14634	9.8109	11.11	11.1472	11.3309	9.8498	9.13513	10.1593	12.0661	10.1084	10.8648	12.0451	11.0065	11.2741	11.6757	11.141
GABPB1	11.7232	11.3549	11.3329	11.3026	11.3583	11.3962	10.8683	10.464	11.441	11.4687	11.4706	11.3068	11.0458	11.6926	10.4685	10.3855	10.7642	11.3094	10.9689	11.4616	11.8761	11.9549	11.7736	10.8059	10.6524	10.3861	10.9617	11.426	11.523	11.8694	10.8525	11.1151	10.6256	12.6638	12.1013	11.2227	11.5758	11.2552	11.1286	11.1592	11.9081	11.6567	11.3312	11.3881	10.9043	11.3758	11.1221	10.363	11.4177
GABARAPL2	12.9904	13.1495	12.6108	13.3908	13.0879	13.2983	12.9406	13.3428	13.4128	13.1272	12.8926	12.863	12.6077	13.3331	12.8463	13.3182	13.4386	13.2274	13.1849	13.0085	12.8368	13.4028	12.8997	12.2835	12.9974	12.7495	13.325	13.039	13.1711	12.974	13.2684	12.9931	12.9349	12.5585	13.3582	13.5611	12.8665	13.1797	13.2013	13.2397	12.6471	12.7803	12.9096	13.2124	13.083	12.9919	13.0278	12.8829	12.8742
GABARAPL1	12.9655	12.8151	13.4813	13.2178	13.2207	14.0652	13.7333	13.3428	12.9986	12.6654	13.297	12.568	13.0509	13.5198	13.1067	13.369	13.2056	13.2014	12.8217	11.1793	13.3756	12.9954	12.8757	12.0557	13.1873	12.6128	12.4768	13.8052	13.2161	13.3547	13.4878	13.4082	13.5715	12.2658	13.0507	12.9908	13.2591	12.0402	13.3783	12.1851	13.345	13.0341	13.1253	12.8591	12.9831	12.2601	12.7066	12.8102	12.5332
G6PD	12.506	14.2289	13.5365	10.6092	13.0614	13.3221	13.258	11.9231	14.2479	12.0019	13.3329	13.3146	13.5494	12.1402	13.0812	11.6661	13.2877	13.2795	13.3227	12.5244	12.1958	12.4984	11.5952	11.3473	14.1701	12.2326	12.2558	13.5579	14.0478	12.3303	12.1065	14.1872	11.8797	10.9461	11.3498	11.791	13.607	12.4203	11.2065	10.7582	13.8078	13.7917	13.8843	14.1872	14.3772	14.0888	13.7009	12.0178	13.5204
FTMT	9.46719	10.9349	11.3074	10.8074	10.3931	10.4336	10.2929	10.4796	10.2821	10.4879	10.9558	10.5537	10.8033	11.0942	11.1358	11.1039	10.2962	9.85031	10.0481	10.6319	11.2709	11.1433	11.7883	11.0796	11.5416	11.2254	11.3152	12.086	10.3984	10.0237	10.4085	10.1456	10.4409	9.97349	10.6082	10.9401	10.6418	9.72114	9.06434	9.70765	10.6159	11.0469	11.1745	12.0201	9.69166	10.5522	10.4827	10.3614	9.87808
FTL	16.1539	15.9668	16.0971	16.0777	15.7569	16.0814	15.8925	15.7558	16.4268	16.1295	16.3599	16.2851	16.2973	15.9061	16.4999	16.0871	16.2181	16.5781	16.1158	16.0641	15.805	15.9032	15.6629	16.0871	16.0502	15.9976	15.9584	16.2205	16.2228	16.0164	16.238	16.3209	16.5141	15.6359	15.7281	16.2622	16.3625	15.6403	15.9733	15.7034	16.2522	15.8879	16.1177	16.1258	16.0664	16.3625	15.852	15.8678	16.4829
FTH1	16.0931	16.6251	16.8947	16.6907	16.2523	16.2301	16.0454	15.7586	17.0328	16.2321	16.9687	16.6105	16.3495	16.4761	16.8947	16.5151	16.7849	16.8869	16.2097	16.3002	16.985	16.4829	16.5277	16.327	16.4615	16.6402	16.5476	16.8301	17.0902	16.5584	16.7629	16.6439	16.0781	15.8391	16.0588	16.3548	17.3257	15.8946	16.1651	16.0506	16.8638	16.4161	16.5584	16.8472	16.117	16.3952	15.9612	16.047	16.859
FLT3	5.34078	5.05447	4.09941	4.42682	4.6601	5.42189	5.59298	5.64932	5.9257	5.19041	4.82051	4.23334	4.92172	4.98093	5.39927	5.24057	6.19258	4.16768	4.89567	4.18368	4.6923	4.7612	4.41982	4.36292	4.43011	5.09466	4.90372	4.02968	3.73683	5.04121	4.72748	4.71288	5.25552	3.7207	5.49687	4.2635	4.80548	3.60486	4.39348	3.9893	4.61788	4.56372	5.32913	3.99828	4.71041	4.9689	4.43701	4.03214	3.93705
FH	12.1502	12.1512	11.956	11.5151	12.1978	12.934	11.7332	11.9902	12.2721	12.3921	12.0059	11.779	11.9765	11.7848	11.6647	11.4759	12.3795	12.0234	11.7719	11.9821	11.4292	12.0592	11.7945	11.155	11.6704	11.4968	11.6476	11.6751	12.0427	11.7445	11.6372	12.3819	10.9769	11.0262	11.0906	11.1407	11.9373	12.2244	11.1485	11.5479	11.7417	11.9184	12.3377	11.6629	12.0263	12.5984	11.527	11.1625	11.3644
FBXW7	10.3107	10.1198	10.5517	10.2481	10.804	10.2901	10.1322	10.5014	10.512	10.1527	10.0699	11.3347	10.2901	10.6613	10.3018	10.7926	10.2546	9.74655	10.0892	10.394	9.60993	9.86549	9.62203	9.68117	9.82963	9.24941	10.6618	9.54568	10.3871	10.2693	10.018	8.72529	10.2618	9.8717	9.79373	9.71983	10.0472	10.4745	9.30043	9.82339	10.0341	10.3235	9.82825	9.29457	9.93016	10.6866	10.2458	9.601	10.1671
FANCD2	10.784	11.7561	11.8153	11.0642	10.977	11.2174	10.6096	10.9988	11.0519	11.3159	11.4937	10.6189	11.316	10.3883	10.4498	10.5317	11.4532	11.1441	10.6338	11.4258	10.6842	10.2203	11.4747	11.0546	10.492	9.74841	10.2198	11.0383	11.2796	11.1437	10.3383	11.5515	10.1509	11.9757	10.6825	10.3516	11.3151	11.1875	10.6119	10.7948	10.8476	11.2506	10.4213	11.8226	11.3809	11.6975	10.7246	11.3034	10.9289
FADS2	13.9841	13.4887	12.3849	14.0034	11.2323	14.3219	13.0974	12.53	12.1543	12.3615	11.9878	11.7262	12.8567	12.9209	12.4848	12.3651	12.5216	13.1011	11.994	14.7993	14.0297	11.9625	14.1036	11.2213	12.3746	10.4717	12.4035	14.0403	13.3779	12.3866	13.0852	12.5242	12.0587	13.213	13.5822	11.6391	13.4022	12.1903	12.7333	14.2481	13.1953	11.8812	13.4634	11.5859	12.5989	13.4754	11.9842	11.5136	13.027
EPAS1	14.4623	13.771	14.0158	13.0236	14.0297	13.2365	13.0219	13.8142	13.5035	14.0533	13.5063	13.8793	13.4097	14.1832	14.2711	13.771	14.6364	14.1111	13.5985	13.4794	14.5212	13.6088	12.5478	13.0406	13.1518	14.3754	14.0023	13.5443	13.366	13.6129	14.282	12.2883	13.9116	11.4184	13.4011	14.0003	13.8389	13.9513	12.8765	12.9324	13.457	13.763	13.0942	13.3407	13.3565	14.2102	13.8056	13.8004	13.5651
ENPP2	12.7746	9.94647	9.52897	14.8171	10.6985	11.2737	11.1831	11.1184	11.3044	12.0087	10.3281	11.2156	10.6307	10.9032	12.0192	11.1148	10.8987	10.9671	11.2829	9.95406	10.4917	11.1488	10.2852	10.6052	11.1161	11.6899	10.8517	10.0716	10.4912	11.3994	11.8719	9.75005	12.5454	9.84849	10.9442	11.1686	11.6637	10.7233	10.6693	11.4281	10.8616	11.0828	11.4208	10.2647	11.1445	10.5736	11.6279	11.5439	11.5604
EMC2	12.643	13.1217	13.083	12.7722	13.273	13.3086	13.2692	13.1063	12.7956	12.9504	13.5173	13.1609	12.3978	12.8606	13.1169	12.8876	13.4001	13.1629	13.4274	13.0493	13.4634	13.274	12.3687	13.5426	13.2125	13.7534	12.9555	13.6955	12.7918	12.8204	13.1182	12.9176	13.2945	12.969	12.6877	13.4413	13.3363	13.7267	13.2048	12.8056	13.0511	13.6026	13.2828	12.8277	12.9231	13.5021	13.1196	12.9202	13.4297
ELAVL1	11.5891	11.7099	11.6901	11.4879	11.7463	11.9399	11.3292	11.402	10.7952	11.041	11.1128	11.2789	11.967	11.1753	11.4022	11.4805	11.556	11.2521	11.3593	11.3981	12.049	11.6671	11.4107	11.3195	11.3075	11.4496	11.5127	11.7588	11.7214	11.1725	11.4351	11.9846	11.2413	11.5077	11.101	11.2546	11.8924	11.4927	11.5939	11.5434	11.0356	11.3745	11.5635	11.6285	11.9095	11.5006	11.8045	11.5955	11.7035
EIF2S1	9.04466	9.74778	10.038	9.05954	9.89686	9.25014	8.85119	10.0918	9.70904	9.84756	10.2845	10.5761	9.74945	8.60267	9.67828	9.80022	11.1056	10.2746	9.48278	10.9373	8.87694	9.50846	8.48333	9.77672	8.97638	9.26255	9.98324	8.30726	9.35262	10.3544	10.0262	8.78537	9.89019	8.54554	8.66844	8.82942	10.2656	10.8112	8.03658	9.31769	9.68954	9.73787	9.22968	8.16098	9.1391	10.7862	8.40224	8.71884	10.1792
EIF2AK4	12.7548	12.6429	12.7429	13.0476	12.7879	13.3381	12.7148	12.3719	12.7096	12.2844	11.8018	12.4179	12.6012	12.9993	12.611	12.4501	12.5834	12.9201	12.4023	12.8192	13.1593	12.29	13.0925	12.2208	12.3677	12.2544	13.4335	12.6968	12.7238	12.4751	12.8511	12.7452	12.7857	13.002	12.6498	12.0594	13.2082	12.9658	12.4737	13.0071	11.8468	12.3899	12.8579	12.5368	12.7224	12.6144	11.9301	12.7602	12.3415
EGLN2	14.0586	13.5153	13.7986	13.9486	13.5179	13.613	13.9541	13.8578	14.2859	13.7872	13.4402	14.0153	14.2983	14.4528	13.5919	14.0139	13.6961	14.0117	13.7456	14.1633	13.3287	13.808	13.5292	13.939	14.0339	13.6718	13.7924	14.6549	13.4567	14.2619	13.9622	13.8628	13.9812	13.568	13.6644	13.6258	14.407	13.929	13.896	13.5215	14.0394	14.3747	14.3664	13.7371	14.1606	13.7821	13.6593	13.9064	13.7991
EGFR	13.1958	13.4082	13.0674	13.4977	13.7501	12.6646	13.1634	13.9771	12.8179	13.4092	14.0165	13.7994	13.5336	13.452	13.9828	13.7264	15.0511	15.1601	13.7694	13.7862	13.9881	13.3064	13.5992	13.5554	13.171	14.2862	13.8541	13.9376	14.395	13.1575	13.1798	13.3792	12.9549	14.3355	14.1356	13.9771	12.8319	13.7431	13.4076	13.8954	15.3223	12.8712	13.1848	13.5461	13.4076	13.9012	13.1048	13.4112	14.1852
DUSP1	14.3527	13.4297	13.7688	12.8141	14.4239	12.0631	12.6793	13.4788	13.2881	13.0041	13.9307	14.5811	14.0903	13.1159	13.3052	12.1565	13.5337	13.4153	12.5171	13.8464	13.4861	13.9774	12.0362	12.6418	13.2862	11.5892	13.4781	13.1198	13.2593	12.9772	14.3947	11.6375	14.1572	11.9482	12.7532	14.2337	14.0727	13.6648	11.7309	10.8351	13.3258	12.7152	13.4809	12.4219	12.2476	14.338	13.5162	12.6979	12.9535
DUOX2	11.527	11.6573	9.95752	8.94062	12.4197	12.1648	9.07123	8.97371	12.584	8.70815	10.1107	11.034	11.9702	10.1856	11.0153	9.75775	11.8063	9.04237	11.1466	9.475	9.70944	9.35285	11.1788	7.18154	11.9256	5.42481	11.2397	10.1221	9.58657	9.00081	9.90556	9.01958	7.10265	6.8902	11.4301	10.677	10.2026	10.3577	8.93115	9.37157	9.1383	13.1514	8.75941	8.60639	8.70648	9.19924	11.1544	12.7032	9.88737
DUOX1	11.9438	13.4671	11.8839	11.6056	13.5651	12.3316	12.4682	11.5637	13.2779	12.8136	11.4897	13.8693	12.9749	12.3403	12.6195	12.7041	13.4601	13.0121	12.1934	13.6323	11.9702	12.4819	12.5649	12.5555	13.1332	12.3334	14.0217	13.0153	12.2826	12.7583	11.9891	11.7369	11.8658	11.7929	12.4908	13.4469	12.8772	13.6822	11.9333	11.27	12.9871	12.8354	12.2851	12.791	12.4616	13.2237	12.5846	12.1419	12.9322
DRD4	11.4139	11.7783	11.9448	11.635	11.617	12.0146	11.3415	11.8345	11.6077	11.9915	11.8576	12.1305	11.9833	11.9134	11.9314	11.8222	12.2046	11.6836	11.6995	11.614	11.9975	11.7905	11.6276	11.7144	11.9015	12.2134	12.0174	12.2668	12.0333	11.9748	11.7289	11.4969	11.6556	11.5409	11.3233	11.7667	12.0846	12.0074	11.6356	11.6623	11.8595	11.8141	11.9283	12.2881	12.5127	11.9253	12.2115	12.1902	12.2342
DPP4	10.5147	9.50969	10.5047	9.52414	9.77873	10.4008	9.48518	10.2774	10.5157	12.189	11.5147	10.8676	12.848	9.0228	10.8684	10.8557	8.34873	11.5899	12.1624	13.4062	9.332	10.1032	8.8174	11.2723	10.2138	8.55606	10.2223	8.2525	10.6516	11.7031	11.9299	7.43775	9.87388	7.31075	8.11879	10.9535	11.2505	12.5824	8.10953	7.78464	10.7261	10.7107	8.81123	7.729	10.6174	11.2921	10.609	10.342	12.3882
DNAJB6	12.0939	12.1637	12.4241	12.9057	12.574	13.2177	13.5465	12.9022	13.5755	13.5259	13.2326	12.9502	12.7087	13.1394	13.1185	13.2734	14.1977	13.5278	12.5089	13.4282	12.6494	13.3824	11.6468	12.2699	13.9095	12.3332	13.7086	13.8641	12.8217	13.4097	13.12	13.3888	13.2032	12.0732	12.6038	12.9621	12.7981	13.403	12.8963	12.9114	12.733	13.2333	13.3772	12.6924	13.1816	13.6276	12.8697	12.4017	13.098
DDIT4	13.3584	13.7391	14.8469	14.2585	12.9318	14.0699	13.9002	13.8137	14.4136	14.602	14.602	14.6029	13.7357	14.3083	14.0234	12.8299	14.9152	15.1128	13.6088	15.0687	14.9637	14.9258	14.725	13.2961	12.8931	14.3568	13.8414	14.1555	14.3973	13.0424	14.1908	13.027	13.8438	13.4827	14.2692	14.5262	13.8287	14.8946	13.5754	13.2189	13.8986	13.772	12.5024	13.6779	13.132	14.3718	13.9131	14.0381	12.8647
DDIT3	12.0722	11.3612	12.2362	12.4051	12.1932	12.2866	12.272	10.7982	12.0178	11.46	11.8617	12.216	11.6577	13.553	11.7187	12.3112	11.4932	11.6329	11.574	12.2269	11.4916	12.4636	10.8833	12.0482	11.3766	10.8662	11.2135	12.0269	12.0447	11.8786	11.2323	12.5594	10.4414	11.4869	11.6338	13.1765	12.1983	10.5988	12.4091	11.2854	11.7416	12.2992	11.1972	13.4848	12.3747	10.8016	11.5044	12.1493	10.8503
CYBB	12.8754	10.8814	11.544	10.8241	10.8935	12.2557	11.5546	11.3646	11.8652	12.3364	10.5	10.3479	10.6973	11.4014	11.9567	11.1645	11.0257	11.2029	11.9943	10.8574	10.8061	10.8735	11.0471	10.7581	11.169	10.2148	10.8377	10.4889	11.2465	11.7859	12.3976	8.80245	12.3843	10.4386	11.0498	12.0958	10.785	10.9096	9.71703	10.7163	9.59227	11.1763	10.9704	8.96628	11.8241	11.0884	11.7274	10.8051	12.0617
CXCL2	14.0798	13.2311	14.4197	13.3904	13.9065	12.7163	12.477	12.8688	13.2598	13.0544	15.0476	15.0093	13.5491	14.2761	14.0413	12.8072	14.9744	14.2893	12.999	13.9125	12.8775	13.7549	13.9004	14.62	14.2079	11.7666	13.5966	13.2659	14.1849	13.7968	12.8942	11.6205	11.9547	12.8834	12.8085	12.7807	15.0093	13.8353	10.3928	10.56	12.5913	14.9821	12.6885	13.6103	12.9147	14.1443	13.9227	12.7512	14.1871
CISD2	12.2211	11.2036	11.58	11.7155	11.4243	12.1428	11.751	12.4179	12.2677	11.5123	11.6506	11.8547	12.0703	11.5736	11.2783	11.4521	11.7175	11.657	11.5478	12.017	11.2451	10.9123	10.7825	9.79377	10.3495	11.7647	11.0031	10.152	11.7401	11.5671	10.8474	10.8979	10.7368	11.5748	11.1768	10.6634	11.3273	12.0285	9.7787	11.6171	10.7473	10.6266	11.1893	10.5355	10.8352	11.2661	10.621	10.0363	11.3893
CISD1	13.7084	13.5106	13.0237	12.8394	13.5385	14.4724	13.5433	13.5315	13.3741	13.1069	13.6093	12.7743	13.2916	14.0483	13.2524	13.0668	13.5949	12.9211	13.2098	12.9113	13.4848	13.4485	13.0673	13.7206	12.9269	12.6207	13.3142	13.6191	12.8349	12.7787	13.5793	13.1187	13.4331	12.4305	12.8209	12.8312	13.2751	13.5776	13.7976	12.6753	13.5435	13.7309	13.441	12.6783	13.2107	13.2799	12.6456	13.6367	13.3584
CHMP6	13.0069	12.8866	13.1011	13.2643	12.8904	13.0191	13.2482	13.2169	12.8703	13.0686	12.8345	12.8549	13.0732	13.1549	12.958	13.151	12.6687	12.8019	12.913	12.8495	13.4782	13.5124	13.6463	13.317	13.4947	13.711	13.4177	13.3308	13.0792	13.1418	12.9731	13.1271	13.3002	13.387	13.2213	13.4008	13.0234	13.0935	13.0549	12.9586	13.309	13.1959	13.3846	13.4921	13.2422	12.9074	13.1734	13.5568	13.0883
CHMP5	12.2524	12.7322	12.8669	11.6222	12.2783	11.949	12.59	12.4364	12.0489	12.1195	12.0966	12.504	12.5173	12.4964	12.6039	12.9042	12.7472	11.8793	13.5738	12.76	12.5328	12.0348	11.5443	12.2664	12.2044	11.8697	13.1396	11.9473	12.051	12.4	12.6296	12.2257	12.1722	11.6226	11.8962	12.404	12.6712	12.5472	11.5914	11.9584	11.7608	12.0747	12.7521	11.2046	12.1787	12.8295	12.1343	12.9974	12.2289
CHAC1	9.775	9.87098	10.4573	9.41132	11.1997	10.5372	11.0498	9.58435	11.4658	9.64767	9.43775	10.6924	11.3376	10.2128	9.53744	10.1171	11.3635	10.0561	10.0002	10.4204	10.1339	9.82365	10.2111	11.0156	10.5343	9.18626	9.79167	10.2883	9.1623	9.59552	9.48051	10.9919	9.4953	10.0177	9.56874	10.6249	10.3368	10.393	9.60402	10.2019	9.7767	10.1656	10.9214	9.95628	10.5967	10.5701	10.3137	10.2144	10.4534
CDO1	8.63905	6.63923	6.17603	8.05251	8.33478	7.12597	8.06109	8.50087	8.47059	9.33577	10.1124	6.8554	10.0561	8.19239	9.24322	8.94033	7.71598	9.29767	8.38686	7.8104	7.88085	7.78216	8.72684	11.9173	6.26354	7.73896	8.80778	8.75827	6.72802	7.32992	10.0603	6.57319	9.71848	7.95378	8.50112	8.23711	9.538	9.54881	8.72713	11.1327	10.4899	6.36716	8.44213	7.50993	7.26045	6.64962	7.3456	8.75967	7.57668
CDKN2A	14.5352	15.5778	10.1435	14.3884	9.74694	10.3549	10.2232	10.1187	11.488	12.7402	15.7574	10.559	10.8514	10.5366	14.7378	10.7837	9.901	10.0876	10.0653	9.99334	9.95689	10.383	10.4726	15.7742	14.5937	14.556	13.8171	14.8011	13.5899	14.3379	10.2479	10.0024	11.0459	9.87271	10.7432	11.2168	14.232	9.96325	14.3912	14.9044	15.0067	14.5227	15.6105	10.1764	10.5937	10.0845	11.9377	10.7766	14.7952
CD44	14.1863	14.2469	14.5885	13.7738	14.3587	13.8817	14.5324	14.831	13.9511	14.2279	15.0733	14.6729	14.1915	14.0462	14.7743	13.5775	14.4743	14.3066	14.2163	15.2126	13.7017	14.1421	13.7271	14.3424	14.3132	14.7711	14.4534	14.6861	14.3911	14.6279	14.441	14.6738	14.4117	13.2747	13.6431	14.6546	14.7921	14.8098	14.1471	13.9131	14.3113	14.0826	14.8256	13.9023	14.0705	14.4405	14.2877	14.2394	14.6806
CAV1	15.1959	14.6444	15.3679	13.807	14.0773	13.1388	14.1502	15.1599	14.1329	15.3214	15.1548	15.5531	13.7589	13.9437	15.5001	13.5756	15.5215	15.3073	14.4709	15.2912	13.2538	15.0911	13.4805	13.7815	13.3108	15.392	15.6913	14.4937	15.3945	14.9062	15.0416	14.4368	14.9605	13.37	13.9424	14.4467	14.9638	15.3282	14.2776	13.3763	14.8659	13.6061	14.5982	13.6713	13.3871	15.4987	14.3139	14.3689	15.1867
CAPG	14.2227	13.9908	14.0845	13.1112	13.5736	13.8138	13.5901	14.3393	14.4347	14.4392	14.1382	14.1898	13.1657	13.6908	14.2468	13.7545	14.3435	14.1647	14.4049	14.2808	13.3004	14.4416	13.7799	13.2484	13.3089	13.9455	14.2047	13.111	13.7306	14.274	13.7987	12.2946	14.0271	12.9422	13.2216	13.8834	13.6716	14.8081	12.7998	12.9534	13.8299	13.4173	13.5924	13.036	13.7366	13.77	13.9569	13.4632	14.2114
CA9	8.3141	13.4011	10.216	8.9606	8.73377	11.6369	11.9045	11.8565	7.92956	13.4568	14.5289	13.7887	11.2917	7.40599	10.7955	10.5536	14.318	12.5638	10.2167	13.0536	7.87781	11.9707	11.2895	12.456	10.6249	11.0449	11.2957	9.65765	7.9475	12.2346	8.88472	8.20556	8.09795	8.08246	10.7005	8.38508	11.6646	13.1683	8.21048	9.8754	11.2993	8.71384	10.9185	7.59048	10.8695	11.8118	8.93191	9.65737	11.9049
BRD4	12.5472	13.1698	13.0852	12.1849	13.1787	12.5099	12.4209	12.8173	13.2039	12.9475	12.9233	13.2508	13.5235	12.6961	12.8066	12.9351	13.1188	13.3257	12.6326	12.9901	13.1644	12.6112	12.7114	13.0074	12.7079	12.4018	12.4908	12.7896	12.6457	12.7704	12.7966	13.1042	12.3987	12.5686	12.114	12.7046	12.7923	12.6722	12.4793	12.4487	12.7953	12.9766	12.5837	13.1701	13.0503	12.4783	12.858	12.4747	13.119
BNIP3	11.6472	14.359	14.4886	13.4696	13.0466	12.9107	14.47	14.0376	14.5943	13.8455	14.7628	15.1699	14.5451	13.0166	13.6006	13.2559	14.452	14.5324	12.8079	14.3985	11.65	14.1737	13.6578	13.6756	13.7154	13.7685	14.0796	14.0883	14.574	13.9367	12.5736	12.8198	12.02	14.3262	14.6118	13.68	14.1493	15.0394	12.7151	13.9016	14.8603	13.6383	13.716	12.6564	14.1769	14.0748	13.0386	11.6987	13.6339
BID	11.9161	12.9477	12.4286	12.4733	12.5481	12.9862	12.8132	12.3405	12.7918	12.2776	13.5124	12.122	13.4374	13.4781	13.2376	12.9739	11.9289	12.7776	13.0331	12.3729	13.4912	12.699	12.322	12.5144	12.3574	11.8654	12.3607	12.3051	12.8295	12.3872	12.5757	12.8195	12.0236	12.6572	12.0919	12.3123	12.8815	11.7375	11.74	12.4181	13.7365	12.5299	12.6323	12.5622	11.9676	13.0632	12.0575	11.3854	13.1918
BAP1	12.3837	13.0111	12.7263	12.5201	12.5016	11.951	12.8358	12.4131	12.6703	12.6762	12.2397	12.2525	13.387	12.8304	12.4339	11.5029	13.2505	13.0356	12.8941	12.6916	12.6327	12.0394	12.0992	12.4214	12.7227	12.0696	12.3843	12.9121	12.1166	12.46	12.7594	11.9136	12.0556	12.9482	11.9416	11.1062	12.6968	13.1195	12.1678	12.2188	12.4971	12.5304	12.4041	12.0999	12.5824	13.1737	12.0253	11.6758	12.9861
BACH1	12.3126	12.432	13.2605	11.5449	12.3033	11.4999	11.8551	12.7897	12.8697	12.5617	13.2409	12.8946	11.6283	12.5635	12.3881	11.9249	13.2682	12.35	11.8243	13.0898	11.7265	12.3165	11.397	11.5544	12.537	11.732	12.6162	12.1349	12.4509	12.1963	12.336	12.305	12.36	11.1152	11.5826	12.2642	12.8849	13.5344	11.6751	11.7137	12.1288	12.4563	12.1581	11.1502	11.6912	12.7529	11.7704	12.2033	12.2996
AURKA	12.9923	13.1818	13.9036	12.7619	12.7409	13.735	12.6945	13.0233	12.38	13.317	13.8473	13.8844	13.2956	12.0091	12.9573	13.1818	13.1105	12.6819	13.026	13.4025	11.5519	13.2635	12.836	13.3997	13.051	12.9523	12.4623	12.6412	13.5852	12.4794	12.2339	13.2707	12.7708	13.6892	13.1051	12.6421	13.1791	12.8808	12.297	12.4158	12.7039	13.6395	13.7718	13.7422	13.8579	13.3417	12.8225	13.0099	13.1742
ATP6V1G2	7.77048	7.89888	6.77095	8.20607	6.67654	6.26143	7.24888	6.8305	7.2535	6.88657	7.2517	6.63765	6.40076	6.6986	4.84261	6.96042	5.51271	7.3278	7.77534	7.27961	7.28857	6.93535	7.25502	7.27063	6.76926	7.45999	7.27961	6.01027	6.55602	7.04561	7.9309	7.75501	8.29902	7.44149	8.10431	7.27763	8.02665	7.38946	7.46654	9.00001	7.13925	6.77285	7.7616	7.71362	7.3443	7.28126	7.024	7.31191	7.66372
ATP5MC3	14.5766	14.7563	14.7581	14.5071	14.2937	14.646	14.2636	14.9911	14.8885	14.0719	14.8033	14.1621	14.6292	14.4338	14.3201	14.3406	14.4365	14.7514	14.5307	14.7745	14.3843	14.4164	14.1455	13.8704	14.5013	14.0601	15.0819	15.2683	14.2682	14.2491	14.3094	14.6115	14.1343	13.8173	14.1728	14.5022	14.3949	14.3081	13.6932	14.7113	14.238	14.9359	14.4959	14.199	14.5978	15.1054	14.6115	14.0776	14.8004
ATM	12.6443	12.4542	11.848	12.196	12.4505	12.4065	11.9704	12.1059	12.1085	12.8319	13.5046	11.9179	11.7395	12.3247	12.4443	12.1858	12.0011	13.8772	12.5637	12.0189	12.1799	11.894	12.3544	12.984	12.3218	12.6167	12.4477	12.751	11.8113	12.4133	12.9498	12.9528	12.8535	12.6174	12.5201	12.5281	12.4241	11.6761	12.2908	12.8643	12.1114	12.3362	12.361	12.2076	12.4906	12.4757	12.9528	12.7013	12.2655
ATG7	12.3213	13.0612	12.4448	14.5738	12.9031	12.2249	13.1359	13.1598	12.7556	12.7813	13.1605	12.4697	12.5245	13.3089	13.1538	12.9886	12.9468	13.6452	12.8147	12.5041	12.712	12.2858	13.6527	12.264	12.4124	12.151	12.7284	12.5726	12.3341	12.5009	13.2688	12.0218	12.5497	14.6009	13.1613	12.765	12.9111	12.7844	13.1663	14.0315	12.4727	12.2002	12.6472	12.6767	12.6151	12.6765	12.2905	12.4574	12.84
ATG4D	12.4102	13.1403	12.5811	11.7369	12.9288	12.2778	12.7152	12.2724	12.2278	12.2522	12.3186	12.3664	12.8614	12.2724	11.8209	12.0465	13.0941	12.2767	12.2063	12.364	13.179	12.2226	12.0669	12.3549	12.8402	12.0464	12.3785	12.7039	12.207	12.4177	12.061	12.5292	12.3421	12.3376	11.7997	11.9604	12.2768	12.4477	11.9596	11.8017	12.2945	12.5432	12.3658	12.6143	12.7894	12.1624	12.4022	11.814	12.2781
ATG3	14.3058	14.2938	14.164	13.7698	14.2561	14.5189	13.7195	14.0429	14.6256	14.1316	14.0677	13.8232	14.1569	13.925	14.1019	13.8588	13.4619	13.4898	13.9897	13.6598	12.9639	14.0491	13.5976	14.0261	13.7794	13.9546	13.942	13.8025	14.0472	14.0924	14.0148	14.068	13.7177	14.1175	14.0315	14.1861	14.2576	13.5976	13.2525	14.4789	13.8185	13.5677	14.062	14.0375	14.1128	13.9589	13.7004	13.9118	14.0801
ATG16L1	11.0842	11.5664	11.5061	11.4768	11.8895	10.9239	10.6664	11.2503	11.7071	11.0902	12.0337	11.5662	10.8237	10.9232	11.2969	11.0933	11.4286	11.3468	11.7676	11.714	11.2194	11.6287	10.6035	10.7478	10.7027	10.9816	11.6466	10.5644	10.6978	11.2683	11.0456	10.803	11.1542	11.1329	10.9554	10.7415	11.6621	11.7168	10.3329	11.2725	11.9126	10.8606	11.1377	10.6195	11.0879	11.4234	10.6211	10.8802	12.0052
ATG13	11.9817	12.4031	12.925	12.7722	13.1146	12.8087	12.5298	13.009	12.3152	12.7663	13.428	13.3294	12.5322	12.7485	12.8621	13.1089	13.09	13.0808	13.04	13.6963	12.3971	12.3312	12.9975	12.8768	12.4044	12.8813	13.0751	12.9853	12.826	13.0551	13.0685	13.0979	12.6129	12.4185	12.3533	12.9977	13.3666	13.4397	12.6039	12.7732	12.8938	12.9632	12.791	12.7573	12.8595	12.307	12.6592	12.5145	12.9449
ATF4	13.4074	14.0374	13.876	14.3969	13.968	14.0086	14.296	13.6175	14.1074	13.9048	13.6313	13.8614	14.0101	13.7705	13.7482	13.8781	13.9854	13.9644	13.7584	13.8966	13.8983	13.5777	13.6479	13.9945	13.8489	13.1745	13.4478	13.715	13.6301	13.937	13.8393	14.2989	13.9738	14.1296	13.7836	13.7872	14.0435	14.0338	13.3983	14.3771	14.186	14.0551	14.3785	14.0671	13.9948	14.0884	14.0783	13.6914	14.2295
ATF3	14.2532	12.1301	13.0776	11.4704	12.7783	11.7722	12.4443	12.0382	12.4179	12.5482	13.1685	13.7889	13.2378	13.0954	12.0437	11.7294	11.9184	12.2963	11.5646	12.256	13.8325	13.5938	11.6743	11.9523	12.3514	11.782	11.9194	12.966	13.6472	12.9254	13.0617	13.4999	13.4754	12.049	12.6314	14.3544	12.8739	11.8259	12.2356	11.5684	12.6161	11.7307	13.5763	13.3015	11.8508	13.0398	12.8344	12.0421	11.8699
ARRDC3	13.046	12.3513	11.9234	12.3277	11.9246	11.8973	11.7948	12.4243	12.9601	13.0181	12.3041	12.7711	12.1634	12.8549	13.5564	11.8991	12.5917	13.0002	12.0104	12.0828	12.9054	13.1787	12.2473	11.1867	11.847	11.9742	12.2538	12.4694	12.6155	12.7253	13.1045	11.4217	13.0271	11.0741	13.0427	13.2532	12.5441	12.7093	12.9285	12.0552	12.173	12.577	11.4955	13.4423	12.2814	13.2464	13.0769	13.2761	11.9785
ARNTL	10.3892	10.6526	11.2876	10.8474	11.4755	10.7393	10.2339	10.8497	10.4095	10.5314	10.9479	10.1575	10.6795	11.0094	10.5625	10.1703	10.9516	10.7485	10.9878	10.599	9.88212	10.1483	9.45271	11.5761	10.3004	10.4324	11.2741	11.021	10.9034	11.2666	10.6814	10.0354	10.3702	9.60469	10.183	10.3529	11.3482	11.3439	9.29488	10.6083	11.3885	10.502	10.8063	9.33945	11.2055	11.1333	10.192	10.8552	11.1907
ANO6	12.3821	12.0655	12.6898	12.6217	12.0221	12.2047	12.8913	12.7959	12.12	12.4958	12.0844	12.6586	11.9039	12.542	12.5538	12.2626	12.7119	12.9523	12.1099	12.3373	11.9841	12.2713	12.1076	11.4603	12.4822	12.3722	12.7882	12.0911	13.1805	12.5577	12.7335	11.873	12.9246	12.375	11.97	12.464	12.9281	12.7814	12.175	11.8167	12.7754	11.942	12.478	11.5625	12.0524	12.3142	12.2026	12.2678	12.9149
ANGPTL7	5.80851	5.82194	5.88239	5.9661	6.40768	6.40841	4.57618	5.55489	5.10857	4.55772	3.42006	5.41264	5.64775	5.55863	6.87644	6.93643	7.42357	5.74243	5.98545	6.14704	5.12217	4.88441	5.8871	6.95825	6.6954	7.11703	5.65928	5.72674	6.30182	5.41011	6.79268	4.65056	5.59583	5.19522	6.48353	5.13973	5.33386	4.70637	5.01231	4.68026	5.06193	6.3091	5.74982	6.47283	5.80147	5.47103	6.53323	4.91752	6.03533
ALOXE3	6.77727	10.8803	8.37874	7.53254	9.4811	7.21126	9.05235	7.16438	8.49708	12.8064	10.0246	12.346	11.4895	9.5728	11.1374	10.9712	13.0463	8.86014	7.44279	13.3974	6.97602	10.9061	8.39065	8.84826	10.8436	9.66986	9.80651	9.4695	7.70972	8.80598	7.67195	6.20553	4.92952	5.07343	6.28696	11.283	11.1564	12.8077	4.30589	4.19957	9.64821	8.30593	9.5774	9.22329	8.46483	12.069	8.81602	8.06077	10.1098
ALOX5	10.8817	9.50151	9.961	9.96059	10.2376	10.9659	10.2393	10.3068	10.9269	11.153	9.9494	9.15529	9.38447	11.0589	11.3222	10.2211	9.75845	11.0456	10.4295	9.45494	9.96423	10.1228	9.87412	9.37891	9.72169	9.34821	10.3613	9.43007	9.89924	10.5859	11.4542	7.98863	11.0643	9.19713	9.58038	10.8739	10.5948	9.59587	9.06784	9.18939	9.17441	9.92982	9.96654	9.47154	10.4167	10.0565	10.8832	9.69405	11.1765
ALOX15B	10.4113	11.7459	11.6152	9.78855	11.0346	11.0129	11.7566	10.8899	11.744	11.8478	11.0286	10.8504	11.6432	11.2207	11.1584	11.0922	10.9255	11.1513	11.0759	12.9043	10.4742	11.3006	11.6835	10.2926	10.7733	13.3578	10.0658	11.1775	10.7837	10.3288	11.191	9.98059	11.1287	11.052	8.57965	11.3705	11.2637	12.9993	10.1909	10.0864	10.6735	11.1296	11.1093	9.26934	10.9605	10.9452	11.2986	13.5652	10.7364
ALOX15	10.3762	11.4344	7.79183	7.1443	9.18715	6.79072	7.80305	8.1796	8.20328	8.82617	6.31445	7.03043	11.0159	7.60351	7.59661	8.01145	9.00429	6.41936	8.49434	8.38305	7.37638	8.40871	6.72364	12.1318	7.29753	7.14908	7.56216	8.51677	6.80414	7.53948	10.1471	12.7723	7.51465	7.25462	7.37917	7.68414	6.27688	8.41121	6.64912	6.0481	9.8477	9.43933	7.70265	8.12102	8.6804	8.04095	8.09659	10.617	6.70315
ALOX12B	8.9168	11.569	9.26304	9.10046	10.4164	8.99006	10.9692	8.53426	9.95691	12.9002	11.2297	12.6322	12.3038	11.1413	12.4375	12.176	13.48	9.97567	9.19338	13.9496	9.2006	10.3895	10.9308	10.9293	12.9831	11.0433	11.0183	11.5995	9.45352	10.3613	9.427	9.15753	9.05804	9.57596	9.22987	12.942	10.6174	13.0252	8.21581	9.44643	11.1882	10.0189	12.1116	9.53869	9.31017	13.1545	9.5564	9.6483	10.567
ALOX12	10.7783	11.2585	12.2362	10.8172	10.7085	11.3576	11.9457	11.3072	11.0525	11.3016	10.9397	11.3687	11.1648	11.1743	11.0653	10.9619	11.1221	11.1392	11.6414	11.815	10.7673	11.701	11.8198	11.6513	11.4964	11.5037	11.0962	11.7613	11.5381	11.1135	11.3703	11.4381	11.1834	11.0814	11.163	11.2533	12.3241	11.5231	12.268	11.3918	11.6503	11.3752	11.6902	12.0126	11.5169	11.1141	11.8375	11.5785	11.3489
ALB	8.31137	6.32513	6.6259	6.67609	7.24787	5.75955	6.0252	7.79899	6.47856	6.46646	6.99032	8.97036	6.11482	6.17823	5.73654	7.25599	7.6146	6.86261	6.82833	4.67878	8.51244	6.66319	6.34263	6.07559	6.00003	6.66692	7.55582	6.17924	7.42006	5.33188	7.05791	5.31887	7.19973	5.9107	6.38753	6.43082	7.76914	6.14288	6.03345	7.04247	7.71101	6.99634	6.23721	5.80352	5.37877	5.97404	6.16162	8.01482	7.73336
AKR1C3	11.1589	15.8863	14.9646	11.3142	14.6221	14.7346	15.8973	11.275	16.2475	13.1997	14.8491	12.94	15.1118	14.7903	13.737	12.4443	14.8268	15.462	14.9408	14.438	11.0746	13.2203	10.8349	13.5989	15.3692	13.9088	14.2123	15.9845	14.9646	12.2018	15.4273	15.9358	11.596	9.46034	11.5022	13.933	16.1686	12.5843	10.9544	9.41587	15.2826	15.4349	16.2252	15.5715	15.5587	15.2369	15.4414	14.8939	14.7908
AKR1C1	5.82913	12.0472	10.8057	6.23617	8.34778	9.00613	11.5406	6.45468	12.1253	7.47047	9.77196	9.4793	10.3166	10.9093	7.64514	4.91912	9.65973	9.06715	12.2174	7.72662	6.48793	9.33389	4.91686	7.71257	11.8664	7.75571	7.00994	13.0388	11.9401	6.98587	10.5952	12.7921	6.42693	3.66886	4.71871	7.74975	11.9528	5.7498	6.38393	4.78479	9.37789	10.4674	12.1683	12.1374	10.359	10.4845	11.4322	7.82432	9.72176
AIFM2	9.43346	9.16225	8.71713	9.97994	9.95991	10.6552	9.55509	9.92651	10.0639	8.32371	8.96776	8.65403	8.91657	9.22908	8.61101	9.36667	8.39834	8.96345	8.19884	8.86075	9.14348	7.19122	8.84932	7.09771	8.30095	6.8232	8.30401	9.57647	10.1461	8.31255	8.81861	8.46999	8.24035	8.16762	8.73712	8.31154	9.27968	8.05479	8.20919	7.65485	7.92861	8.82563	8.98041	8.15016	7.96696	7.78131	8.30957	8.46092	7.981
AGPAT3	10.9236	10.6373	11.309	11.2369	11.0188	11.613	10.4934	11.2428	11.3657	10.9763	10.7773	11.0405	11.2351	11.3564	11.3899	11.7068	10.8586	10.392	10.8339	10.7518	11.0685	10.6735	11.3545	10.7828	11.3212	10.8934	10.7493	11.0906	11.6189	11.1176	10.8539	11.3196	10.7823	11.6	10.4912	10.4844	11.1204	11.0497	10.9543	10.5722	10.6002	10.8182	9.9119	11.1826	11.325	10.5743	11.334	11.4741	11.1759
ACVR1B	11.0967	11.4776	11.0216	12.4074	11.9932	11.4358	11.7802	11.506	12.1501	11.5624	11.9301	11.74	11.7299	11.9224	11.3295	11.7782	11.4025	10.6057	11.5388	11.9024	12.5147	11.7169	11.9017	11.812	11.8881	10.7782	12.135	11.3643	12.2085	11.543	11.5562	12.0358	11.1157	12.452	12.362	11.9696	11.8325	11.4146	12.1494	11.8348	11.4831	11.3245	11.1145	11.688	11.52	11.3838	10.747	11.3621	11.2575
ACSL4	12.1531	11.463	12.5265	12.8954	12.0509	11.9055	11.8761	12.2436	10.5766	11.4522	13.1142	12.4242	12.4077	12.5214	12.6254	11.761	11.9807	12.005	11.7123	11.3204	11.161	12.1499	12.7081	11.9407	11.6795	12.6006	11.4489	11.7957	12.4152	11.9473	12.3414	12.5738	12.0827	11.855	11.8354	11.6964	12.0955	11.7067	11.9331	12.7535	11.3994	12.8461	11.7375	12.0648	11.8203	11.9309	11.9131	12.1621	11.9487
ACSL3	12.3447	11.5243	11.7979	12.9908	11.2732	12.0224	11.5737	11.9207	11.4614	11.0726	11.3448	11.9398	11.5773	11.2899	12.016	11.1555	11.5491	11.6062	11.5078	12.3391	11.9002	11.2787	11.9841	10.7553	11.2491	11.0735	11.4823	10.6112	12.0441	11.637	11.621	11.8521	12.0221	11.9364	11.6487	11.0962	11.7183	11.0022	11.7885	13.3186	11.2586	10.3386	11.961	12.263	11.0937	11.1732	11.1613	11.9716	11.4541
ACO1	12.5256	11.6789	11.9646	11.7697	11.7312	12.1413	12.9292	12.4937	11.9872	12.0805	12.3635	12.403	12.2411	12.235	12.3978	11.57	12.0065	12.4589	12.5893	12.343	11.6247	12.0129	11.9754	12.1957	12.0323	12.1481	12.632	11.8606	11.9903	12.2209	12.6129	12.2857	12.3649	11.9589	12.3002	12.2022	12.8346	11.9338	11.5378	11.3626	12.2444	12.0129	12.5649	12.2119	11.8655	11.7359	11.7245	12.5944	12.0626
ABCC1	10.8524	12.8563	11.368	12.8642	11.6986	12.0314	12.6166	11.5043	12.2349	11.7405	11.7302	11.7054	12.2545	11.7989	11.5865	11.7022	11.9751	11.5971	12.5078	11.5718	12.5	11.308	12.4051	12.5534	13.0873	11.4478	11.7051	13.5933	12.6746	11.8186	12.2471	14.3093	10.8818	12.0469	11.6489	11.8978	11.9536	10.6996	11.4748	12.1544	11.9912	11.1623	13.4189	12.6237	11.4352	12.4088	11.7565	11.3332	12.3081
[truncated: 130 more columns]

## Sheet: Correlations
Correlations between the risk score and the ferroptosis-related genes
id	xName	yName	cor	p
rho	riskScore	ZNF419	0.0293411	0.696348
rho.1	riskScore	ZFP36	-0.24633	0.000887504
rho.2	riskScore	YY1AP1	-0.0571569	0.446907
rho.3	riskScore	YWHAE	0.191806	0.0101073
rho.4	riskScore	XBP1	-0.273741	0.000220395
rho.5	riskScore	WIPI2	0.0436634	0.561672
rho.6	riskScore	VLDLR	-0.121319	0.105679
rho.7	riskScore	VEGFA	-0.000283515	0.996995
rho.8	riskScore	VDAC2	-0.138778	0.063927
rho.9	riskScore	ULK2	0.237342	0.00141708
rho.10	riskScore	ULK1	-0.0253468	0.736032
rho.11	riskScore	UBC	-0.0865934	0.249078
rho.12	riskScore	TXNRD1	-0.0267058	0.722695
rho.13	riskScore	TXNIP	-0.00216559	0.977035
rho.14	riskScore	TUBE1	0.197054	0.0082839
rho.15	riskScore	TSC22D3	-0.040008	0.594581
rho.16	riskScore	TRIB3	-0.0221518	0.768293
rho.17	riskScore	TP63	-0.206339	0.00558553
rho.18	riskScore	TP53	0.0100098	0.894108
rho.19	riskScore	TNFAIP3	0.0427019	0.570328
rho.20	riskScore	TMBIM4	0.14869	0.0469822
rho.21	riskScore	TLR4	0.00699057	0.926004
rho.22	riskScore	TGFBR1	0.157994	0.0346615
rho.23	riskScore	TFRC	-0.0297596	0.692236
rho.24	riskScore	TFR2	-0.152738	0.0412339
rho.25	riskScore	TFAP2C	0.0800138	0.286706
rho.26	riskScore	TF	-0.0506685	0.500216
rho.27	riskScore	TAZ	-0.0491286	0.513701
rho.28	riskScore	STMN1	0.108227	0.149162
rho.29	riskScore	STEAP3	-0.0187705	0.803055
rho.30	riskScore	STAT3	-0.0353818	0.638207
rho.31	riskScore	SRXN1	-0.132907	0.0761312
rho.33	riskScore	SQSTM1	0.0458196	0.542492
rho.34	riskScore	SP1	-0.110841	0.139645
rho.35	riskScore	SOCS1	-0.061804	0.410788
rho.36	riskScore	SNX4	0.087582	0.243696
rho.37	riskScore	SLC7A5	0.0344088	0.647176
rho.38	riskScore	SLC7A11	-0.0987153	0.188435
rho.39	riskScore	SLC40A1	-0.0847771	0.259182
rho.40	riskScore	SLC3A2	-0.00154416	0.983633
rho.41	riskScore	SLC38A1	-0.114101	0.128301
rho.42	riskScore	SLC2A8	-0.272894	0.000230841
rho.43	riskScore	SLC2A6	0.138571	0.064373
rho.44	riskScore	SLC2A3	0.121744	0.104457
rho.45	riskScore	SLC2A14	0.141773	0.0583476
rho.46	riskScore	SLC2A1	-0.216855	0.00354804
rho.47	riskScore	SLC1A4	0.100163	0.182011
rho.48	riskScore	SIRT1	0.199608	0.00738699
rho.49	riskScore	SETD1B	0.006502	0.931162
rho.50	riskScore	SESN2	-0.246101	0.000927228
rho.51	riskScore	SELENOS	-0.0670381	0.372592
rho.52	riskScore	SCP2	-0.17019	0.0228498
rho.53	riskScore	SAT1	-0.0683554	0.36325
rho.54	riskScore	RRM2	-0.0738445	0.325906
rho.55	riskScore	RIPK1	-0.108464	0.148389
rho.56	riskScore	RGS4	0.136254	0.0689957
rho.57	riskScore	RELA	0.116227	0.121291
rho.58	riskScore	RB1	0.133056	0.0757985
rho.59	riskScore	PTGS2	-0.201069	0.00704054
rho.60	riskScore	PSAT1	-0.111278	0.137982
rho.61	riskScore	PROM2	-0.112489	0.133724
rho.62	riskScore	PRKAA2	0.0487247	0.516815
rho.63	riskScore	PRKAA1	-0.0290649	0.699067
rho.64	riskScore	PRDX6	-0.111196	0.138372
rho.65	riskScore	PRDX1	-0.287371	9.6e-05
rho.66	riskScore	PML	0.0243812	0.745967
rho.67	riskScore	PLIN4	0.0512167	0.495586
rho.68	riskScore	PLIN2	-0.030946	0.680627
rho.69	riskScore	PIK3CA	0.0415856	0.580456
rho.70	riskScore	PHKG2	-0.114454	0.127035
rho.71	riskScore	PGD	-0.149616	0.0456116
rho.72	riskScore	PEBP1	0.168523	0.0242347
rho.73	riskScore	PCK2	-0.229161	0.00207835
rho.74	riskScore	PANX1	0.0708221	0.345815
rho.75	riskScore	OXSR1	-0.280003	0.000155815
rho.76	riskScore	NRAS	-0.0486536	0.517785
rho.77	riskScore	NQO1	-0.0329483	0.661203
rho.78	riskScore	NOX5	-0.125351	0.0945214
rho.79	riskScore	NOX4	0.180133	0.015929
rho.80	riskScore	NOX3	0.00506874	0.946311
rho.81	riskScore	NOX1	-0.0197288	0.79303
rho.82	riskScore	NOS2	-0.0399828	0.594812
rho.83	riskScore	NNMT	0.176475	0.0181225
rho.84	riskScore	NGB	-0.0842048	0.262149
rho.85	riskScore	NFS1	0.0542434	0.470803
rho.86	riskScore	NFE2L2	-0.14803	0.0479804
rho.87	riskScore	NF2	-0.0341054	0.65038
rho.88	riskScore	NCOA4	0.0178855	0.812165
rho.89	riskScore	NCF2	-0.161551	0.0308347
rho.90	riskScore	MYB	-0.0884732	0.238664
rho.91	riskScore	MUC1	-0.0635586	0.397969
rho.92	riskScore	MTOR	0.0293254	0.696771
rho.93	riskScore	MTDH	-0.0296089	0.693715
rho.94	riskScore	MT1G	-0.000828573	0.991219
rho.95	riskScore	MIOX	-0.138972	0.063552
rho.96	riskScore	MAPK9	0.145879	0.0513558
rho.97	riskScore	MAPK8	0.103097	0.169494
rho.98	riskScore	MAPK3	-0.207298	0.00536362
rho.100	riskScore	MAPK1	-0.0864292	0.249981
rho.101	riskScore	MAP3K5	-0.123259	0.100188
rho.102	riskScore	MAP1LC3A	0.111648	0.136669
rho.103	riskScore	MAFG	-0.322457	1.07e-05
rho.104	riskScore	LURAP1L	-0.00907455	0.903953
rho.105	riskScore	LPIN1	-0.0260687	0.728805
rho.106	riskScore	LAMP2	-0.0681387	0.364776
rho.107	riskScore	KRAS	-0.176004	0.018438
rho.108	riskScore	KLHL24	0.152448	0.0416249
rho.109	riskScore	KEAP1	-0.163105	0.0291441
rho.110	riskScore	JUN	0.087969	0.24161
rho.111	riskScore	JDP2	0.167667	0.024973
rho.112	riskScore	IREB2	0.0470697	0.531168
rho.113	riskScore	IL6	-0.0824075	0.272498
rho.114	riskScore	IL33	-0.0223359	0.766423
rho.115	riskScore	IFNG	-0.09429	0.209095
rho.116	riskScore	HSPA5	0.236292	0.00148956
rho.117	riskScore	HSF1	-0.0474025	0.528621
rho.118	riskScore	HSD17B11	0.0691461	0.35737
rho.119	riskScore	HRAS	-0.18709	0.0121505
rho.120	riskScore	HNF4A	-0.119001	0.11255
rho.121	riskScore	HMOX1	-0.421913	5.73e-09
rho.122	riskScore	HILPDA	-0.297646	5.62e-05
rho.123	riskScore	HIF1A	-0.189665	0.0109939
rho.124	riskScore	HIC1	0.261994	0.000413434
rho.125	riskScore	HERPUD1	-0.00241667	0.974372
rho.126	riskScore	HELLS	0.179322	0.0163117
rho.127	riskScore	HAMP	-0.404224	2.69e-08
rho.128	riskScore	GPX4	-0.0449805	0.549917
rho.129	riskScore	GPT2	-0.205051	0.00597475
rho.130	riskScore	GOT1	-0.11379	0.129351
rho.131	riskScore	GDF15	-0.0125688	0.86738
rho.132	riskScore	GCLC	-0.179859	0.0160919
rho.133	riskScore	GCH1	-0.255023	0.00059282
rho.134	riskScore	GABPB1	0.0315862	0.674392
rho.135	riskScore	GABARAPL2	0.0286726	0.7032
rho.136	riskScore	GABARAPL1	0.12093	0.106849
rho.137	riskScore	G6PD	-0.062074	0.409104
rho.138	riskScore	FTMT	-0.151508	0.0429976
rho.139	riskScore	FTL	0.00238634	0.974709
rho.140	riskScore	FTH1	0.00373701	0.960403
rho.141	riskScore	FLT3	-0.152635	0.0414568
rho.142	riskScore	FH	-0.160888	0.0315358
rho.143	riskScore	FBXW7	0.0078453	0.916987
rho.144	riskScore	FANCD2	-0.103526	0.167719
rho.145	riskScore	FADS2	0.202007	0.00677541
rho.146	riskScore	EPAS1	-0.0987845	0.188306
rho.147	riskScore	ENPP2	0.0228988	0.760931
rho.148	riskScore	EMC2	-0.103455	0.168163
rho.149	riskScore	ELAVL1	0.0177871	0.813006
rho.150	riskScore	EIF2S1	-0.071682	0.339978
rho.151	riskScore	EIF2AK4	0.201586	0.00681028
rho.152	riskScore	EGLN2	-0.0618	0.411179
rho.153	riskScore	EGFR	0.185565	0.0128849
rho.154	riskScore	DUSP1	-0.21967	0.00319021
rho.155	riskScore	DUOX2	-0.26276	0.000397155
rho.156	riskScore	DUOX1	-0.316417	1.6e-05
rho.157	riskScore	DRD4	-0.086747	0.247978
rho.158	riskScore	DPP4	-0.133936	0.0738903
rho.159	riskScore	DNAJB6	-0.193788	0.00943545
rho.160	riskScore	DDIT4	-0.0442262	0.556634
rho.161	riskScore	DDIT3	0.00179733	0.980941
rho.162	riskScore	CYBB	-0.0292156	0.697851
rho.163	riskScore	CXCL2	-0.0907173	0.227161
rho.164	riskScore	CISD2	0.128662	0.086077
rho.165	riskScore	CISD1	-0.0841317	0.262839
rho.166	riskScore	CHMP6	-0.0130521	0.862329
rho.167	riskScore	CHMP5	-0.182765	0.0143347
rho.168	riskScore	CHAC1	-0.356004	1e-06
rho.169	riskScore	CDO1	0.141971	0.0580501
rho.170	riskScore	CDKN2A	-0.0739062	0.325176
rho.172	riskScore	CD44	0.0546137	0.467775
rho.173	riskScore	CAV1	0.0118041	0.875381
rho.174	riskScore	CAPG	-0.134522	0.0726276
rho.175	riskScore	CA9	-0.153493	0.040316
rho.176	riskScore	BRD4	-0.0582554	0.438211
rho.177	riskScore	BNIP3	-0.174019	0.0198213
rho.178	riskScore	BID	-0.0490626	0.514267
rho.179	riskScore	BAP1	0.0454941	0.545016
rho.180	riskScore	BACH1	-0.155661	0.0375509
rho.181	riskScore	AURKA	0.0760144	0.311853
rho.182	riskScore	ATP6V1G2	0.196494	0.00838282
rho.183	riskScore	ATP5MC3	0.0295389	0.694674
rho.184	riskScore	ATM	0.165655	0.0266829
rho.185	riskScore	ATG7	0.307063	2.9e-05
rho.186	riskScore	ATG4D	-0.178269	0.0169623
rho.187	riskScore	ATG3	-0.00427887	0.954667
rho.188	riskScore	ATG16L1	0.00608039	0.935616
rho.189	riskScore	ATG13	0.0285356	0.704552
rho.190	riskScore	ATF4	0.145566	0.0518628
rho.191	riskScore	ATF3	-0.20299	0.00650688
rho.192	riskScore	ARRDC3	-0.0782248	0.297644
rho.193	riskScore	ARNTL	-0.00860796	0.90887
rho.194	riskScore	ANO6	0.281039	0.000147017
rho.195	riskScore	ANGPTL7	0.170276	0.0227805
rho.196	riskScore	ALOXE3	-0.427659	2.36e-09
rho.197	riskScore	ALOX5	0.00400686	0.957514
rho.198	riskScore	ALOX15B	-0.180332	0.0158117
rho.199	riskScore	ALOX15	-0.201741	0.00684965
rho.200	riskScore	ALOX12B	-0.475771	1.85e-11
rho.201	riskScore	ALOX12	-0.107162	0.153348
rho.202	riskScore	ALB	0.218174	0.00340792
rho.203	riskScore	AKR1C3	-0.16634	0.0260532
rho.204	riskScore	AKR1C1	-0.127577	0.0887752
rho.205	riskScore	AIFM2	0.0908752	0.226116
rho.206	riskScore	AGPAT3	0.0259243	0.730492
rho.207	riskScore	ACVR1B	-0.0951939	0.204748
rho.208	riskScore	ACSL4	0.196132	0.008506
rho.209	riskScore	ACSL3	0.336041	4.85e-06
rho.210	riskScore	ACO1	0.0968552	0.197123
rho.211	riskScore	ABCC1	-0.00709414	0.924911
